# Supplementary material for: Integrative Analysis of the lncRNA-Associated ceRNA Regulatory Network Response to Hypoxia in Alveolar Type II Epithelial Cells of Tibetan Pigs
Source: Front Vet Sci. 2022 Feb 8;9:834566. doi: 10.3389/fvets.2022.834566 (PMC8861501; doi:10.3389/fvets.2022.834566)
Supplement: Supplementary file 3 [file Data_Sheet_3.xls]

## Sheet: Sheet1
Supplementary Materials 3.1 A total of 1716 (1616 lncRNA and 1054 mRNA) lncRNA-mRNA pairs were obtained among four groups
lncRNA	mRNA	Symbol	Description	KEGG_A_class	KEGG_B_class	Pathway	K_ID	GO Component	GO Function	GO Process
MSTRG.10257.1	ncbi_100523778	CTNNA1	catenin alpha 1	Human Diseases;Environmental Information Processing;Human Diseases;Organismal Systems;Human Diseases;Cellular Processes;Human Diseases;Human Diseases	Cancers;Signal transduction;Cancers;Immune system;Infectious diseases;Cellular community - eukaryotes;Cardiovascular diseases;Cancers	ko05200//Pathways in cancer;ko04390//Hippo signaling pathway;ko05226//Gastric cancer;ko04670//Leukocyte transendothelial migration;ko05100//Bacterial invasion of epithelial cells;ko04520//Adherens junction;ko05412//Arrhythmogenic right ventricular cardiomyopathy (ARVC);ko05213//Endometrial cancer	K05691;K05691;K05691;K05691;K05691;K05691;K05691;K05691	GO:0005886//plasma membrane;GO:0005911//cell-cell junction;GO:0005912//adherens junction;GO:0005915//zonula adherens;GO:0014704//intercalated disc;GO:0015629//actin cytoskeleton;GO:0016342//catenin complex;GO:0016600//flotillin complex;GO:0030027//lamellipodium;GO:0030054//cell junction;GO:0043231//intracellular membrane-bounded organelle	GO:0005198//structural molecule activity;GO:0008013//beta-catenin binding;GO:0017166//vinculin binding;GO:0042802//identical protein binding;GO:0045295//gamma-catenin binding;GO:0045296//cadherin binding;GO:0051015//actin filament binding	GO:0007155//cell adhesion;GO:0007163//establishment or maintenance of cell polarity;GO:0007406//negative regulation of neuroblast proliferation;GO:0034613//cellular protein localization;GO:0042127//regulation of cell proliferation;GO:0043066//negative regulation of apoptotic process;GO:0043297//apical junction assembly;GO:0045880//positive regulation of smoothened signaling pathway;GO:0071681//ce…
MSTRG.10630.2	ncbi_100622368	STK32A	serine/threonine kinase 32A	-	-	-	-	-	GO:0000166//nucleotide binding;GO:0004672//protein kinase activity;GO:0004674//protein serine/threonine kinase activity;GO:0005524//ATP binding	GO:0006468//protein phosphorylation;GO:0018105//peptidyl-serine phosphorylation;GO:0035556//intracellular signal transduction
MSTRG.10719.1	ncbi_100626014	CAMK2A	calcium/calmodulin dependent protein kinase II alpha, transcript variant X7	Organismal Systems;Human Diseases;Environmental Information Processing;Human Diseases;Environmental Information Processing;Organismal Systems;Human Diseases;Human Diseases;Cellular Processes;Organismal Systems;Environmental Information Processing;Organismal Systems;Organismal Systems;Organismal Systems;Cellular Processes;Organismal Systems;Organismal Systems;Organismal Systems;Environmental Infor…	Sensory system;Cancers;Signal transduction;Cancers;Signal transduction;Development;Infectious diseases;Endocrine and metabolic diseases;Cell growth and death;Endocrine system;Signal transduction;Circulatory system;Nervous system;Nervous system;Cell growth and death;Nervous system;Endocrine system;Sensory system;Signal transduction;Endocrine system;Environmental adaptation;Endocrine system;Endocri…	ko04740//Olfactory transduction;ko05200//Pathways in cancer;ko04024//cAMP signaling pathway;ko05205//Proteoglycans in cancer;ko04020//Calcium signaling pathway;ko04360//Axon guidance;ko05152//Tuberculosis;ko04934//Cushing syndrome;ko04217//Necroptosis;ko04921//Oxytocin signaling pathway;ko04310//Wnt signaling pathway;ko04261//Adrenergic signaling in cardiomyocytes;ko04728//Dopaminergic synapse;ko…	K04515;K04515;K04515;K04515;K04515;K04515;K04515;K04515;K04515;K04515;K04515;K04515;K04515;K04515;K04515;K04515;K04515;K04515;K04515;K04515;K04515;K04515;K04515;K04515;K04515;K04515;K04515;K04515;K04515	GO:0005737//cytoplasm;GO:0005739//mitochondrion;GO:0014069//postsynaptic density;GO:0043005//neuron projection;GO:0098685//Schaffer collateral - CA1 synapse	GO:0000166//nucleotide binding;GO:0004672//protein kinase activity;GO:0004674//protein serine/threonine kinase activity;GO:0004683//calmodulin-dependent protein kinase activity;GO:0005516//calmodulin binding;GO:0005524//ATP binding;GO:0009931//calcium-dependent protein serine/threonine kinase activity;GO:0016301//kinase activity;GO:0035254//glutamate receptor binding	GO:0000082//G1/S transition of mitotic cell cycle;GO:0002931//response to ischemia;GO:0006468//protein phosphorylation;GO:0006816//calcium ion transport;GO:0010666//positive regulation of cardiac muscle cell apoptotic process;GO:0016310//phosphorylation;GO:0018105//peptidyl-serine phosphorylation;GO:0046777//protein autophosphorylation;GO:0046928//regulation of neurotransmitter secretion;GO:00481…
MSTRG.10841.5	ncbi_100523956	TMEM184A	transmembrane protein 184A, transcript variant X4	-	-	-	-	GO:0016020//membrane;GO:0016021//integral component of membrane;GO:0031901//early endosome membrane	-	-
MSTRG.10841.6	ncbi_100523956	TMEM184A	transmembrane protein 184A, transcript variant X4	-	-	-	-	GO:0016020//membrane;GO:0016021//integral component of membrane;GO:0031901//early endosome membrane	-	-
MSTRG.10841.7	ncbi_100523956	TMEM184A	transmembrane protein 184A, transcript variant X4	-	-	-	-	GO:0016020//membrane;GO:0016021//integral component of membrane;GO:0031901//early endosome membrane	-	-
MSTRG.11252.1	ncbi_110259883	LOC110259883	mucin-3B-like, transcript variant X1	-	-	-	-	-	-	-
MSTRG.11261.2	ncbi_396945	SERPINE1	serpin family E member 1	Cellular Processes;Environmental Information Processing;Environmental Information Processing;Human Diseases;Human Diseases;Environmental Information Processing;Organismal Systems;Cellular Processes	Cell growth and death;Signal transduction;Signal transduction;Infectious diseases;Endocrine and metabolic diseases;Signal transduction;Immune system;Cell growth and death	ko04218//Cellular senescence;ko04390//Hippo signaling pathway;ko04371//Apelin signaling pathway;ko05142//Chagas disease (American trypanosomiasis);ko04933//AGE-RAGE signaling pathway in diabetic complications;ko04066//HIF-1 signaling pathway;ko04610//Complement and coagulation cascades;ko04115//p53 signaling pathway	K03982;K03982;K03982;K03982;K03982;K03982;K03982;K03982	GO:0005576//extracellular region;GO:0005615//extracellular space;GO:0062023//collagen-containing extracellular matrix;GO:0070062//extracellular exosome	GO:0002020//protease binding;GO:0004867//serine-type endopeptidase inhibitor activity;GO:0005102//signaling receptor binding	GO:0001300//chronological cell aging;GO:0001525//angiogenesis;GO:0010469//regulation of signaling receptor activity;GO:0010757//negative regulation of plasminogen activation;GO:0010951//negative regulation of endopeptidase activity;GO:0014912//negative regulation of smooth muscle cell migration;GO:0030194//positive regulation of blood coagulation;GO:0030336//negative regulation of cell migration;…
MSTRG.11354.1	ncbi_397039	MDH2	malate dehydrogenase 2	Metabolism;Metabolism;Metabolism;Metabolism;Metabolism;Metabolism	Global and overview maps;Global and overview maps;Amino acid metabolism;Carbohydrate metabolism;Carbohydrate metabolism;Carbohydrate metabolism	ko01100//Metabolic pathways;ko01200//Carbon metabolism;ko00270//Cysteine and methionine metabolism;ko00620//Pyruvate metabolism;ko00630//Glyoxylate and dicarboxylate metabolism;ko00020//Citrate cycle (TCA cycle)	K00026;K00026;K00026;K00026;K00026;K00026	GO:0005737//cytoplasm;GO:0005739//mitochondrion	GO:0003824//catalytic activity;GO:0016491//oxidoreductase activity;GO:0016615//malate dehydrogenase activity;GO:0016616//oxidoreductase activity, acting on the CH-OH group of donors, NAD or NADP as acceptor;GO:0030060//L-malate dehydrogenase activity	GO:0005975//carbohydrate metabolic process;GO:0006099//tricarboxylic acid cycle;GO:0006108//malate metabolic process;GO:0019752//carboxylic acid metabolic process;GO:0055114//oxidation-reduction process
MSTRG.11548.1	ncbi_100523433	ZNF668	zinc finger protein 668, transcript variant X1	-	-	-	-	GO:0005634//nucleus	GO:0000978//RNA polymerase II proximal promoter sequence-specific DNA binding;GO:0001227//DNA-binding transcription repressor activity, RNA polymerase II-specific;GO:0003676//nucleic acid binding;GO:0003677//DNA binding;GO:0003700//DNA-binding transcription factor activity	GO:0000122//negative regulation of transcription by RNA polymerase II
MSTRG.11665.1	ncbi_100621483	CORO1A	coronin 1A, transcript variant X1	Human Diseases;Cellular Processes	Infectious diseases;Transport and catabolism	ko05152//Tuberculosis;ko04145//Phagosome	K13882;K13882	GO:0001772//immunological synapse;GO:0001891//phagocytic cup;GO:0005737//cytoplasm;GO:0005769//early endosome;GO:0005829//cytosol;GO:0005884//actin filament;GO:0005886//plasma membrane;GO:0005911//cell-cell junction;GO:0015629//actin cytoskeleton;GO:0030027//lamellipodium;GO:0030424//axon;GO:0030864//cortical actin cytoskeleton;GO:0031252//cell leading edge;GO:0032991//protein-containing complex;…	GO:0003779//actin binding;GO:0003785//actin monomer binding;GO:0005515//protein binding;GO:0008022//protein C-terminus binding;GO:0008092//cytoskeletal protein binding;GO:0032036//myosin heavy chain binding;GO:0042802//identical protein binding;GO:0042803//protein homodimerization activity;GO:0043548//phosphatidylinositol 3-kinase binding;GO:0051015//actin filament binding	GO:0001845//phagolysosome assembly;GO:0006816//calcium ion transport;GO:0006909//phagocytosis;GO:0007015//actin filament organization;GO:0008064//regulation of actin polymerization or depolymerization;GO:0008360//regulation of cell shape;GO:0016477//cell migration;GO:0030036//actin cytoskeleton organization;GO:0030335//positive regulation of cell migration;GO:0030595//leukocyte chemotaxis;GO:0030…
MSTRG.12088.2	ncbi_106509697	CIITA	class II major histocompatibility complex transactivator	-	-	-	-	-	GO:0000166//nucleotide binding;GO:0005515//protein binding;GO:0005524//ATP binding;GO:0033613//activating transcription factor binding	GO:0006355//regulation of transcription, DNA-templated;GO:0006954//inflammatory response;GO:0045345//positive regulation of MHC class I biosynthetic process;GO:0045348//positive regulation of MHC class II biosynthetic process;GO:0045944//positive regulation of transcription by RNA polymerase II
MSTRG.12401.1	ncbi_100623873	NDUFB10	NADH:ubiquinone oxidoreductase subunit B10	Metabolism;Organismal Systems;Human Diseases;Human Diseases;Human Diseases;Organismal Systems;Human Diseases;Metabolism	Global and overview maps;Environmental adaptation;Neurodegenerative diseases;Neurodegenerative diseases;Endocrine and metabolic diseases;Nervous system;Neurodegenerative diseases;Energy metabolism	ko01100//Metabolic pathways;ko04714//Thermogenesis;ko05016//Huntington disease;ko05010//Alzheimer disease;ko04932//Non-alcoholic fatty liver disease (NAFLD);ko04723//Retrograde endocannabinoid signaling;ko05012//Parkinson disease;ko00190//Oxidative phosphorylation	K03966;K03966;K03966;K03966;K03966;K03966;K03966;K03966	GO:0005747//mitochondrial respiratory chain complex I	-	GO:0032981//mitochondrial respiratory chain complex I assembly
MSTRG.12463.4	ncbi_100533196	UBE2I	ubiquitin conjugating enzyme E2 I	Genetic Information Processing;Human Diseases;Genetic Information Processing;Environmental Information Processing	Translation;Cancers;Folding, sorting and degradation;Signal transduction	ko03013//RNA transport;ko05206//MicroRNAs in cancer;ko04120//Ubiquitin mediated proteolysis;ko04064//NF-kappa B signaling pathway	K10577;K10577;K10577;K10577	GO:0005634//nucleus	GO:0000166//nucleotide binding;GO:0005515//protein binding;GO:0005524//ATP binding;GO:0016740//transferase activity;GO:0061656//SUMO conjugating enzyme activity	GO:0016925//protein sumoylation
MSTRG.12554.1	ncbi_100737768	LOC100737768	hemoglobin subunit alpha-like	Human Diseases;Human Diseases	Infectious diseases;Infectious diseases	ko05144//Malaria;ko05143//African trypanosomiasis	K13822;K13822	-	-	-
MSTRG.12554.1	ncbi_110259958	LOC110259958	hemoglobin subunit alpha	-	-	-	-	GO:0005833//hemoglobin complex;GO:0031838//haptoglobin-hemoglobin complex	GO:0004601//peroxidase activity;GO:0005344//oxygen carrier activity;GO:0005506//iron ion binding;GO:0019825//oxygen binding;GO:0020037//heme binding;GO:0031720//haptoglobin binding;GO:0043177//organic acid binding;GO:0046872//metal ion binding	GO:0015671//oxygen transport;GO:0042744//hydrogen peroxide catabolic process;GO:0098869//cellular oxidant detoxification
MSTRG.12834.1	ncbi_110259967	LOC110259967	spermatogenesis-associated protein 31E1-like	-	-	-	-	-	-	-
MSTRG.12834.2	ncbi_110259967	LOC110259967	spermatogenesis-associated protein 31E1-like	-	-	-	-	-	-	-
MSTRG.13302.1	ncbi_100519249	DCTN1	dynactin subunit 1, transcript variant X1	Human Diseases;Organismal Systems	Neurodegenerative diseases;Excretory system	ko05016//Huntington disease;ko04962//Vasopressin-regulated water reabsorption	K04648;K04648	GO:0000922//spindle pole;GO:0005623//cell;GO:0005813//centrosome;GO:0005814//centriole;GO:0031252//cell leading edge;GO:0032991//protein-containing complex;GO:0035371//microtubule plus-end	GO:0008017//microtubule binding	GO:0000132//establishment of mitotic spindle orientation;GO:0010970//transport along microtubule;GO:0032402//melanosome transport
MSTRG.13597.1	ncbi_100518778	AFTPH	aftiphilin, transcript variant X4	-	-	-	-	GO:0005654//nucleoplasm;GO:0005794//Golgi apparatus;GO:0005829//cytosol;GO:0030121//AP-1 adaptor complex;GO:0043231//intracellular membrane-bounded organelle	GO:0030276//clathrin binding	-
MSTRG.13924.2	ncbi_100037272	EPAS1	endothelial PAS domain protein 1	Human Diseases;Human Diseases	Cancers;Cancers	ko05200//Pathways in cancer;ko05211//Renal cell carcinoma	K09095;K09095	GO:0005634//nucleus;GO:0005667//transcription factor complex;GO:0005737//cytoplasm;GO:0016607//nuclear speck	GO:0000978//RNA polymerase II proximal promoter sequence-specific DNA binding;GO:0000981//DNA-binding transcription factor activity, RNA polymerase II-specific;GO:0000987//proximal promoter sequence-specific DNA binding;GO:0001228//DNA-binding transcription activator activity, RNA polymerase II-specific;GO:0003677//DNA binding;GO:0003700//DNA-binding transcription factor activity;GO:0005515//prot…	GO:0001525//angiogenesis;GO:0001666//response to hypoxia;GO:0001892//embryonic placenta development;GO:0001974//blood vessel remodeling;GO:0002027//regulation of heart rate;GO:0006355//regulation of transcription, DNA-templated;GO:0006357//regulation of transcription by RNA polymerase II;GO:0006979//response to oxidative stress;GO:0007005//mitochondrion organization;GO:0007601//visual perception;…
MSTRG.13924.3	ncbi_100037272	EPAS1	endothelial PAS domain protein 1	Human Diseases;Human Diseases	Cancers;Cancers	ko05200//Pathways in cancer;ko05211//Renal cell carcinoma	K09095;K09095	GO:0005634//nucleus;GO:0005667//transcription factor complex;GO:0005737//cytoplasm;GO:0016607//nuclear speck	GO:0000978//RNA polymerase II proximal promoter sequence-specific DNA binding;GO:0000981//DNA-binding transcription factor activity, RNA polymerase II-specific;GO:0000987//proximal promoter sequence-specific DNA binding;GO:0001228//DNA-binding transcription activator activity, RNA polymerase II-specific;GO:0003677//DNA binding;GO:0003700//DNA-binding transcription factor activity;GO:0005515//prot…	GO:0001525//angiogenesis;GO:0001666//response to hypoxia;GO:0001892//embryonic placenta development;GO:0001974//blood vessel remodeling;GO:0002027//regulation of heart rate;GO:0006355//regulation of transcription, DNA-templated;GO:0006357//regulation of transcription by RNA polymerase II;GO:0006979//response to oxidative stress;GO:0007005//mitochondrion organization;GO:0007601//visual perception;…
MSTRG.14098.3	ncbi_100625479	LOC100625479	cytochrome P450 1B1	Human Diseases;Human Diseases;Metabolism;Metabolism;Organismal Systems;Metabolism	Cancers;Cancers;Lipid metabolism;Xenobiotics biodegradation and metabolism;Endocrine system;Amino acid metabolism	ko05206//MicroRNAs in cancer;ko05204//Chemical carcinogenesis;ko00140//Steroid hormone biosynthesis;ko00980//Metabolism of xenobiotics by cytochrome P450;ko04913//Ovarian Steroidogenesis;ko00380//Tryptophan metabolism	K07410;K07410;K07410;K07410;K07410;K07410	GO:0005739//mitochondrion;GO:0043231//intracellular membrane-bounded organelle	GO:0004497//monooxygenase activity;GO:0005506//iron ion binding;GO:0016491//oxidoreductase activity;GO:0016705//oxidoreductase activity, acting on paired donors, with incorporation or reduction of molecular oxygen;GO:0016712//oxidoreductase activity, acting on paired donors, with incorporation or reduction of molecular oxygen, reduced flavin or flavoprotein as one donor, and incorporation of one …	GO:0001525//angiogenesis;GO:0002930//trabecular meshwork development;GO:0006725//cellular aromatic compound metabolic process;GO:0006805//xenobiotic metabolic process;GO:0006809//nitric oxide biosynthetic process;GO:0007155//cell adhesion;GO:0008202//steroid metabolic process;GO:0008210//estrogen metabolic process;GO:0008285//negative regulation of cell proliferation;GO:0008631//intrinsic apoptot…
MSTRG.1415.2	ncbi_100513963	REV3L	REV3 like, DNA directed polymerase zeta catalytic subunit, transcript variant X1	Metabolism;Human Diseases;Genetic Information Processing	Global and overview maps;Drug resistance;Replication and repair	ko01100//Metabolic pathways;ko01524//Platinum drug resistance;ko03460//Fanconi anemia pathway	K02350;K02350;K02350	GO:0005634//nucleus;GO:0005730//nucleolus;GO:0016035//zeta DNA polymerase complex	GO:0000166//nucleotide binding;GO:0003676//nucleic acid binding;GO:0003677//DNA binding;GO:0003887//DNA-directed DNA polymerase activity	GO:0000724//double-strand break repair via homologous recombination;GO:0006281//DNA repair;GO:0019985//translesion synthesis;GO:0042276//error-prone translesion synthesis;GO:0090305//nucleic acid phosphodiester bond hydrolysis
MSTRG.14168.1	ncbi_100627243	LTBP1	latent transforming growth factor beta binding protein 1	Environmental Information Processing	Signal transduction	ko04350//TGF-beta signaling pathway	K19559	-	-	-
MSTRG.14217.3	ncbi_100518423	ALK	ALK receptor tyrosine kinase	Human Diseases;Human Diseases	Cancers;Cancers	ko05200//Pathways in cancer;ko05223//Non-small cell lung cancer	K05119;K05119	GO:0005887//integral component of plasma membrane;GO:0016020//membrane;GO:0043235//receptor complex	GO:0004672//protein kinase activity;GO:0004713//protein tyrosine kinase activity;GO:0004714//transmembrane receptor protein tyrosine kinase activity;GO:0005515//protein binding;GO:0005524//ATP binding	GO:0000187//activation of MAPK activity;GO:0006468//protein phosphorylation;GO:0007165//signal transduction;GO:0007169//transmembrane receptor protein tyrosine kinase signaling pathway;GO:0007275//multicellular organism development;GO:0016310//phosphorylation;GO:0018108//peptidyl-tyrosine phosphorylation;GO:0033674//positive regulation of kinase activity;GO:0042127//regulation of cell proliferati…
MSTRG.1428.1	ncbi_791125	FYN	FYN proto-oncogene, Src family tyrosine kinase	Cellular Processes;Organismal Systems;Environmental Information Processing;Human Diseases;Organismal Systems;Organismal Systems;Environmental Information Processing;Organismal Systems;Organismal Systems;Organismal Systems;Cellular Processes;Organismal Systems;Human Diseases;Human Diseases	Cellular community - eukaryotes;Development;Signal transduction;Infectious diseases;Development;Immune system;Signal transduction;Immune system;Nervous system;Immune system;Cellular community - eukaryotes;Immune system;Cardiovascular diseases;Neurodegenerative diseases	ko04510//Focal adhesion;ko04360//Axon guidance;ko04072//Phospholipase D signaling pathway;ko05162//Measles;ko04380//Osteoclast differentiation;ko04611//Platelet activation;ko04071//Sphingolipid signaling pathway;ko04650//Natural killer cell mediated cytotoxicity;ko04725//Cholinergic synapse;ko04660//T cell receptor signaling pathway;ko04520//Adherens junction;ko04664//Fc epsilon RI signaling path…	K05703;K05703;K05703;K05703;K05703;K05703;K05703;K05703;K05703;K05703;K05703;K05703;K05703;K05703	GO:0005634//nucleus;GO:0005737//cytoplasm;GO:0005768//endosome;GO:0005829//cytosol;GO:0005884//actin filament;GO:0005886//plasma membrane;GO:0014069//postsynaptic density;GO:0016020//membrane;GO:0030425//dendrite;GO:0031234//extrinsic component of cytoplasmic side of plasma membrane;GO:0044297//cell body;GO:0045121//membrane raft;GO:0071944//cell periphery;GO:0097386//glial cell projection;GO:009…	GO:0000166//nucleotide binding;GO:0001664//G protein-coupled receptor binding;GO:0004672//protein kinase activity;GO:0004713//protein tyrosine kinase activity;GO:0004715//non-membrane spanning protein tyrosine kinase activity;GO:0005102//signaling receptor binding;GO:0005515//protein binding;GO:0005524//ATP binding;GO:0015631//tubulin binding;GO:0016301//kinase activity;GO:0016740//transferase ac…	GO:0001764//neuron migration;GO:0002250//adaptive immune response;GO:0002376//immune system process;GO:0003015//heart process;GO:0006468//protein phosphorylation;GO:0007166//cell surface receptor signaling pathway;GO:0007169//transmembrane receptor protein tyrosine kinase signaling pathway;GO:0007275//multicellular organism development;GO:0008360//regulation of cell shape;GO:0010629//negative reg…
MSTRG.1456.1	ncbi_100625171	DSE	dermatan sulfate epimerase, transcript variant X1	Metabolism;Metabolism	Global and overview maps;Glycan biosynthesis and metabolism	ko01100//Metabolic pathways;ko00532//Glycosaminoglycan biosynthesis - chondroitin sulfate / dermatan sulfate	K01794;K01794	GO:0016020//membrane;GO:0016021//integral component of membrane	GO:0047757//chondroitin-glucuronate 5-epimerase activity	GO:0030204//chondroitin sulfate metabolic process;GO:0030205//dermatan sulfate metabolic process
MSTRG.14701.2	ncbi_100524082	LRRC24	leucine rich repeat containing 24	-	-	-	-	GO:0005615//extracellular space;GO:0031012//extracellular matrix	GO:0005515//protein binding	GO:0051965//positive regulation of synapse assembly
MSTRG.14705.1	ncbi_100524618	GPT	glutamic--pyruvic transaminase, transcript variant X1	Metabolism;Metabolism;Metabolism;Metabolism;Metabolism;Metabolism	Global and overview maps;Global and overview maps;Global and overview maps;Amino acid metabolism;Amino acid metabolism;Global and overview maps	ko01100//Metabolic pathways;ko01200//Carbon metabolism;ko01230//Biosynthesis of amino acids;ko00250//Alanine, aspartate and glutamate metabolism;ko00220//Arginine biosynthesis;ko01210//2-Oxocarboxylic acid metabolism	K00814;K00814;K00814;K00814;K00814;K00814	-	GO:0003824//catalytic activity;GO:0005515//protein binding;GO:0030170//pyridoxal phosphate binding	GO:0009058//biosynthetic process
MSTRG.14705.1	ncbi_100524800	PPP1R16A	protein phosphatase 1 regulatory subunit 16A, transcript variant X14	-	-	-	-	-	-	-
MSTRG.14735.1	ncbi_100515826	BOP1	block of proliferation 1, transcript variant X1	-	-	-	-	-	-	-
MSTRG.16499.5	ncbi_100153010	FAM78B	family with sequence similarity 78 member B	-	-	-	-	-	-	-
MSTRG.16838.1	ncbi_100519021	RPS27	ribosomal protein S27, transcript variant X1	Genetic Information Processing	Translation	ko03010//Ribosome	K02978	GO:0005840//ribosome;GO:0022627//cytosolic small ribosomal subunit	GO:0003723//RNA binding;GO:0003735//structural constituent of ribosome;GO:0046872//metal ion binding	GO:0000028//ribosomal small subunit assembly;GO:0006412//translation
MSTRG.17344.1	ncbi_100127159	SLC16A1	solute carrier family 16 member 1	-	-	-	-	-	-	-
MSTRG.1806.1	ncbi_100513328	NARS	asparaginyl-tRNA synthetase, transcript variant X2	Genetic Information Processing	Translation	ko00970//Aminoacyl-tRNA biosynthesis	K01893	GO:0005829//cytosol	GO:0000166//nucleotide binding;GO:0003676//nucleic acid binding;GO:0004812//aminoacyl-tRNA ligase activity;GO:0004816//asparagine-tRNA ligase activity;GO:0005524//ATP binding;GO:0016874//ligase activity;GO:0031728//CCR3 chemokine receptor binding;GO:0046983//protein dimerization activity	GO:0006418//tRNA aminoacylation for protein translation;GO:0006421//asparaginyl-tRNA aminoacylation;GO:0016477//cell migration
MSTRG.18260.1	ncbi_100153407	CSDC2	cold shock domain containing C2	-	-	-	-	GO:0005737//cytoplasm	GO:0003676//nucleic acid binding;GO:0003730//mRNA 3'-UTR binding	GO:0043488//regulation of mRNA stability
MSTRG.18275.1	ncbi_110260627	TOB2	transducer of ERBB2, 2, transcript variant X1	Genetic Information Processing	Folding, sorting and degradation	ko03018//RNA degradation	K14443	GO:0005634//nucleus;GO:0005737//cytoplasm;GO:0005829//cytosol	GO:0003714//transcription corepressor activity;GO:0042809//vitamin D receptor binding	GO:0008285//negative regulation of cell proliferation;GO:0010468//regulation of gene expression;GO:0045671//negative regulation of osteoclast differentiation;GO:0045778//positive regulation of ossification;GO:1903507//negative regulation of nucleic acid-templated transcription
MSTRG.18863.1	ncbi_100155929	CD63	CD63 molecule	Human Diseases;Cellular Processes	Cancers;Transport and catabolism	ko05205//Proteoglycans in cancer;ko04142//Lysosome	K06497;K06497	GO:0005615//extracellular space;GO:0005764//lysosome;GO:0005765//lysosomal membrane;GO:0005770//late endosome;GO:0005887//integral component of plasma membrane;GO:0009986//cell surface;GO:0010008//endosome membrane;GO:0016020//membrane;GO:0016021//integral component of membrane;GO:0031226//intrinsic component of plasma membrane;GO:0031902//late endosome membrane;GO:0031904//endosome lumen;GO:0032…	-	GO:0002092//positive regulation of receptor internalization;GO:0007160//cell-matrix adhesion;GO:0016477//cell migration;GO:0034613//cellular protein localization;GO:0035646//endosome to melanosome transport;GO:0043473//pigmentation;GO:0048757//pigment granule maturation;GO:0050931//pigment cell differentiation;GO:1900746//regulation of vascular endothelial growth factor signaling pathway;GO:19013…
MSTRG.19266.2	ncbi_100628221	CPM	carboxypeptidase M	-	-	-	-	GO:0005615//extracellular space	GO:0004180//carboxypeptidase activity;GO:0004181//metallocarboxypeptidase activity;GO:0008270//zinc ion binding	GO:0006508//proteolysis;GO:0006518//peptide metabolic process;GO:0016485//protein processing
MSTRG.19503.1	ncbi_396951	PTHLH	parathyroid hormone like hormone	Organismal Systems	Endocrine system	ko04928//Parathyroid hormone synthesis, secretion and action	K22608	GO:0005576//extracellular region;GO:0005654//nucleoplasm;GO:0005794//Golgi apparatus;GO:0005829//cytosol	GO:0005179//hormone activity;GO:0051428//peptide hormone receptor binding	GO:0001501//skeletal system development;GO:0002076//osteoblast development;GO:0007165//signal transduction;GO:0007189//adenylate cyclase-activating G protein-coupled receptor signaling pathway;GO:0010468//regulation of gene expression;GO:0030282//bone mineralization;GO:0032330//regulation of chondrocyte differentiation;GO:0032331//negative regulation of chondrocyte differentiation;GO:0061182//neg…
MSTRG.19615.1	ncbi_100627965	SOX5	SRY-box 5, transcript variant X1	-	-	-	-	GO:0005634//nucleus	GO:0000976//transcription regulatory region sequence-specific DNA binding;GO:0003677//DNA binding	GO:0006355//regulation of transcription, DNA-templated;GO:0032332//positive regulation of chondrocyte differentiation;GO:0045165//cell fate commitment;GO:0045892//negative regulation of transcription, DNA-templated;GO:0045944//positive regulation of transcription by RNA polymerase II;GO:0055059//asymmetric neuroblast division;GO:0061036//positive regulation of cartilage development;GO:0071560//ce…
MSTRG.19615.2	ncbi_100627965	SOX5	SRY-box 5, transcript variant X1	-	-	-	-	GO:0005634//nucleus	GO:0000976//transcription regulatory region sequence-specific DNA binding;GO:0003677//DNA binding	GO:0006355//regulation of transcription, DNA-templated;GO:0032332//positive regulation of chondrocyte differentiation;GO:0045165//cell fate commitment;GO:0045892//negative regulation of transcription, DNA-templated;GO:0045944//positive regulation of transcription by RNA polymerase II;GO:0055059//asymmetric neuroblast division;GO:0061036//positive regulation of cartilage development;GO:0071560//ce…
MSTRG.20079.1	ncbi_100516268	WNT5B	Wnt family member 5B	Human Diseases;Human Diseases;Human Diseases;Human Diseases;Organismal Systems;Human Diseases;Environmental Information Processing;Human Diseases;Environmental Information Processing;Human Diseases;Human Diseases;Environmental Information Processing;Cellular Processes;Organismal Systems;Human Diseases	Cancers;Infectious diseases;Infectious diseases;Cancers;Development;Cancers;Signal transduction;Endocrine and metabolic diseases;Signal transduction;Cancers;Cancers;Signal transduction;Cellular community - eukaryotes;Endocrine system;Cancers	ko05200//Pathways in cancer;ko05165//Human papillomavirus infection;ko05166//HTLV-I infection;ko05205//Proteoglycans in cancer;ko04360//Axon guidance;ko05225//Hepatocellular carcinoma;ko04390//Hippo signaling pathway;ko04934//Cushing syndrome;ko04150//mTOR signaling pathway;ko05226//Gastric cancer;ko05224//Breast cancer;ko04310//Wnt signaling pathway;ko04550//Signaling pathways regulating pluripo…	K00444;K00444;K00444;K00444;K00444;K00444;K00444;K00444;K00444;K00444;K00444;K00444;K00444;K00444;K00444	GO:0005576//extracellular region;GO:0005615//extracellular space	GO:0005102//signaling receptor binding;GO:0005109//frizzled binding	GO:0007275//multicellular organism development;GO:0016055//Wnt signaling pathway;GO:0030182//neuron differentiation;GO:0045165//cell fate commitment
MSTRG.20409.1	ncbi_397191	HSP90B1	heat shock protein 90 beta family member 1	Human Diseases;Environmental Information Processing;Genetic Information Processing;Human Diseases;Organismal Systems;Human Diseases;Organismal Systems;Organismal Systems	Cancers;Signal transduction;Folding, sorting and degradation;Cardiovascular diseases;Endocrine system;Cancers;Immune system;Endocrine system	ko05200//Pathways in cancer;ko04151//PI3K-Akt signaling pathway;ko04141//Protein processing in endoplasmic reticulum;ko05418//Fluid shear stress and atherosclerosis;ko04915//Estrogen signaling pathway;ko05215//Prostate cancer;ko04657//IL-17 signaling pathway;ko04918//Thyroid hormone synthesis	K09487;K09487;K09487;K09487;K09487;K09487;K09487;K09487	GO:0005783//endoplasmic reticulum;GO:0005788//endoplasmic reticulum lumen;GO:0005789//endoplasmic reticulum membrane;GO:0005829//cytosol;GO:0005886//plasma membrane;GO:0030496//midbody;GO:0032991//protein-containing complex;GO:0034663//endoplasmic reticulum chaperone complex;GO:0048471//perinuclear region of cytoplasm	GO:0003723//RNA binding;GO:0005524//ATP binding;GO:0019903//protein phosphatase binding;GO:0050750//low-density lipoprotein particle receptor binding;GO:0051082//unfolded protein binding	GO:0001666//response to hypoxia;GO:0006457//protein folding;GO:0030433//ubiquitin-dependent ERAD pathway;GO:0030970//retrograde protein transport, ER to cytosol;GO:0031247//actin rod assembly;GO:0043066//negative regulation of apoptotic process;GO:0043666//regulation of phosphoprotein phosphatase activity;GO:0071318//cellular response to ATP
MSTRG.21037.1	ncbi_396645	IRF8	interferon regulatory factor 8	Human Diseases	Infectious diseases	ko05133//Pertussis	K10155	GO:0005634//nucleus;GO:0005654//nucleoplasm;GO:0005737//cytoplasm	GO:0000977//RNA polymerase II regulatory region sequence-specific DNA binding;GO:0000978//RNA polymerase II proximal promoter sequence-specific DNA binding;GO:0000981//DNA-binding transcription factor activity, RNA polymerase II-specific;GO:0001227//DNA-binding transcription repressor activity, RNA polymerase II-specific;GO:0003677//DNA binding;GO:0003700//DNA-binding transcription factor activit…	GO:0000122//negative regulation of transcription by RNA polymerase II;GO:0002376//immune system process;GO:0006355//regulation of transcription, DNA-templated;GO:0006909//phagocytosis;GO:0006955//immune response;GO:0009617//response to bacterium;GO:0030099//myeloid cell differentiation;GO:0032729//positive regulation of interferon-gamma production;GO:0032735//positive regulation of interleukin-12…
MSTRG.21343.1	ncbi_100524144	DDX19A	DEAD-box helicase 19A	-	-	-	-	-	-	-
MSTRG.21571.1	ncbi_100514463	KIFC3	kinesin family member C3, transcript variant X1	-	-	-	-	GO:0005794//Golgi apparatus;GO:0005813//centrosome;GO:0005871//kinesin complex;GO:0005874//microtubule;GO:0005915//zonula adherens	GO:0000166//nucleotide binding;GO:0003774//motor activity;GO:0003777//microtubule motor activity;GO:0005524//ATP binding;GO:0008017//microtubule binding;GO:0008569//ATP-dependent microtubule motor activity, minus-end-directed;GO:0016887//ATPase activity	GO:0007017//microtubule-based process;GO:0007018//microtubule-based movement;GO:0007030//Golgi organization;GO:0045218//zonula adherens maintenance;GO:0090136//epithelial cell-cell adhesion
MSTRG.22120.1	ncbi_100515549	USF2	upstream transcription factor 2, c-fos interacting, transcript variant X4	-	-	-	-	GO:0005634//nucleus;GO:0005654//nucleoplasm;GO:0043231//intracellular membrane-bounded organelle	GO:0000981//DNA-binding transcription factor activity, RNA polymerase II-specific;GO:0003677//DNA binding;GO:0042803//protein homodimerization activity;GO:0043425//bHLH transcription factor binding;GO:0043565//sequence-specific DNA binding;GO:0046982//protein heterodimerization activity;GO:0046983//protein dimerization activity	GO:0000432//positive regulation of transcription from RNA polymerase II promoter by glucose;GO:0006357//regulation of transcription by RNA polymerase II;GO:0006366//transcription by RNA polymerase II;GO:0007595//lactation;GO:0045893//positive regulation of transcription, DNA-templated;GO:0045944//positive regulation of transcription by RNA polymerase II;GO:0055088//lipid homeostasis
MSTRG.22120.1	ncbi_100516738	LSR	lipolysis stimulated lipoprotein receptor	-	-	-	-	GO:0005886//plasma membrane;GO:0016020//membrane;GO:0016021//integral component of membrane;GO:0061689//tricellular tight junction	-	GO:0001889//liver development;GO:0060856//establishment of blood-brain barrier;GO:0061436//establishment of skin barrier;GO:0061833//protein localization to tricellular tight junction;GO:1904274//tricellular tight junction assembly
MSTRG.22204.1	ncbi_100739501	ZNF382	zinc finger protein 382	-	-	-	-	GO:0005654//nucleoplasm	GO:0003676//nucleic acid binding;GO:0003700//DNA-binding transcription factor activity;GO:0044212//transcription regulatory region DNA binding;GO:0046872//metal ion binding	GO:0000122//negative regulation of transcription by RNA polymerase II;GO:0006355//regulation of transcription, DNA-templated;GO:0045944//positive regulation of transcription by RNA polymerase II
MSTRG.2251.1	ncbi_100153076	DTWD1	DTW domain containing 1, transcript variant X2	-	-	-	-	-	-	-
MSTRG.22633.1	ncbi_100521017	PLAUR	plasminogen activator, urokinase receptor	Human Diseases;Organismal Systems	Cancers;Immune system	ko05205//Proteoglycans in cancer;ko04610//Complement and coagulation cascades	K03985;K03985	GO:0005886//plasma membrane;GO:0005887//integral component of plasma membrane;GO:0009986//cell surface	GO:0005102//signaling receptor binding;GO:0019899//enzyme binding;GO:0019904//protein domain specific binding;GO:0030377//urokinase plasminogen activator receptor activity	GO:0001934//positive regulation of protein phosphorylation;GO:0030162//regulation of proteolysis;GO:0034112//positive regulation of homotypic cell-cell adhesion;GO:0038195//urokinase plasminogen activator signaling pathway;GO:0043066//negative regulation of apoptotic process;GO:0043388//positive regulation of DNA binding;GO:0045742//positive regulation of epidermal growth factor receptor signalin…
MSTRG.22796.1	ncbi_100513929	STRN4	striatin 4, transcript variant X3	-	-	-	-	GO:0030425//dendrite;GO:0090443//FAR/SIN/STRIPAK complex	GO:0005515//protein binding;GO:0005516//calmodulin binding;GO:0044877//protein-containing complex binding;GO:0051721//protein phosphatase 2A binding;GO:0070016//armadillo repeat domain binding	-
MSTRG.22903.1	ncbi_100523674	RASIP1	Ras interacting protein 1	-	-	-	-	GO:0005911//cell-cell junction;GO:0032991//protein-containing complex	GO:0005515//protein binding;GO:0042803//protein homodimerization activity;GO:0051020//GTPase binding	GO:0001525//angiogenesis;GO:0001570//vasculogenesis;GO:0007165//signal transduction;GO:0010507//negative regulation of autophagy;GO:0033625//positive regulation of integrin activation;GO:0035024//negative regulation of Rho protein signal transduction;GO:0043087//regulation of GTPase activity;GO:0048754//branching morphogenesis of an epithelial tube;GO:1905709//negative regulation of membrane perm…
MSTRG.22903.1	ncbi_100523847	MAMSTR	MEF2 activating motif and SAP domain containing transcriptional regulator, transcript variant X1	-	-	-	-	GO:0005634//nucleus	GO:0001085//RNA polymerase II transcription factor binding;GO:0003712//transcription coregulator activity	GO:0006357//regulation of transcription by RNA polymerase II;GO:0010831//positive regulation of myotube differentiation;GO:0045944//positive regulation of transcription by RNA polymerase II
MSTRG.22918.1	ncbi_100511262	TULP2	tubby like protein 2, transcript variant X1	-	-	-	-	GO:0005929//cilium	GO:0044877//protein-containing complex binding	GO:0061512//protein localization to cilium
MSTRG.22930.1	ncbi_574064	GYS1	glycogen synthase 1	Metabolism;Environmental Information Processing;Organismal Systems;Environmental Information Processing;Human Diseases;Organismal Systems;Metabolism	Global and overview maps;Signal transduction;Endocrine system;Signal transduction;Endocrine and metabolic diseases;Endocrine system;Carbohydrate metabolism	ko01100//Metabolic pathways;ko04151//PI3K-Akt signaling pathway;ko04910//Insulin signaling pathway;ko04152//AMPK signaling pathway;ko04931//Insulin resistance;ko04922//Glucagon signaling pathway;ko00500//Starch and sucrose metabolism	K00693;K00693;K00693;K00693;K00693;K00693;K00693	GO:0005737//cytoplasm;GO:0016234//inclusion body	GO:0004373//glycogen (starch) synthase activity;GO:0016740//transferase activity;GO:0016757//transferase activity, transferring glycosyl groups;GO:0019901//protein kinase binding	GO:0005978//glycogen biosynthetic process;GO:0007507//heart development
MSTRG.22941.1	ncbi_100628160	SNRNP70	small nuclear ribonucleoprotein U1 subunit 70	Genetic Information Processing	Transcription	ko03040//Spliceosome	K11093	GO:0005634//nucleus;GO:0005654//nucleoplasm;GO:0005681//spliceosomal complex;GO:0005685//U1 snRNP;GO:0016607//nuclear speck;GO:0071004//U2-type prespliceosome	GO:0003676//nucleic acid binding;GO:0003723//RNA binding;GO:0003729//mRNA binding;GO:0017069//snRNA binding;GO:0030619//U1 snRNA binding	GO:0000398//mRNA splicing, via spliceosome;GO:0043484//regulation of RNA splicing;GO:0048026//positive regulation of mRNA splicing, via spliceosome
MSTRG.23155.2	ncbi_100624467	LOC100624467	zinc finger protein 347	-	-	-	-	GO:0005654//nucleoplasm	GO:0003676//nucleic acid binding;GO:0003700//DNA-binding transcription factor activity;GO:0044212//transcription regulatory region DNA binding;GO:0046872//metal ion binding	GO:0000122//negative regulation of transcription by RNA polymerase II;GO:0006355//regulation of transcription, DNA-templated;GO:0045944//positive regulation of transcription by RNA polymerase II
MSTRG.23213.1	ncbi_100624035	LOC100624035	zinc finger protein 268-like	-	-	-	-	-	-	-
MSTRG.23213.1	ncbi_110255260	LOC110255260	zinc finger protein 649-like	-	-	-	-	-	-	-
MSTRG.23389.1	ncbi_110261313	LOC110261313	zinc finger protein 548-like	-	-	-	-	GO:0016020//membrane;GO:0016021//integral component of membrane	GO:0003676//nucleic acid binding;GO:0046872//metal ion binding	GO:0006355//regulation of transcription, DNA-templated
MSTRG.23613.1	ncbi_100524811	SCNN1D	sodium channel epithelial 1 delta subunit, transcript variant X1	-	-	-	-	GO:0016020//membrane;GO:0016021//integral component of membrane	GO:0005272//sodium channel activity;GO:0015280//ligand-gated sodium channel activity	GO:0006811//ion transport;GO:0006814//sodium ion transport;GO:0035725//sodium ion transmembrane transport
MSTRG.23658.1	ncbi_100511569	CDK11B	cyclin-dependent kinase 11B, transcript variant X1	-	-	-	-	GO:0005634//nucleus	GO:0004672//protein kinase activity;GO:0004693//cyclin-dependent protein serine/threonine kinase activity;GO:0005524//ATP binding;GO:0016301//kinase activity	GO:0006468//protein phosphorylation;GO:0007346//regulation of mitotic cell cycle;GO:0010468//regulation of gene expression;GO:0016310//phosphorylation
MSTRG.23692.1	ncbi_100624218	LOC100624218	MORN repeat-containing protein 1, transcript variant X1	-	-	-	-	-	-	-
MSTRG.23971.3	ncbi_100525111	SPATA21	spermatogenesis associated 21	-	-	-	-	-	GO:0005509//calcium ion binding	-
MSTRG.24351.1	ncbi_100621644	TRNAU1AP	tRNA selenocysteine 1 associated protein 1, transcript variant X1	-	-	-	-	GO:0005634//nucleus	GO:0003676//nucleic acid binding;GO:0003723//RNA binding	GO:0001514//selenocysteine incorporation
MSTRG.24511.1	ncbi_100739829	A3GALT2	alpha 1,3-galactosyltransferase 2	Metabolism;Metabolism	Global and overview maps;Glycan biosynthesis and metabolism	ko01100//Metabolic pathways;ko00603//Glycosphingolipid biosynthesis - globo and isoglobo series	K20736;K20736	GO:0005794//Golgi apparatus;GO:0016020//membrane;GO:0016021//integral component of membrane;GO:0031982//vesicle	GO:0001962//alpha-1,3-galactosyltransferase activity;GO:0016757//transferase activity, transferring glycosyl groups;GO:0016758//transferase activity, transferring hexosyl groups	GO:0005975//carbohydrate metabolic process;GO:0006688//glycosphingolipid biosynthetic process;GO:0030259//lipid glycosylation
MSTRG.2512.3	ncbi_100516409	OIP5	Opa interacting protein 5, transcript variant X1	-	-	-	-	GO:0000775//chromosome, centromeric region;GO:0000785//chromatin;GO:0005634//nucleus;GO:0010369//chromocenter;GO:0015030//Cajal body;GO:0016607//nuclear speck;GO:0043231//intracellular membrane-bounded organelle	GO:0042802//identical protein binding;GO:0046872//metal ion binding	GO:0007059//chromosome segregation;GO:0034080//CENP-A containing nucleosome assembly
MSTRG.25566.1	ncbi_100522877	DOCK7	dedicator of cytokinesis 7, transcript variant X1	-	-	-	-	GO:0008180//COP9 signalosome	GO:0005085//guanyl-nucleotide exchange factor activity;GO:0048365//Rac GTPase binding	GO:0000226//microtubule cytoskeleton organization;GO:0007264//small GTPase mediated signal transduction;GO:0007409//axonogenesis;GO:0031175//neuron projection development;GO:0033138//positive regulation of peptidyl-serine phosphorylation;GO:0045200//establishment of neuroblast polarity;GO:0090630//activation of GTPase activity;GO:1904754//positive regulation of vascular associated smooth muscle c…
MSTRG.26114.1	ncbi_100525647	NFYC	nuclear transcription factor Y subunit gamma, transcript variant X2	Human Diseases;Organismal Systems	Infectious diseases;Immune system	ko05152//Tuberculosis;ko04612//Antigen processing and presentation	K08066;K08066	GO:0005634//nucleus;GO:0005654//nucleoplasm;GO:0016602//CCAAT-binding factor complex;GO:0032993//protein-DNA complex;GO:0090575//RNA polymerase II transcription factor complex	GO:0000978//RNA polymerase II proximal promoter sequence-specific DNA binding;GO:0001228//DNA-binding transcription activator activity, RNA polymerase II-specific;GO:0003677//DNA binding;GO:0003700//DNA-binding transcription factor activity;GO:0044212//transcription regulatory region DNA binding;GO:0046982//protein heterodimerization activity	GO:0006355//regulation of transcription, DNA-templated;GO:0045893//positive regulation of transcription, DNA-templated;GO:0045944//positive regulation of transcription by RNA polymerase II
MSTRG.26199.2	ncbi_100153507	TUBB2B	tubulin, beta 2B class IIb	Cellular Processes;Cellular Processes	Transport and catabolism;Cellular community - eukaryotes	ko04145//Phagosome;ko04540//Gap junction	K07375;K07375	-	-	-
MSTRG.26199.2	ncbi_100624785	LOC100624785	tubulin beta-2A chain	Cellular Processes;Cellular Processes	Transport and catabolism;Cellular community - eukaryotes	ko04145//Phagosome;ko04540//Gap junction	K07375;K07375	-	-	-
MSTRG.26388.1	ncbi_100153737	PHACTR1	phosphatase and actin regulator 1, transcript variant X1	-	-	-	-	GO:0005634//nucleus;GO:0005829//cytosol	GO:0003779//actin binding;GO:0004864//protein phosphatase inhibitor activity;GO:0008157//protein phosphatase 1 binding;GO:0019888//protein phosphatase regulator activity	GO:0021987//cerebral cortex development;GO:0031032//actomyosin structure organization;GO:0031532//actin cytoskeleton reorganization;GO:0032515//negative regulation of phosphoprotein phosphatase activity;GO:0043149//stress fiber assembly;GO:0043666//regulation of phosphoprotein phosphatase activity;GO:0048870//cell motility;GO:0140059//dendrite arborization;GO:2001222//regulation of neuron migrati…
MSTRG.26529.1	ncbi_396965	PRL	prolactin	Environmental Information Processing;Environmental Information Processing;Environmental Information Processing;Environmental Information Processing;Organismal Systems	Signal transduction;Signaling molecules and interaction;Signaling molecules and interaction;Signal transduction;Endocrine system	ko04151//PI3K-Akt signaling pathway;ko04080//Neuroactive ligand-receptor interaction;ko04060//Cytokine-cytokine receptor interaction;ko04630//Jak-STAT signaling pathway;ko04917//Prolactin signaling pathway	K05439;K05439;K05439;K05439;K05439	GO:0005576//extracellular region;GO:0005615//extracellular space	GO:0005148//prolactin receptor binding;GO:0005179//hormone activity	GO:0001937//negative regulation of endothelial cell proliferation;GO:0007165//signal transduction;GO:0007565//female pregnancy;GO:0008284//positive regulation of cell proliferation;GO:0030879//mammary gland development;GO:0031667//response to nutrient levels;GO:0040014//regulation of multicellular organism growth;GO:0046427//positive regulation of JAK-STAT cascade;GO:1902895//positive regulation …
MSTRG.26952.1	ncbi_100135036	SLA-8	MHC class I antigen 8	Human Diseases;Human Diseases;Cellular Processes;Human Diseases;Human Diseases;Human Diseases;Human Diseases;Human Diseases;Cellular Processes;Cellular Processes;Environmental Information Processing;Organismal Systems;Organismal Systems;Human Diseases;Human Diseases;Human Diseases;Human Diseases;Human Diseases	Infectious diseases;Infectious diseases;Transport and catabolism;Infectious diseases;Infectious diseases;Cancers;Infectious diseases;Infectious diseases;Cell growth and death;Transport and catabolism;Signaling molecules and interaction;Immune system;Immune system;Cardiovascular diseases;Immune diseases;Endocrine and metabolic diseases;Immune diseases;Immune diseases	ko05165//Human papillomavirus infection;ko05166//HTLV-I infection;ko04144//Endocytosis;ko05163//Human cytomegalovirus infection;ko05169//Epstein-Barr virus infection;ko05203//Viral carcinogenesis;ko05167//Kaposi sarcoma-associated herpesvirus infection;ko05168//Herpes simplex infection;ko04218//Cellular senescence;ko04145//Phagosome;ko04514//Cell adhesion molecules (CAMs);ko04650//Natural killer …	K06751;K06751;K06751;K06751;K06751;K06751;K06751;K06751;K06751;K06751;K06751;K06751;K06751;K06751;K06751;K06751;K06751;K06751	GO:0005615//extracellular space;GO:0009897//external side of plasma membrane;GO:0016020//membrane;GO:0016021//integral component of membrane	-	GO:0001916//positive regulation of T cell mediated cytotoxicity;GO:0002476//antigen processing and presentation of endogenous peptide antigen via MHC class Ib;GO:0006955//immune response;GO:0019882//antigen processing and presentation
MSTRG.27210.12	ncbi_100738130	SCUBE3	signal peptide, CUB domain and EGF like domain containing 3, transcript variant X1	-	-	-	-	GO:0005615//extracellular space;GO:0005886//plasma membrane;GO:0009986//cell surface	GO:0005509//calcium ion binding;GO:0042802//identical protein binding	GO:0045880//positive regulation of smoothened signaling pathway
MSTRG.27210.14	ncbi_100738130	SCUBE3	signal peptide, CUB domain and EGF like domain containing 3, transcript variant X1	-	-	-	-	GO:0005615//extracellular space;GO:0005886//plasma membrane;GO:0009986//cell surface	GO:0005509//calcium ion binding;GO:0042802//identical protein binding	GO:0045880//positive regulation of smoothened signaling pathway
MSTRG.27210.15	ncbi_100738130	SCUBE3	signal peptide, CUB domain and EGF like domain containing 3, transcript variant X1	-	-	-	-	GO:0005615//extracellular space;GO:0005886//plasma membrane;GO:0009986//cell surface	GO:0005509//calcium ion binding;GO:0042802//identical protein binding	GO:0045880//positive regulation of smoothened signaling pathway
MSTRG.27210.16	ncbi_100738130	SCUBE3	signal peptide, CUB domain and EGF like domain containing 3, transcript variant X1	-	-	-	-	GO:0005615//extracellular space;GO:0005886//plasma membrane;GO:0009986//cell surface	GO:0005509//calcium ion binding;GO:0042802//identical protein binding	GO:0045880//positive regulation of smoothened signaling pathway
MSTRG.27364.1	ncbi_100153907	FOXP4	forkhead box P4	-	-	-	-	GO:0005634//nucleus	GO:0003677//DNA binding;GO:0003700//DNA-binding transcription factor activity;GO:0043565//sequence-specific DNA binding	GO:0006355//regulation of transcription, DNA-templated
MSTRG.28371.1	ncbi_406188	NFKBIA	NFKB inhibitor alpha	Human Diseases;Human Diseases;Human Diseases;Environmental Information Processing;Human Diseases;Human Diseases;Human Diseases;Human Diseases;Organismal Systems;Human Diseases;Organismal Systems;Human Diseases;Cellular Processes;Organismal Systems;Human Diseases;Organismal Systems;Human Diseases;Organismal Systems;Human Diseases;Organismal Systems;Environmental Information Processing;Human Diseas…	Cancers;Infectious diseases;Infectious diseases;Signal transduction;Infectious diseases;Cancers;Infectious diseases;Infectious diseases;Immune system;Infectious diseases;Immune system;Infectious diseases;Cell growth and death;Endocrine system;Infectious diseases;Development;Infectious diseases;Nervous system;Endocrine and metabolic diseases;Immune system;Signal transduction;Infectious diseases;In…	ko05200//Pathways in cancer;ko05166//HTLV-I infection;ko05163//Human cytomegalovirus infection;ko04024//cAMP signaling pathway;ko05169//Epstein-Barr virus infection;ko05203//Viral carcinogenesis;ko05167//Kaposi sarcoma-associated herpesvirus infection;ko05168//Herpes simplex infection;ko04062//Chemokine signaling pathway;ko05164//Influenza A;ko04621//NOD-like receptor signaling pathway;ko05161//H…	K04734;K04734;K04734;K04734;K04734;K04734;K04734;K04734;K04734;K04734;K04734;K04734;K04734;K04734;K04734;K04734;K04734;K04734;K04734;K04734;K04734;K04734;K04734;K04734;K04734;K04734;K04734;K04734;K04734;K04734;K04734;K04734;K04734;K04734;K04734;K04734;K04734;K04734	GO:0005634//nucleus;GO:0005737//cytoplasm;GO:0005829//cytosol;GO:0005886//plasma membrane	GO:0005515//protein binding;GO:0008139//nuclear localization sequence binding;GO:0019899//enzyme binding;GO:0031625//ubiquitin protein ligase binding;GO:0042802//identical protein binding;GO:0051059//NF-kappaB binding	GO:0006606//protein import into nucleus;GO:0007249//I-kappaB kinase/NF-kappaB signaling;GO:0007253//cytoplasmic sequestering of NF-kappaB;GO:0010468//regulation of gene expression;GO:0010745//negative regulation of macrophage derived foam cell differentiation;GO:0010875//positive regulation of cholesterol efflux;GO:0010888//negative regulation of lipid storage;GO:0031663//lipopolysaccharide-media…
MSTRG.28672.6	ncbi_100520918	TM9SF1	transmembrane 9 superfamily member 1, transcript variant X1	-	-	-	-	-	-	-
MSTRG.28672.7	ncbi_100520918	TM9SF1	transmembrane 9 superfamily member 1, transcript variant X1	-	-	-	-	-	-	-
MSTRG.28804.3	ncbi_100156733	CHD8	chromodomain helicase DNA binding protein 8, transcript variant X6	Environmental Information Processing	Signal transduction	ko04310//Wnt signaling pathway	K04494	GO:0005634//nucleus;GO:0005654//nucleoplasm;GO:0005886//plasma membrane;GO:0032991//protein-containing complex;GO:0071339//MLL1 complex	GO:0000166//nucleotide binding;GO:0002039//p53 binding;GO:0003677//DNA binding;GO:0003678//DNA helicase activity;GO:0003682//chromatin binding;GO:0004386//helicase activity;GO:0005515//protein binding;GO:0005524//ATP binding;GO:0008013//beta-catenin binding;GO:0008094//DNA-dependent ATPase activity;GO:0016787//hydrolase activity;GO:0016817//hydrolase activity, acting on acid anhydrides;GO:0035064…	GO:0000122//negative regulation of transcription by RNA polymerase II;GO:0001701//in utero embryonic development;GO:0001964//startle response;GO:0006325//chromatin organization;GO:0007420//brain development;GO:0016055//Wnt signaling pathway;GO:0030178//negative regulation of Wnt signaling pathway;GO:0032508//DNA duplex unwinding;GO:0035176//social behavior;GO:0043044//ATP-dependent chromatin remo…
MSTRG.29204.1	ncbi_100620491	RGS6	regulator of G protein signaling 6, transcript variant X1	-	-	-	-	-	GO:0005096//GTPase activator activity	GO:0007186//G protein-coupled receptor signaling pathway;GO:0035556//intracellular signal transduction;GO:0043547//positive regulation of GTPase activity
MSTRG.29557.2	ncbi_100153615	GPR68	G protein-coupled receptor 68	-	-	-	-	GO:0016020//membrane;GO:0016021//integral component of membrane	GO:0004930//G protein-coupled receptor activity	GO:0007165//signal transduction;GO:0007186//G protein-coupled receptor signaling pathway;GO:0032024//positive regulation of insulin secretion;GO:0035774//positive regulation of insulin secretion involved in cellular response to glucose stimulus;GO:0045656//negative regulation of monocyte differentiation;GO:0071467//cellular response to pH;GO:2001206//positive regulation of osteoclast development
MSTRG.29601.1	ncbi_100155709	RIN3	Ras and Rab interactor 3	-	-	-	-	GO:0005769//early endosome;GO:0031410//cytoplasmic vesicle	GO:0017112//Rab guanyl-nucleotide exchange factor activity;GO:0017137//Rab GTPase binding	GO:0007165//signal transduction
MSTRG.302.1	ncbi_100157847	ZBTB2	zinc finger and BTB domain containing 2, transcript variant X3	-	-	-	-	-	GO:0000978//RNA polymerase II proximal promoter sequence-specific DNA binding;GO:0001227//DNA-binding transcription repressor activity, RNA polymerase II-specific;GO:0003676//nucleic acid binding;GO:0005515//protein binding;GO:0008168//methyltransferase activity;GO:0016740//transferase activity	GO:0000122//negative regulation of transcription by RNA polymerase II;GO:0032259//methylation
MSTRG.30605.2	ncbi_100515440	FAM198B	family with sequence similarity 198 member B, transcript variant X1	-	-	-	-	GO:0005794//Golgi apparatus;GO:0016020//membrane;GO:0016021//integral component of membrane	-	-
MSTRG.30861.1	ncbi_100524818	ADAMTS3	ADAM metallopeptidase with thrombospondin type 1 motif 3	-	-	-	-	-	GO:0004222//metalloendopeptidase activity;GO:0008233//peptidase activity;GO:0008237//metallopeptidase activity	GO:0006508//proteolysis;GO:0007229//integrin-mediated signaling pathway
MSTRG.31703.1	ncbi_397616	PDE5A	phosphodiesterase 5A, transcript variant X1	Metabolism;Environmental Information Processing	Nucleotide metabolism;Signal transduction	ko00230//Purine metabolism;ko04022//cGMP - PKG signaling pathway	K13762;K13762	-	GO:0004112//cyclic-nucleotide phosphodiesterase activity;GO:0004114//3',5'-cyclic-nucleotide phosphodiesterase activity;GO:0005515//protein binding;GO:0008081//phosphoric diester hydrolase activity;GO:0016787//hydrolase activity;GO:0030553//cGMP binding;GO:0046872//metal ion binding;GO:0047555//3',5'-cyclic-GMP phosphodiesterase activity	GO:0007165//signal transduction;GO:0010613//positive regulation of cardiac muscle hypertrophy;GO:0010749//regulation of nitric oxide mediated signal transduction;GO:0042130//negative regulation of T cell proliferation;GO:0043406//positive regulation of MAP kinase activity;GO:0046068//cGMP metabolic process;GO:0046069//cGMP catabolic process;GO:0055118//negative regulation of cardiac muscle contra…
MSTRG.31703.2	ncbi_397616	PDE5A	phosphodiesterase 5A, transcript variant X1	Metabolism;Environmental Information Processing	Nucleotide metabolism;Signal transduction	ko00230//Purine metabolism;ko04022//cGMP - PKG signaling pathway	K13762;K13762	-	GO:0004112//cyclic-nucleotide phosphodiesterase activity;GO:0004114//3',5'-cyclic-nucleotide phosphodiesterase activity;GO:0005515//protein binding;GO:0008081//phosphoric diester hydrolase activity;GO:0016787//hydrolase activity;GO:0030553//cGMP binding;GO:0046872//metal ion binding;GO:0047555//3',5'-cyclic-GMP phosphodiesterase activity	GO:0007165//signal transduction;GO:0010613//positive regulation of cardiac muscle hypertrophy;GO:0010749//regulation of nitric oxide mediated signal transduction;GO:0042130//negative regulation of T cell proliferation;GO:0043406//positive regulation of MAP kinase activity;GO:0046068//cGMP metabolic process;GO:0046069//cGMP catabolic process;GO:0055118//negative regulation of cardiac muscle contra…
MSTRG.31967.1	ncbi_751869	NFKB1	nuclear factor kappa B subunit 1	Human Diseases;Environmental Information Processing;Human Diseases;Environmental Information Processing;Human Diseases;Environmental Information Processing;Human Diseases;Environmental Information Processing;Human Diseases;Human Diseases;Human Diseases;Human Diseases;Organismal Systems;Human Diseases;Human Diseases;Cellular Processes;Human Diseases;Human Diseases;Organismal Systems;Human Diseases…	Cancers;Signal transduction;Infectious diseases;Signal transduction;Infectious diseases;Signal transduction;Infectious diseases;Signal transduction;Infectious diseases;Cancers;Infectious diseases;Infectious diseases;Immune system;Cancers;Infectious diseases;Cell growth and death;Infectious diseases;Endocrine and metabolic diseases;Immune system;Infectious diseases;Cancers;Cell growth and death;Ca…	ko05200//Pathways in cancer;ko04151//PI3K-Akt signaling pathway;ko05165//Human papillomavirus infection;ko04010//MAPK signaling pathway;ko05166//HTLV-I infection;ko04014//Ras signaling pathway;ko05163//Human cytomegalovirus infection;ko04024//cAMP signaling pathway;ko05169//Epstein-Barr virus infection;ko05203//Viral carcinogenesis;ko05167//Kaposi sarcoma-associated herpesvirus infection;ko05168/…	K02580;K02580;K02580;K02580;K02580;K02580;K02580;K02580;K02580;K02580;K02580;K02580;K02580;K02580;K02580;K02580;K02580;K02580;K02580;K02580;K02580;K02580;K02580;K02580;K02580;K02580;K02580;K02580;K02580;K02580;K02580;K02580;K02580;K02580;K02580;K02580;K02580;K02580;K02580;K02580;K02580;K02580;K02580;K02580;K02580;K02580;K02580;K02580;K02580;K02580;K02580;K02580;K02580;K02580;K02580;K02580;K02580;…	GO:0005634//nucleus;GO:0005654//nucleoplasm;GO:0005737//cytoplasm;GO:0005739//mitochondrion;GO:0005829//cytosol	GO:0000976//transcription regulatory region sequence-specific DNA binding;GO:0000977//RNA polymerase II regulatory region sequence-specific DNA binding;GO:0000978//RNA polymerase II proximal promoter sequence-specific DNA binding;GO:0001227//DNA-binding transcription repressor activity, RNA polymerase II-specific;GO:0001228//DNA-binding transcription activator activity, RNA polymerase II-specific…	GO:0000122//negative regulation of transcription by RNA polymerase II;GO:0001818//negative regulation of cytokine production;GO:0006355//regulation of transcription, DNA-templated;GO:0006357//regulation of transcription by RNA polymerase II;GO:0007165//signal transduction;GO:0010629//negative regulation of gene expression;GO:0010956//negative regulation of calcidiol 1-monooxygenase activity;GO:00…
MSTRG.32224.3	ncbi_100524450	ABRAXAS1	abraxas 1, BRCA1 A complex subunit, transcript variant X1	Genetic Information Processing	Replication and repair	ko03440//Homologous recombination	K20774	GO:0005634//nucleus;GO:0016604//nuclear body;GO:0070531//BRCA1-A complex	GO:0008017//microtubule binding;GO:0031593//polyubiquitin modification-dependent protein binding	GO:0006302//double-strand break repair;GO:0008608//attachment of spindle microtubules to kinetochore;GO:0010212//response to ionizing radiation;GO:0045739//positive regulation of DNA repair;GO:0070536//protein K63-linked deubiquitination;GO:0072425//signal transduction involved in G2 DNA damage checkpoint;GO:0090307//mitotic spindle assembly
MSTRG.32224.3	ncbi_100524635	HELQ	helicase, POLQ-like, transcript variant X11	-	-	-	-	-	GO:0003676//nucleic acid binding;GO:0005524//ATP binding	GO:0000724//double-strand break repair via homologous recombination;GO:0030490//maturation of SSU-rRNA
MSTRG.32268.1	ncbi_100512244	HNRNPD	heterogeneous nuclear ribonucleoprotein D, transcript variant X1	-	-	-	-	GO:0000790//nuclear chromatin;GO:0005634//nucleus;GO:0005654//nucleoplasm;GO:0045202//synapse;GO:1990904//ribonucleoprotein complex	GO:0003676//nucleic acid binding;GO:0003723//RNA binding;GO:0042162//telomeric DNA binding;GO:0043565//sequence-specific DNA binding;GO:1990837//sequence-specific double-stranded DNA binding	GO:0032204//regulation of telomere maintenance;GO:0042752//regulation of circadian rhythm;GO:0043488//regulation of mRNA stability;GO:0045727//positive regulation of translation;GO:0051252//regulation of RNA metabolic process;GO:0097167//circadian regulation of translation;GO:1904355//positive regulation of telomere capping;GO:1905663//positive regulation of telomerase RNA reverse transcriptase a…
MSTRG.32728.3	ncbi_396773	SERPINH1	serpin family H member 1	-	-	-	-	GO:0005615//extracellular space;GO:0005737//cytoplasm;GO:0005783//endoplasmic reticulum;GO:0005793//endoplasmic reticulum-Golgi intermediate compartment;GO:0045121//membrane raft	GO:0004867//serine-type endopeptidase inhibitor activity;GO:0005518//collagen binding;GO:0051082//unfolded protein binding	GO:0003433//chondrocyte development involved in endochondral bone morphogenesis;GO:0010951//negative regulation of endopeptidase activity;GO:0030199//collagen fibril organization;GO:0032964//collagen biosynthetic process;GO:0051604//protein maturation
MSTRG.33139.3	ncbi_100738450	CEP295	centrosomal protein 295	-	-	-	-	GO:0005737//cytoplasm;GO:0005813//centrosome;GO:0005814//centriole;GO:0005829//cytosol;GO:0005856//cytoskeleton;GO:0005886//plasma membrane;GO:1990498//mitotic spindle microtubule	GO:0008017//microtubule binding	GO:0010825//positive regulation of centrosome duplication;GO:0046599//regulation of centriole replication;GO:1901985//positive regulation of protein acetylation;GO:1903724//positive regulation of centriole elongation;GO:1904951//positive regulation of establishment of protein localization
MSTRG.33219.1	ncbi_100622418	YAP1	Yes associated protein 1	Environmental Information Processing;Environmental Information Processing	Signal transduction;Signal transduction	ko04390//Hippo signaling pathway;ko04392//Hippo signaling pathway - multiple species	K16687;K16687	GO:0005634//nucleus;GO:0005667//transcription factor complex;GO:0005737//cytoplasm;GO:0005829//cytosol;GO:0016020//membrane;GO:0071148//TEAD-1-YAP complex;GO:0071149//TEAD-2-YAP complex	GO:0000978//RNA polymerase II proximal promoter sequence-specific DNA binding;GO:0003682//chromatin binding;GO:0003713//transcription coactivator activity;GO:0003714//transcription corepressor activity;GO:0005515//protein binding;GO:0008022//protein C-terminus binding;GO:0008134//transcription factor binding;GO:0044212//transcription regulatory region DNA binding;GO:0070064//proline-rich region b…	GO:0000902//cell morphogenesis;GO:0001570//vasculogenesis;GO:0001894//tissue homeostasis;GO:0003015//heart process;GO:0003143//embryonic heart tube morphogenesis;GO:0006974//cellular response to DNA damage stimulus;GO:0008283//cell proliferation;GO:0008284//positive regulation of cell proliferation;GO:0010468//regulation of gene expression;GO:0010628//positive regulation of gene expression;GO:001…
MSTRG.33489.1	ncbi_100522265	SIK3	SIK family kinase 3	-	-	-	-	GO:0005737//cytoplasm	GO:0004672//protein kinase activity;GO:0004674//protein serine/threonine kinase activity;GO:0005524//ATP binding;GO:0016301//kinase activity;GO:0050321//tau-protein kinase activity	GO:0000226//microtubule cytoskeleton organization;GO:0006468//protein phosphorylation;GO:0016310//phosphorylation;GO:0035556//intracellular signal transduction
MSTRG.34022.4	ncbi_100623287	STEAP2	STEAP2 metalloreductase, transcript variant X1	Organismal Systems	Digestive system	ko04978//Mineral absorption	K14738	-	-	-
MSTRG.34022.5	ncbi_100623287	STEAP2	STEAP2 metalloreductase, transcript variant X1	Organismal Systems	Digestive system	ko04978//Mineral absorption	K14738	-	-	-
MSTRG.34022.7	ncbi_100623287	STEAP2	STEAP2 metalloreductase, transcript variant X1	Organismal Systems	Digestive system	ko04978//Mineral absorption	K14738	-	-	-
MSTRG.34022.8	ncbi_100623287	STEAP2	STEAP2 metalloreductase, transcript variant X1	Organismal Systems	Digestive system	ko04978//Mineral absorption	K14738	-	-	-
MSTRG.34870.13	ncbi_106504991	LOC106504991	translation initiation factor IF-2-like	-	-	-	-	-	-	-
MSTRG.34871.1	ncbi_100628131	KMT2E	lysine methyltransferase 2E, transcript variant X1	Metabolism	Amino acid metabolism	ko00310//Lysine degradation	K09189	GO:0000785//chromatin;GO:0005634//nucleus;GO:0005654//nucleoplasm;GO:0016604//nuclear body;GO:0032991//protein-containing complex;GO:0035327//transcriptionally active chromatin;GO:0043231//intracellular membrane-bounded organelle	GO:0005515//protein binding;GO:0008168//methyltransferase activity;GO:0016740//transferase activity;GO:0019899//enzyme binding;GO:0035064//methylated histone binding;GO:0046872//metal ion binding	GO:0002446//neutrophil mediated immunity;GO:0006306//DNA methylation;GO:0030218//erythrocyte differentiation;GO:0032259//methylation;GO:0042119//neutrophil activation;GO:0045893//positive regulation of transcription, DNA-templated;GO:1900087//positive regulation of G1/S transition of mitotic cell cycle;GO:1905437//positive regulation of histone H3-K4 trimethylation
MSTRG.35145.1	ncbi_100517908	ZBTB37	zinc finger and BTB domain containing 37, transcript variant X1	-	-	-	-	GO:0005634//nucleus	GO:0000977//RNA polymerase II regulatory region sequence-specific DNA binding;GO:0001227//DNA-binding transcription repressor activity, RNA polymerase II-specific;GO:0003676//nucleic acid binding;GO:0003677//DNA binding;GO:0005515//protein binding	GO:0000122//negative regulation of transcription by RNA polymerase II
MSTRG.35145.1	ncbi_100624574	DARS2	aspartyl-tRNA synthetase 2, mitochondrial	Genetic Information Processing	Translation	ko00970//Aminoacyl-tRNA biosynthesis	K01876	GO:0005654//nucleoplasm;GO:0005737//cytoplasm;GO:0005739//mitochondrion	GO:0000166//nucleotide binding;GO:0003676//nucleic acid binding;GO:0004812//aminoacyl-tRNA ligase activity;GO:0004815//aspartate-tRNA ligase activity;GO:0005524//ATP binding;GO:0016874//ligase activity;GO:0042803//protein homodimerization activity;GO:0050560//aspartate-tRNA(Asn) ligase activity	GO:0006418//tRNA aminoacylation for protein translation;GO:0043039//tRNA aminoacylation;GO:0070145//mitochondrial asparaginyl-tRNA aminoacylation
MSTRG.35249.8	ncbi_102165030	TOR1AIP1	torsin 1A interacting protein 1	-	-	-	-	GO:0005634//nucleus;GO:0005635//nuclear envelope;GO:0016020//membrane;GO:0016021//integral component of membrane;GO:0031965//nuclear membrane	GO:0001671//ATPase activator activity;GO:0008092//cytoskeletal protein binding;GO:0051117//ATPase binding	GO:0032781//positive regulation of ATPase activity;GO:0071763//nuclear membrane organization;GO:0090435//protein localization to nuclear envelope
MSTRG.35499.1	ncbi_100623040	RCOR3	REST corepressor 3, transcript variant X1	-	-	-	-	GO:0005634//nucleus	GO:0003677//DNA binding	-
MSTRG.36013.14	ncbi_100513811	AKT3	AKT serine/threonine kinase 3	Human Diseases;Environmental Information Processing;Human Diseases;Environmental Information Processing;Human Diseases;Environmental Information Processing;Human Diseases;Environmental Information Processing;Environmental Information Processing;Cellular Processes;Human Diseases;Human Diseases;Human Diseases;Organismal Systems;Environmental Information Processing;Human Diseases;Human Diseases;Cell…	Cancers;Signal transduction;Infectious diseases;Signal transduction;Infectious diseases;Signal transduction;Infectious diseases;Signal transduction;Signal transduction;Cellular community - eukaryotes;Cancers;Infectious diseases;Infectious diseases;Immune system;Signal transduction;Infectious diseases;Cancers;Cell growth and death;Infectious diseases;Signal transduction;Endocrine and metabolic dis…	ko05200//Pathways in cancer;ko04151//PI3K-Akt signaling pathway;ko05165//Human papillomavirus infection;ko04010//MAPK signaling pathway;ko05166//HTLV-I infection;ko04014//Ras signaling pathway;ko05163//Human cytomegalovirus infection;ko04015//Rap1 signaling pathway;ko04024//cAMP signaling pathway;ko04510//Focal adhesion;ko05205//Proteoglycans in cancer;ko05169//Epstein-Barr virus infection;ko0516…	K04456;K04456;K04456;K04456;K04456;K04456;K04456;K04456;K04456;K04456;K04456;K04456;K04456;K04456;K04456;K04456;K04456;K04456;K04456;K04456;K04456;K04456;K04456;K04456;K04456;K04456;K04456;K04456;K04456;K04456;K04456;K04456;K04456;K04456;K04456;K04456;K04456;K04456;K04456;K04456;K04456;K04456;K04456;K04456;K04456;K04456;K04456;K04456;K04456;K04456;K04456;K04456;K04456;K04456;K04456;K04456;K04456;…	-	GO:0000166//nucleotide binding;GO:0004672//protein kinase activity;GO:0004674//protein serine/threonine kinase activity;GO:0005524//ATP binding;GO:0016301//kinase activity;GO:0016740//transferase activity	GO:0006468//protein phosphorylation;GO:0016310//phosphorylation;GO:0018105//peptidyl-serine phosphorylation;GO:0035556//intracellular signal transduction
MSTRG.36748.1	ncbi_100621751	LOC100621751	translation initiation factor IF-2-like	-	-	-	-	-	-	-
MSTRG.36749.3	ncbi_100517599	WAC	WW domain containing adaptor with coiled-coil, transcript variant X2	-	-	-	-	GO:0005654//nucleoplasm;GO:0005681//spliceosomal complex	GO:0000993//RNA polymerase II complex binding;GO:0003682//chromatin binding;GO:0005515//protein binding	GO:0006974//cellular response to DNA damage stimulus;GO:0010390//histone monoubiquitination;GO:0016239//positive regulation of macroautophagy;GO:0032435//negative regulation of proteasomal ubiquitin-dependent protein catabolic process;GO:0044783//G1 DNA damage checkpoint;GO:0045893//positive regulation of transcription, DNA-templated;GO:0071894//histone H2B conserved C-terminal lysine ubiquitinat…
MSTRG.36749.4	ncbi_100517599	WAC	WW domain containing adaptor with coiled-coil, transcript variant X2	-	-	-	-	GO:0005654//nucleoplasm;GO:0005681//spliceosomal complex	GO:0000993//RNA polymerase II complex binding;GO:0003682//chromatin binding;GO:0005515//protein binding	GO:0006974//cellular response to DNA damage stimulus;GO:0010390//histone monoubiquitination;GO:0016239//positive regulation of macroautophagy;GO:0032435//negative regulation of proteasomal ubiquitin-dependent protein catabolic process;GO:0044783//G1 DNA damage checkpoint;GO:0045893//positive regulation of transcription, DNA-templated;GO:0071894//histone H2B conserved C-terminal lysine ubiquitinat…
MSTRG.37473.1	ncbi_100738747	EEF1AKMT1	EEF1A lysine methyltransferase 1	-	-	-	-	-	-	-
MSTRG.37496.1	ncbi_100623356	SKA3	spindle and kinetochore associated complex subunit 3, transcript variant X1	-	-	-	-	GO:0000776//kinetochore;GO:0000940//condensed chromosome outer kinetochore;GO:0005813//centrosome;GO:0005829//cytosol;GO:0005876//spindle microtubule;GO:0015630//microtubule cytoskeleton;GO:0072686//mitotic spindle	-	GO:0000278//mitotic cell cycle;GO:0007059//chromosome segregation;GO:0031110//regulation of microtubule polymerization or depolymerization
MSTRG.37590.1	ncbi_100514180	PAN3	PAN3 poly(A) specific ribonuclease subunit, transcript variant X1	Genetic Information Processing	Folding, sorting and degradation	ko03018//RNA degradation	K12572	GO:0000932//P-body;GO:0005737//cytoplasm;GO:0031251//PAN complex	GO:0000166//nucleotide binding;GO:0003723//RNA binding;GO:0004535//poly(A)-specific ribonuclease activity;GO:0004672//protein kinase activity;GO:0005524//ATP binding;GO:0046872//metal ion binding	GO:0000288//nuclear-transcribed mRNA catabolic process, deadenylation-dependent decay;GO:0000289//nuclear-transcribed mRNA poly(A) tail shortening;GO:0000290//deadenylation-dependent decapping of nuclear-transcribed mRNA;GO:0006397//mRNA processing;GO:0006468//protein phosphorylation;GO:0006605//protein targeting;GO:0010606//positive regulation of cytoplasmic mRNA processing body assembly;GO:0090…
MSTRG.37807.2	ncbi_100739486	SUPT20H	SPT20 homolog, SAGA complex component, transcript variant X1	-	-	-	-	GO:0000124//SAGA complex;GO:0070461//SAGA-type complex	GO:0003712//transcription coregulator activity	GO:0006357//regulation of transcription by RNA polymerase II;GO:1903506//regulation of nucleic acid-templated transcription
MSTRG.3795.3	ncbi_100621083	TIMM9	translocase of inner mitochondrial membrane 9, transcript variant X1	-	-	-	-	-	-	-
MSTRG.3798.1	ncbi_100515293	TOMM20L	translocase of outer mitochondrial membrane 20 like, transcript variant X2	-	-	-	-	GO:0005739//mitochondrion;GO:0005741//mitochondrial outer membrane;GO:0005742//mitochondrial outer membrane translocase complex;GO:0016020//membrane;GO:0016021//integral component of membrane;GO:0031307//integral component of mitochondrial outer membrane	GO:0030943//mitochondrion targeting sequence binding	GO:0006605//protein targeting;GO:0006886//intracellular protein transport;GO:0016031//tRNA import into mitochondrion;GO:0030150//protein import into mitochondrial matrix;GO:0070096//mitochondrial outer membrane translocase complex assembly
MSTRG.38316.1	ncbi_100153172	TDRD3	tudor domain containing 3, transcript variant X2	-	-	-	-	-	GO:0005515//protein binding	GO:1903508//positive regulation of nucleic acid-templated transcription
MSTRG.38372.2	ncbi_100622008	BORA	bora, aurora kinase A activator, transcript variant X3	-	-	-	-	GO:0005634//nucleus;GO:0005737//cytoplasm;GO:0072687//meiotic spindle	GO:0019901//protein kinase binding	GO:0007088//regulation of mitotic nuclear division;GO:0032147//activation of protein kinase activity;GO:0060236//regulation of mitotic spindle organization
MSTRG.3859.1	ncbi_100156847	SIX1	SIX homeobox 1	Human Diseases	Cancers	ko05202//Transcriptional misregulation in cancers	K15614	GO:0005634//nucleus;GO:0005654//nucleoplasm;GO:0005667//transcription factor complex;GO:0005730//nucleolus	GO:0000976//transcription regulatory region sequence-specific DNA binding;GO:0000978//RNA polymerase II proximal promoter sequence-specific DNA binding;GO:0000981//DNA-binding transcription factor activity, RNA polymerase II-specific;GO:0001228//DNA-binding transcription activator activity, RNA polymerase II-specific;GO:0003677//DNA binding;GO:0003682//chromatin binding;GO:0003700//DNA-binding tr…	GO:0000122//negative regulation of transcription by RNA polymerase II;GO:0001657//ureteric bud development;GO:0001658//branching involved in ureteric bud morphogenesis;GO:0001759//organ induction;GO:0001822//kidney development;GO:0003151//outflow tract morphogenesis;GO:0006355//regulation of transcription, DNA-templated;GO:0007389//pattern specification process;GO:0007519//skeletal muscle tissue …
MSTRG.38739.1	ncbi_110255865	SPACA7	sperm acrosome associated 7	-	-	-	-	GO:0001669//acrosomal vesicle	-	-
MSTRG.3886.1	ncbi_396696	HIF1A	hypoxia inducible factor 1 alpha subunit	Human Diseases;Human Diseases;Human Diseases;Cellular Processes;Organismal Systems;Organismal Systems;Environmental Information Processing;Human Diseases;Human Diseases;Cellular Processes;Human Diseases	Cancers;Cancers;Infectious diseases;Transport and catabolism;Endocrine system;Immune system;Signal transduction;Cancers;Cancers;Transport and catabolism;Cancers	ko05200//Pathways in cancer;ko05205//Proteoglycans in cancer;ko05167//Kaposi sarcoma-associated herpesvirus infection;ko04140//Autophagy - animal;ko04919//Thyroid hormone signaling pathway;ko04659//Th17 cell differentiation;ko04066//HIF-1 signaling pathway;ko05231//Choline metabolism in cancer;ko05211//Renal cell carcinoma;ko04137//Mitophagy - animal;ko05230//Central carbon metabolism in cancer	K08268;K08268;K08268;K08268;K08268;K08268;K08268;K08268;K08268;K08268;K08268	GO:0000790//nuclear chromatin;GO:0005623//cell;GO:0005634//nucleus;GO:0005654//nucleoplasm;GO:0005667//transcription factor complex;GO:0005737//cytoplasm;GO:0005829//cytosol;GO:0016604//nuclear body;GO:0016607//nuclear speck;GO:0031514//motile cilium;GO:0032991//protein-containing complex;GO:0090575//RNA polymerase II transcription factor complex;GO:1904115//axon cytoplasm	GO:0000977//RNA polymerase II regulatory region sequence-specific DNA binding;GO:0000978//RNA polymerase II proximal promoter sequence-specific DNA binding;GO:0000981//DNA-binding transcription factor activity, RNA polymerase II-specific;GO:0001228//DNA-binding transcription activator activity, RNA polymerase II-specific;GO:0002039//p53 binding;GO:0003677//DNA binding;GO:0003700//DNA-binding tran…	GO:0001525//angiogenesis;GO:0001568//blood vessel development;GO:0001666//response to hypoxia;GO:0001755//neural crest cell migration;GO:0001837//epithelial to mesenchymal transition;GO:0001892//embryonic placenta development;GO:0001922//B-1 B cell homeostasis;GO:0001944//vasculature development;GO:0001947//heart looping;GO:0002052//positive regulation of neuroblast proliferation;GO:0002248//conn…
MSTRG.3886.2	ncbi_100521309	SNAPC1	small nuclear RNA activating complex polypeptide 1, transcript variant X5	-	-	-	-	GO:0005654//nucleoplasm;GO:0005730//nucleolus;GO:0019185//snRNA-activating protein complex	GO:0043565//sequence-specific DNA binding	GO:0042795//snRNA transcription by RNA polymerase II;GO:0042796//snRNA transcription by RNA polymerase III
MSTRG.3886.2	ncbi_396696	HIF1A	hypoxia inducible factor 1 alpha subunit	Human Diseases;Human Diseases;Human Diseases;Cellular Processes;Organismal Systems;Organismal Systems;Environmental Information Processing;Human Diseases;Human Diseases;Cellular Processes;Human Diseases	Cancers;Cancers;Infectious diseases;Transport and catabolism;Endocrine system;Immune system;Signal transduction;Cancers;Cancers;Transport and catabolism;Cancers	ko05200//Pathways in cancer;ko05205//Proteoglycans in cancer;ko05167//Kaposi sarcoma-associated herpesvirus infection;ko04140//Autophagy - animal;ko04919//Thyroid hormone signaling pathway;ko04659//Th17 cell differentiation;ko04066//HIF-1 signaling pathway;ko05231//Choline metabolism in cancer;ko05211//Renal cell carcinoma;ko04137//Mitophagy - animal;ko05230//Central carbon metabolism in cancer	K08268;K08268;K08268;K08268;K08268;K08268;K08268;K08268;K08268;K08268;K08268	GO:0000790//nuclear chromatin;GO:0005623//cell;GO:0005634//nucleus;GO:0005654//nucleoplasm;GO:0005667//transcription factor complex;GO:0005737//cytoplasm;GO:0005829//cytosol;GO:0016604//nuclear body;GO:0016607//nuclear speck;GO:0031514//motile cilium;GO:0032991//protein-containing complex;GO:0090575//RNA polymerase II transcription factor complex;GO:1904115//axon cytoplasm	GO:0000977//RNA polymerase II regulatory region sequence-specific DNA binding;GO:0000978//RNA polymerase II proximal promoter sequence-specific DNA binding;GO:0000981//DNA-binding transcription factor activity, RNA polymerase II-specific;GO:0001228//DNA-binding transcription activator activity, RNA polymerase II-specific;GO:0002039//p53 binding;GO:0003677//DNA binding;GO:0003700//DNA-binding tran…	GO:0001525//angiogenesis;GO:0001568//blood vessel development;GO:0001666//response to hypoxia;GO:0001755//neural crest cell migration;GO:0001837//epithelial to mesenchymal transition;GO:0001892//embryonic placenta development;GO:0001922//B-1 B cell homeostasis;GO:0001944//vasculature development;GO:0001947//heart looping;GO:0002052//positive regulation of neuroblast proliferation;GO:0002248//conn…
MSTRG.38932.1	ncbi_110256155	LOC110256155	atherin-like	-	-	-	-	-	-	-
MSTRG.39068.2	ncbi_100621037	SEPT9	septin 9	Human Diseases	Infectious diseases	ko05100//Bacterial invasion of epithelial cells	K16938	GO:0005940//septin ring;GO:0015630//microtubule cytoskeleton;GO:0031105//septin complex;GO:0032153//cell division site	GO:0000166//nucleotide binding;GO:0003924//GTPase activity;GO:0005525//GTP binding;GO:0060090//molecular adaptor activity	GO:0034613//cellular protein localization;GO:0061640//cytoskeleton-dependent cytokinesis
MSTRG.39093.1	ncbi_100518510	ST6GALNAC2	ST6 N-acetylgalactosaminide alpha-2,6-sialyltransferase 2, transcript variant X3	-	-	-	-	GO:0005794//Golgi apparatus;GO:0016020//membrane;GO:0016021//integral component of membrane	GO:0008373//sialyltransferase activity;GO:0016740//transferase activity;GO:0016757//transferase activity, transferring glycosyl groups	GO:0006486//protein glycosylation;GO:0097503//sialylation
MSTRG.39567.1	ncbi_100524519	HEXIM2	hexamethylene bisacetamide inducible 2, transcript variant X1	-	-	-	-	GO:0005634//nucleus;GO:0005654//nucleoplasm;GO:0005737//cytoplasm	GO:0004861//cyclin-dependent protein serine/threonine kinase inhibitor activity;GO:0005515//protein binding;GO:0017069//snRNA binding;GO:0097322//7SK snRNA binding	GO:0000122//negative regulation of transcription by RNA polymerase II;GO:0045736//negative regulation of cyclin-dependent protein serine/threonine kinase activity
MSTRG.3968.1	ncbi_397227	CDKN2B	cyclin dependent kinase inhibitor 2B	Human Diseases;Human Diseases;Human Diseases;Cellular Processes;Human Diseases;Human Diseases;Environmental Information Processing;Cellular Processes;Human Diseases;Environmental Information Processing	Cancers;Infectious diseases;Cancers;Cell growth and death;Endocrine and metabolic diseases;Cancers;Signal transduction;Cell growth and death;Cancers;Signal transduction	ko05200//Pathways in cancer;ko05166//HTLV-I infection;ko05203//Viral carcinogenesis;ko04218//Cellular senescence;ko04934//Cushing syndrome;ko05226//Gastric cancer;ko04068//FoxO signaling pathway;ko04110//Cell cycle;ko05222//Small cell lung cancer;ko04350//TGF-beta signaling pathway	K04685;K04685;K04685;K04685;K04685;K04685;K04685;K04685;K04685;K04685	GO:0005634//nucleus;GO:0005737//cytoplasm	GO:0004861//cyclin-dependent protein serine/threonine kinase inhibitor activity;GO:0005515//protein binding;GO:0016301//kinase activity;GO:0019901//protein kinase binding	GO:0000079//regulation of cyclin-dependent protein serine/threonine kinase activity;GO:0000086//G2/M transition of mitotic cell cycle;GO:0007050//cell cycle arrest;GO:0007093//mitotic cell cycle checkpoint;GO:0008285//negative regulation of cell proliferation;GO:0016310//phosphorylation;GO:0030219//megakaryocyte differentiation;GO:0030511//positive regulation of transforming growth factor beta re…
MSTRG.39726.1	ncbi_397550	STAT5A	signal transducer and activator of transcription 5A	Human Diseases;Human Diseases;Human Diseases;Environmental Information Processing;Cellular Processes;Human Diseases;Human Diseases;Organismal Systems;Human Diseases;Organismal Systems;Environmental Information Processing;Human Diseases;Organismal Systems;Human Diseases;Human Diseases	Cancers;Infectious diseases;Cancers;Signal transduction;Cell growth and death;Infectious diseases;Infectious diseases;Immune system;Endocrine and metabolic diseases;Immune system;Signal transduction;Cancers;Endocrine system;Cancers;Cancers	ko05200//Pathways in cancer;ko05166//HTLV-I infection;ko05203//Viral carcinogenesis;ko04630//Jak-STAT signaling pathway;ko04217//Necroptosis;ko05161//Hepatitis B;ko05162//Measles;ko04659//Th17 cell differentiation;ko04933//AGE-RAGE signaling pathway in diabetic complications;ko04658//Th1 and Th2 cell differentiation;ko04012//ErbB signaling pathway;ko05220//Chronic myeloid leukemia;ko04917//Prolac…	K11223;K11223;K11223;K11223;K11223;K11223;K11223;K11223;K11223;K11223;K11223;K11223;K11223;K11223;K11223	GO:0005634//nucleus;GO:0005654//nucleoplasm;GO:0005737//cytoplasm;GO:0005829//cytosol	GO:0000978//RNA polymerase II proximal promoter sequence-specific DNA binding;GO:0001228//DNA-binding transcription activator activity, RNA polymerase II-specific;GO:0003677//DNA binding;GO:0003700//DNA-binding transcription factor activity	GO:0001938//positive regulation of endothelial cell proliferation;GO:0006355//regulation of transcription, DNA-templated;GO:0006952//defense response;GO:0007165//signal transduction;GO:0007259//JAK-STAT cascade;GO:0019221//cytokine-mediated signaling pathway;GO:0038026//reelin-mediated signaling pathway;GO:0042127//regulation of cell proliferation;GO:0043434//response to peptide hormone;GO:004353…
MSTRG.39774.1	ncbi_100519971	KRT10	keratin 10, transcript variant X1	Organismal Systems	Endocrine system	ko04915//Estrogen signaling pathway	K07604	GO:0001533//cornified envelope;GO:0005737//cytoplasm;GO:0005882//intermediate filament	GO:0005198//structural molecule activity;GO:0030280//structural constituent of epidermis;GO:0046982//protein heterodimerization activity	GO:0018149//peptide cross-linking;GO:0030216//keratinocyte differentiation;GO:0051290//protein heterotetramerization
MSTRG.40023.1	ncbi_110255209	LOC110255209	leucine-rich repeat-containing protein 37A2-like, transcript variant X1	-	-	-	-	-	-	-
MSTRG.40025.1	ncbi_100514982	LOC100514982	leucine-rich repeat-containing protein 37A2, transcript variant X1	-	-	-	-	-	-	-
MSTRG.40303.1	ncbi_100514070	MYO19	myosin XIX, transcript variant X1	-	-	-	-	GO:0005623//cell;GO:0005737//cytoplasm;GO:0015629//actin cytoskeleton;GO:0016459//myosin complex;GO:0031982//vesicle	GO:0000146//microfilament motor activity;GO:0000166//nucleotide binding;GO:0003774//motor activity;GO:0003779//actin binding;GO:0005515//protein binding;GO:0005524//ATP binding;GO:0030898//actin-dependent ATPase activity;GO:0051015//actin filament binding	GO:0007015//actin filament organization;GO:0030050//vesicle transport along actin filament
MSTRG.40377.1	ncbi_100516757	GAS2L2	growth arrest specific 2 like 2, transcript variant X1	-	-	-	-	GO:0005884//actin filament;GO:0005886//plasma membrane;GO:0035371//microtubule plus-end;GO:0036064//ciliary basal body	GO:0001965//G-protein alpha-subunit binding;GO:0005515//protein binding;GO:0008017//microtubule binding	GO:0001578//microtubule bundle formation;GO:0031110//regulation of microtubule polymerization or depolymerization;GO:0045745//positive regulation of G protein-coupled receptor signaling pathway;GO:0060296//regulation of cilium beat frequency involved in ciliary motility;GO:1904825//protein localization to microtubule plus-end
MSTRG.40414.1	ncbi_100049650	MYO1D	myosin ID, transcript variant X1	-	-	-	-	GO:0005623//cell;GO:0005737//cytoplasm;GO:0005886//plasma membrane;GO:0005902//microvillus;GO:0005903//brush border;GO:0015629//actin cytoskeleton;GO:0016459//myosin complex;GO:0030424//axon;GO:0031982//vesicle;GO:0043005//neuron projection;GO:0043025//neuronal cell body;GO:0043209//myelin sheath	GO:0000146//microfilament motor activity;GO:0000166//nucleotide binding;GO:0003774//motor activity;GO:0003779//actin binding;GO:0005515//protein binding;GO:0005524//ATP binding;GO:0019904//protein domain specific binding;GO:0030898//actin-dependent ATPase activity;GO:0051015//actin filament binding	GO:0007015//actin filament organization;GO:0010923//negative regulation of phosphatase activity;GO:0030050//vesicle transport along actin filament;GO:0051641//cellular localization
MSTRG.40416.1	ncbi_100049650	MYO1D	myosin ID, transcript variant X1	-	-	-	-	GO:0005623//cell;GO:0005737//cytoplasm;GO:0005886//plasma membrane;GO:0005902//microvillus;GO:0005903//brush border;GO:0015629//actin cytoskeleton;GO:0016459//myosin complex;GO:0030424//axon;GO:0031982//vesicle;GO:0043005//neuron projection;GO:0043025//neuronal cell body;GO:0043209//myelin sheath	GO:0000146//microfilament motor activity;GO:0000166//nucleotide binding;GO:0003774//motor activity;GO:0003779//actin binding;GO:0005515//protein binding;GO:0005524//ATP binding;GO:0019904//protein domain specific binding;GO:0030898//actin-dependent ATPase activity;GO:0051015//actin filament binding	GO:0007015//actin filament organization;GO:0010923//negative regulation of phosphatase activity;GO:0030050//vesicle transport along actin filament;GO:0051641//cellular localization
MSTRG.40481.1	ncbi_100525660	WSB1	WD repeat and SOCS box containing 1, transcript variant X1	-	-	-	-	-	GO:0005515//protein binding	GO:0016567//protein ubiquitination;GO:0035556//intracellular signal transduction
MSTRG.40497.1	ncbi_100511282	KSR1	kinase suppressor of ras 1, transcript variant X3	Environmental Information Processing;Human Diseases;Organismal Systems	Signal transduction;Infectious diseases;Immune system	ko04014//Ras signaling pathway;ko05152//Tuberculosis;ko04625//C-type lectin receptor signaling pathway	K14958;K14958;K14958	GO:0005783//endoplasmic reticulum;GO:0016020//membrane;GO:0032991//protein-containing complex	GO:0000166//nucleotide binding;GO:0004672//protein kinase activity;GO:0005078//MAP-kinase scaffold activity;GO:0005524//ATP binding;GO:0008022//protein C-terminus binding;GO:0016301//kinase activity;GO:0016740//transferase activity;GO:0019901//protein kinase binding;GO:0031434//mitogen-activated protein kinase kinase binding;GO:0046872//metal ion binding;GO:0051087//chaperone binding;GO:0051879//…	GO:0000185//activation of MAPKKK activity;GO:0006468//protein phosphorylation;GO:0007265//Ras protein signal transduction;GO:0016310//phosphorylation;GO:0019933//cAMP-mediated signaling;GO:0035556//intracellular signal transduction;GO:0042127//regulation of cell proliferation;GO:0043405//regulation of MAP kinase activity;GO:0043410//positive regulation of MAPK cascade
MSTRG.40638.1	ncbi_100524042	FAM57A	family with sequence similarity 57 member A, transcript variant X1	-	-	-	-	GO:0005886//plasma membrane;GO:0016020//membrane;GO:0016021//integral component of membrane	-	-
MSTRG.40893.1	ncbi_100620614	ALOX12	arachidonate 12-lipoxygenase, 12S type, transcript variant X2	Metabolism;Organismal Systems;Organismal Systems;Metabolism;Human Diseases	Global and overview maps;Nervous system;Sensory system;Lipid metabolism;Drug resistance	ko01100//Metabolic pathways;ko04726//Serotonergic synapse;ko04750//Inflammatory mediator regulation of TRP channels;ko00590//Arachidonic acid metabolism;ko01523//Antifolate resistance	K00458;K00458;K00458;K00458;K00458	-	-	-
MSTRG.40930.1	ncbi_100739718	ZBTB4	zinc finger and BTB domain containing 4	-	-	-	-	-	-	-
MSTRG.40967.1	ncbi_100188906	CHD3	chromodomain helicase DNA binding protein 3, transcript variant X1	-	-	-	-	GO:0005634//nucleus;GO:0005654//nucleoplasm;GO:0005730//nucleolus;GO:0005737//cytoplasm;GO:0005813//centrosome;GO:0016581//NuRD complex;GO:0034451//centriolar satellite	GO:0003677//DNA binding;GO:0004386//helicase activity;GO:0005524//ATP binding;GO:0016887//ATPase activity;GO:0036121//double-stranded DNA-dependent ATP-dependent DNA helicase activity;GO:0046872//metal ion binding;GO:0070615//nucleosome-dependent ATPase activity	GO:0006333//chromatin assembly or disassembly;GO:0007051//spindle organization;GO:0007098//centrosome cycle;GO:0032508//DNA duplex unwinding;GO:0043044//ATP-dependent chromatin remodeling
MSTRG.41182.1	ncbi_100525303	ALDH3A2	aldehyde dehydrogenase 3 family member A2, transcript variant X2	Metabolism;Metabolism;Metabolism;Metabolism;Metabolism;Metabolism;Metabolism;Metabolism;Metabolism;Metabolism;Metabolism;Metabolism	Global and overview maps;Carbohydrate metabolism;Lipid metabolism;Amino acid metabolism;Amino acid metabolism;Amino acid metabolism;Amino acid metabolism;Lipid metabolism;Carbohydrate metabolism;Metabolism of other amino acids;Amino acid metabolism;Carbohydrate metabolism	ko01100//Metabolic pathways;ko00010//Glycolysis / Gluconeogenesis;ko00561//Glycerolipid metabolism;ko00310//Lysine degradation;ko00280//Valine, leucine and isoleucine degradation;ko00330//Arginine and proline metabolism;ko00380//Tryptophan metabolism;ko00071//Fatty acid degradation;ko00620//Pyruvate metabolism;ko00410//beta-Alanine metabolism;ko00340//Histidine metabolism;ko00053//Ascorbate and a…	K00128;K00128;K00128;K00128;K00128;K00128;K00128;K00128;K00128;K00128;K00128;K00128	GO:0005783//endoplasmic reticulum;GO:0016020//membrane;GO:0016021//integral component of membrane;GO:0043231//intracellular membrane-bounded organelle	GO:0004028//3-chloroallyl aldehyde dehydrogenase activity;GO:0004029//aldehyde dehydrogenase (NAD) activity;GO:0016491//oxidoreductase activity;GO:0016620//oxidoreductase activity, acting on the aldehyde or oxo group of donors, NAD or NADP as acceptor;GO:0042803//protein homodimerization activity;GO:0046577//long-chain-alcohol oxidase activity;GO:0050061//long-chain-aldehyde dehydrogenase activit…	GO:0006081//cellular aldehyde metabolic process;GO:0007417//central nervous system development;GO:0007422//peripheral nervous system development;GO:0008544//epidermis development;GO:0033306//phytol metabolic process;GO:0046458//hexadecanal metabolic process;GO:0055114//oxidation-reduction process
MSTRG.41936.1	ncbi_100623101	SETD2	SET domain containing 2	Metabolism	Amino acid metabolism	ko00310//Lysine degradation	K11423	GO:0005634//nucleus;GO:0005694//chromosome	GO:0005515//protein binding;GO:0018024//histone-lysine N-methyltransferase activity;GO:0046975//histone methyltransferase activity (H3-K36 specific)	GO:0006355//regulation of transcription, DNA-templated;GO:0034968//histone lysine methylation;GO:0097198//histone H3-K36 trimethylation
MSTRG.42951.2	ncbi_100517782	THUMPD3	THUMP domain containing 3, transcript variant X1	-	-	-	-	GO:0005730//nucleolus;GO:0005829//cytosol	GO:0003723//RNA binding;GO:0016423//tRNA (guanine) methyltransferase activity	GO:0030488//tRNA methylation
MSTRG.42951.3	ncbi_100517782	THUMPD3	THUMP domain containing 3, transcript variant X1	-	-	-	-	GO:0005730//nucleolus;GO:0005829//cytosol	GO:0003723//RNA binding;GO:0016423//tRNA (guanine) methyltransferase activity	GO:0030488//tRNA methylation
MSTRG.43144.1	ncbi_100516295	LOC100516295	histone H1x	-	-	-	-	-	-	-
MSTRG.43144.1	ncbi_100622795	RAB7A	RAB7A, member RAS oncogene family, transcript variant X1	Cellular Processes;Human Diseases;Cellular Processes;Cellular Processes;Human Diseases;Human Diseases;Cellular Processes	Transport and catabolism;Infectious diseases;Transport and catabolism;Transport and catabolism;Infectious diseases;Infectious diseases;Transport and catabolism	ko04144//Endocytosis;ko05152//Tuberculosis;ko04145//Phagosome;ko04140//Autophagy - animal;ko05146//Amoebiasis;ko05132//Salmonella infection;ko04137//Mitophagy - animal	K07897;K07897;K07897;K07897;K07897;K07897;K07897	GO:0005623//cell;GO:0005737//cytoplasm;GO:0005764//lysosome;GO:0005768//endosome;GO:0005770//late endosome;GO:0005794//Golgi apparatus;GO:0005811//lipid droplet;GO:0005829//cytosol;GO:0010008//endosome membrane;GO:0012505//endomembrane system;GO:0030904//retromer complex;GO:0031902//late endosome membrane;GO:0032419//extrinsic component of lysosome membrane;GO:0034045//phagophore assembly site me…	GO:0003924//GTPase activity;GO:0005525//GTP binding;GO:0019003//GDP binding;GO:1905394//retromer complex binding	GO:0000045//autophagosome assembly;GO:0006622//protein targeting to lysosome;GO:0006886//intracellular protein transport;GO:0007174//epidermal growth factor catabolic process;GO:0008333//endosome to lysosome transport;GO:0019076//viral release from host cell;GO:0022615//protein to membrane docking;GO:0032482//Rab protein signal transduction;GO:0042147//retrograde transport, endosome to Golgi;GO:0…
MSTRG.43160.1	ncbi_396912	GATA2	GATA binding protein 2	-	-	-	-	GO:0005634//nucleus	GO:0000978//RNA polymerase II proximal promoter sequence-specific DNA binding;GO:0000981//DNA-binding transcription factor activity, RNA polymerase II-specific;GO:0003700//DNA-binding transcription factor activity;GO:0008270//zinc ion binding;GO:0043565//sequence-specific DNA binding;GO:0046872//metal ion binding	GO:0006355//regulation of transcription, DNA-templated;GO:0030097//hemopoiesis;GO:0045165//cell fate commitment;GO:0045766//positive regulation of angiogenesis
MSTRG.43160.2	ncbi_396912	GATA2	GATA binding protein 2	-	-	-	-	GO:0005634//nucleus	GO:0000978//RNA polymerase II proximal promoter sequence-specific DNA binding;GO:0000981//DNA-binding transcription factor activity, RNA polymerase II-specific;GO:0003700//DNA-binding transcription factor activity;GO:0008270//zinc ion binding;GO:0043565//sequence-specific DNA binding;GO:0046872//metal ion binding	GO:0006355//regulation of transcription, DNA-templated;GO:0030097//hemopoiesis;GO:0045165//cell fate commitment;GO:0045766//positive regulation of angiogenesis
MSTRG.43255.1	ncbi_100523513	RYK	receptor-like tyrosine kinase	Organismal Systems	Development	ko04360//Axon guidance	K05128	GO:0005634//nucleus;GO:0005737//cytoplasm;GO:0005886//plasma membrane;GO:0016020//membrane;GO:0016021//integral component of membrane	GO:0004672//protein kinase activity;GO:0004888//transmembrane signaling receptor activity;GO:0005109//frizzled binding;GO:0005524//ATP binding;GO:0017147//Wnt-protein binding;GO:0042813//Wnt-activated receptor activity	GO:0006468//protein phosphorylation;GO:0007409//axonogenesis;GO:0007411//axon guidance;GO:0016055//Wnt signaling pathway;GO:0022038//corpus callosum development;GO:0030182//neuron differentiation;GO:0031175//neuron projection development;GO:0036518//chemorepulsion of dopaminergic neuron axon;GO:0043410//positive regulation of MAPK cascade;GO:0048705//skeletal system morphogenesis;GO:0048843//nega…
MSTRG.43697.1	ncbi_100525306	MBNL1	muscleblind like splicing regulator 1, transcript variant X18	-	-	-	-	GO:0005634//nucleus;GO:0005654//nucleoplasm;GO:0005737//cytoplasm;GO:0005829//cytosol;GO:0010494//cytoplasmic stress granule	GO:0003723//RNA binding;GO:0003725//double-stranded RNA binding;GO:0046872//metal ion binding	GO:0000381//regulation of alternative mRNA splicing, via spliceosome;GO:0008380//RNA splicing;GO:0043484//regulation of RNA splicing
MSTRG.44253.1	ncbi_100525539	FXR1	FMR1 autosomal homolog 1, transcript variant X4	Genetic Information Processing	Translation	ko03013//RNA transport	K15516	GO:0005634//nucleus;GO:0005737//cytoplasm;GO:0005829//cytosol;GO:0005844//polysome;GO:0014069//postsynaptic density;GO:0016020//membrane;GO:0030424//axon;GO:0030425//dendrite;GO:0030426//growth cone;GO:0035770//ribonucleoprotein granule;GO:0036464//cytoplasmic ribonucleoprotein granule;GO:0043025//neuronal cell body;GO:0043034//costamere;GO:0043197//dendritic spine;GO:0044326//dendritic spine nec…	GO:0003676//nucleic acid binding;GO:0003723//RNA binding;GO:0003729//mRNA binding;GO:0003730//mRNA 3'-UTR binding;GO:0033592//RNA strand annealing activity;GO:0042803//protein homodimerization activity;GO:0045182//translation regulator activity;GO:0046982//protein heterodimerization activity	GO:0000381//regulation of alternative mRNA splicing, via spliceosome;GO:0001934//positive regulation of protein phosphorylation;GO:0006417//regulation of translation;GO:0007517//muscle organ development;GO:0017148//negative regulation of translation;GO:0043488//regulation of mRNA stability;GO:0045727//positive regulation of translation;GO:0051489//regulation of filopodium assembly;GO:2000637//pos…
MSTRG.44253.2	ncbi_100525539	FXR1	FMR1 autosomal homolog 1, transcript variant X4	Genetic Information Processing	Translation	ko03013//RNA transport	K15516	GO:0005634//nucleus;GO:0005737//cytoplasm;GO:0005829//cytosol;GO:0005844//polysome;GO:0014069//postsynaptic density;GO:0016020//membrane;GO:0030424//axon;GO:0030425//dendrite;GO:0030426//growth cone;GO:0035770//ribonucleoprotein granule;GO:0036464//cytoplasmic ribonucleoprotein granule;GO:0043025//neuronal cell body;GO:0043034//costamere;GO:0043197//dendritic spine;GO:0044326//dendritic spine nec…	GO:0003676//nucleic acid binding;GO:0003723//RNA binding;GO:0003729//mRNA binding;GO:0003730//mRNA 3'-UTR binding;GO:0033592//RNA strand annealing activity;GO:0042803//protein homodimerization activity;GO:0045182//translation regulator activity;GO:0046982//protein heterodimerization activity	GO:0000381//regulation of alternative mRNA splicing, via spliceosome;GO:0001934//positive regulation of protein phosphorylation;GO:0006417//regulation of translation;GO:0007517//muscle organ development;GO:0017148//negative regulation of translation;GO:0043488//regulation of mRNA stability;GO:0045727//positive regulation of translation;GO:0051489//regulation of filopodium assembly;GO:2000637//pos…
MSTRG.44586.1	ncbi_100156513	NCBP2	nuclear cap binding protein subunit 2	Genetic Information Processing;Genetic Information Processing;Genetic Information Processing	Translation;Transcription;Translation	ko03013//RNA transport;ko03040//Spliceosome;ko03015//mRNA surveillance pathway	K12883;K12883;K12883	GO:0005634//nucleus;GO:0005654//nucleoplasm;GO:0005737//cytoplasm;GO:0005845//mRNA cap binding complex;GO:0005846//nuclear cap binding complex;GO:0034518//RNA cap binding complex	GO:0000339//RNA cap binding;GO:0000340//RNA 7-methylguanosine cap binding;GO:0003676//nucleic acid binding;GO:0003723//RNA binding;GO:0003729//mRNA binding;GO:0017069//snRNA binding	GO:0000184//nuclear-transcribed mRNA catabolic process, nonsense-mediated decay;GO:0000398//mRNA splicing, via spliceosome;GO:0006397//mRNA processing;GO:0006446//regulation of translational initiation;GO:0008380//RNA splicing;GO:0031442//positive regulation of mRNA 3'-end processing;GO:0045292//mRNA cis splicing, via spliceosome;GO:0098789//pre-mRNA cleavage required for polyadenylation
MSTRG.44586.1	ncbi_100524712	PIGZ	phosphatidylinositol glycan anchor biosynthesis class Z, transcript variant X1	Metabolism	Glycan biosynthesis and metabolism	ko00563//Glycosylphosphatidylinositol(GPI)-anchor biosynthesis	K08098	GO:0005783//endoplasmic reticulum;GO:0005789//endoplasmic reticulum membrane;GO:0016020//membrane;GO:0016021//integral component of membrane	GO:0000030//mannosyltransferase activity;GO:0016740//transferase activity;GO:0016757//transferase activity, transferring glycosyl groups	GO:0006506//GPI anchor biosynthetic process;GO:0097502//mannosylation
MSTRG.44811.1	ncbi_110256417	FSTL1	follistatin like 1, transcript variant X1	-	-	-	-	-	GO:0005509//calcium ion binding;GO:0005515//protein binding	GO:0007275//multicellular organism development;GO:0030154//cell differentiation;GO:0030510//regulation of BMP signaling pathway;GO:0042594//response to starvation
MSTRG.44850.1	ncbi_100511412	ARHGAP31	Rho GTPase activating protein 31, transcript variant X1	-	-	-	-	GO:0030027//lamellipodium	GO:0005096//GTPase activator activity;GO:0017124//SH3 domain binding	GO:0007165//signal transduction;GO:0007264//small GTPase mediated signal transduction;GO:0043547//positive regulation of GTPase activity
MSTRG.45181.1	ncbi_100521154	ZBTB11	zinc finger and BTB domain containing 11, transcript variant X1	-	-	-	-	GO:0005654//nucleoplasm;GO:0016020//membrane;GO:0016021//integral component of membrane	GO:0003676//nucleic acid binding;GO:0005515//protein binding	-
MSTRG.45181.1	ncbi_100521642	RPL24	ribosomal protein L24	Genetic Information Processing	Translation	ko03010//Ribosome	K02896	GO:0022625//cytosolic large ribosomal subunit;GO:0045202//synapse	GO:0003723//RNA binding;GO:0003735//structural constituent of ribosome	GO:0000027//ribosomal large subunit assembly;GO:0006412//translation;GO:0007093//mitotic cell cycle checkpoint;GO:0010458//exit from mitosis;GO:0021554//optic nerve development;GO:0031290//retinal ganglion cell axon guidance;GO:0060041//retina development in camera-type eye;GO:1902626//assembly of large subunit precursor of preribosome
MSTRG.45311.1	ncbi_110256447	RIOX2	ribosomal oxygenase 2, transcript variant X1	-	-	-	-	GO:0005634//nucleus;GO:0005654//nucleoplasm;GO:0005667//transcription factor complex;GO:0005730//nucleolus;GO:0005829//cytosol	GO:0003714//transcription corepressor activity;GO:0005506//iron ion binding;GO:0016491//oxidoreductase activity;GO:0016706//oxidoreductase activity, acting on paired donors, with incorporation or reduction of molecular oxygen, 2-oxoglutarate as one donor, and incorporation of one atom each of oxygen into both donors;GO:0032453//histone demethylase activity (H3-K4 specific);GO:0042802//identical p…	GO:0034720//histone H3-K4 demethylation;GO:0055114//oxidation-reduction process;GO:0070544//histone H3-K36 demethylation;GO:1903507//negative regulation of nucleic acid-templated transcription
MSTRG.45956.1	ncbi_110256690	LOC110256690	basic salivary proline-rich protein 3-like	-	-	-	-	-	-	-
MSTRG.46021.1	ncbi_100737977	LOC100737977	tumor necrosis factor receptor superfamily member 10B-like	Environmental Information Processing;Human Diseases;Cellular Processes;Cellular Processes;Human Diseases;Organismal Systems	Signaling molecules and interaction;Infectious diseases;Cell growth and death;Cell growth and death;Infectious diseases;Immune system	ko04060//Cytokine-cytokine receptor interaction;ko05164//Influenza A;ko04217//Necroptosis;ko04210//Apoptosis;ko05162//Measles;ko04650//Natural killer cell mediated cytotoxicity	K04722;K04722;K04722;K04722;K04722;K04722	GO:0005886//plasma membrane;GO:0009986//cell surface;GO:0016020//membrane;GO:0016021//integral component of membrane	GO:0005515//protein binding;GO:0045569//TRAIL binding	GO:0007165//signal transduction;GO:0036462//TRAIL-activated apoptotic signaling pathway;GO:0043065//positive regulation of apoptotic process
MSTRG.46101.1	ncbi_100628076	SCARA3	scavenger receptor class A member 3	-	-	-	-	GO:0005594//collagen type IX trimer;GO:0005615//extracellular space;GO:0016020//membrane;GO:0016021//integral component of membrane;GO:0031012//extracellular matrix	GO:0005201//extracellular matrix structural constituent	GO:0030198//extracellular matrix organization
MSTRG.46465.1	ncbi_733643	NCOR2	nuclear receptor corepressor 2	Human Diseases;Environmental Information Processing	Infectious diseases;Signal transduction	ko05169//Epstein-Barr virus infection;ko04330//Notch signaling pathway	K06065;K06065	GO:0000118//histone deacetylase complex;GO:0000790//nuclear chromatin;GO:0005634//nucleus;GO:0005654//nucleoplasm;GO:0016363//nuclear matrix;GO:0016604//nuclear body;GO:0017053//transcriptional repressor complex	GO:0001012//RNA polymerase II regulatory region DNA binding;GO:0003677//DNA binding;GO:0003682//chromatin binding;GO:0003714//transcription corepressor activity;GO:0005112//Notch binding;GO:0035257//nuclear hormone receptor binding;GO:0042826//histone deacetylase binding;GO:0043565//sequence-specific DNA binding;GO:0047485//protein N-terminus binding	GO:0000122//negative regulation of transcription by RNA polymerase II;GO:0010565//regulation of cellular ketone metabolic process;GO:0045892//negative regulation of transcription, DNA-templated;GO:0060766//negative regulation of androgen receptor signaling pathway;GO:1903799//negative regulation of production of miRNAs involved in gene silencing by miRNA
MSTRG.47011.2	ncbi_100621691	ISCU	iron-sulfur cluster assembly enzyme	-	-	-	-	GO:0005623//cell;GO:0005737//cytoplasm;GO:0005739//mitochondrion;GO:0005759//mitochondrial matrix;GO:0005829//cytosol	GO:0005506//iron ion binding;GO:0008198//ferrous iron binding;GO:0051536//iron-sulfur cluster binding;GO:0051537//2 iron, 2 sulfur cluster binding;GO:0051539//4 iron, 4 sulfur cluster binding;GO:0060090//molecular adaptor activity	GO:0006879//cellular iron ion homeostasis;GO:0016226//iron-sulfur cluster assembly;GO:1902958//positive regulation of mitochondrial electron transport, NADH to ubiquinone;GO:1904234//positive regulation of aconitate hydratase activity;GO:1904439//negative regulation of ferrous iron import across plasma membrane
MSTRG.47162.1	ncbi_100153895	MORC2	MORC family CW-type zinc finger 2, transcript variant X2	-	-	-	-	GO:0000792//heterochromatin;GO:0005634//nucleus;GO:0005654//nucleoplasm;GO:0005737//cytoplasm;GO:0005829//cytosol;GO:0016363//nuclear matrix	GO:0000287//magnesium ion binding;GO:0003682//chromatin binding;GO:0005524//ATP binding;GO:0008270//zinc ion binding;GO:0016887//ATPase activity;GO:0042803//protein homodimerization activity;GO:0046872//metal ion binding	GO:0006338//chromatin remodeling;GO:0006974//cellular response to DNA damage stimulus;GO:0045814//negative regulation of gene expression, epigenetic;GO:0045869//negative regulation of single stranded viral RNA replication via double stranded DNA intermediate;GO:0090309//positive regulation of methylation-dependent chromatin silencing
MSTRG.47468.1	ncbi_110256817	LOC110256817	basic proline-rich protein-like	-	-	-	-	-	-	-
MSTRG.48553.1	ncbi_100155089	FAM25A	family with sequence similarity 25 member A	-	-	-	-	-	-	-
MSTRG.49414.1	ncbi_100156217	ITPRIP	inositol 1,4,5-trisphosphate receptor interacting protein, transcript variant X4	-	-	-	-	GO:0016020//membrane;GO:0016021//integral component of membrane	GO:0004860//protein kinase inhibitor activity	GO:0006469//negative regulation of protein kinase activity
MSTRG.49440.1	ncbi_100155918	SHOC2	SHOC2, leucine rich repeat scaffold protein, transcript variant X1	Environmental Information Processing	Signal transduction	ko04014//Ras signaling pathway	K19613	-	-	-
MSTRG.49600.4	ncbi_100152562	EMX2	empty spiracles homeobox 2, transcript variant X1	-	-	-	-	GO:0005634//nucleus	GO:0000978//RNA polymerase II proximal promoter sequence-specific DNA binding;GO:0001162//RNA polymerase II intronic transcription regulatory region sequence-specific DNA binding;GO:0001227//DNA-binding transcription repressor activity, RNA polymerase II-specific;GO:0003677//DNA binding;GO:0043565//sequence-specific DNA binding	GO:0000122//negative regulation of transcription by RNA polymerase II;GO:0006355//regulation of transcription, DNA-templated;GO:0006357//regulation of transcription by RNA polymerase II;GO:0007417//central nervous system development;GO:0007420//brain development;GO:0009952//anterior/posterior pattern specification;GO:0010468//regulation of gene expression;GO:0021542//dentate gyrus development;GO:…
MSTRG.49822.1	ncbi_110256827	LOC110256827	basic proline-rich protein-like	-	-	-	-	-	-	-
MSTRG.49912.3	ncbi_100521690	MMADHC	methylmalonic aciduria and homocystinuria, cblD type	-	-	-	-	GO:0005737//cytoplasm;GO:0005739//mitochondrion	-	GO:0009108//coenzyme biosynthetic process;GO:0009235//cobalamin metabolic process;GO:0051186//cofactor metabolic process
MSTRG.50405.1	ncbi_100625335	CSMD1	CUB and Sushi multiple domains 1	-	-	-	-	GO:0016020//membrane;GO:0016021//integral component of membrane	-	GO:0001964//startle response;GO:0042593//glucose homeostasis
MSTRG.50556.2	ncbi_100517682	UFSP2	UFM1 specific peptidase 2, transcript variant X1	-	-	-	-	GO:0005634//nucleus;GO:0005737//cytoplasm;GO:0005783//endoplasmic reticulum	GO:0008233//peptidase activity;GO:0016790//thiolester hydrolase activity;GO:0071567//UFM1 hydrolase activity	GO:0006508//proteolysis;GO:0033146//regulation of intracellular estrogen receptor signaling pathway
MSTRG.50611.2	ncbi_100738485	BAG4	BCL2 associated athanogene 4	Environmental Information Processing	Signal transduction	ko04668//TNF signaling pathway	K09558	GO:0005634//nucleus;GO:0005829//cytosol;GO:0005886//plasma membrane	GO:0031625//ubiquitin protein ligase binding;GO:0051087//chaperone binding	GO:0010763//positive regulation of fibroblast migration;GO:0030838//positive regulation of actin filament polymerization;GO:0033138//positive regulation of peptidyl-serine phosphorylation;GO:0045785//positive regulation of cell adhesion;GO:0051496//positive regulation of stress fiber assembly;GO:0051897//positive regulation of protein kinase B signaling;GO:0071356//cellular response to tumor necr…
MSTRG.5118.23	ncbi_397581	TXN	thioredoxin	Organismal Systems;Human Diseases	Immune system;Cardiovascular diseases	ko04621//NOD-like receptor signaling pathway;ko05418//Fluid shear stress and atherosclerosis	K03671;K03671	GO:0005623//cell	GO:0015035//protein disulfide oxidoreductase activity	GO:0006662//glycerol ether metabolic process;GO:0045454//cell redox homeostasis;GO:0055114//oxidation-reduction process
MSTRG.51265.1	ncbi_100516343	NFE2L2	nuclear factor, erythroid 2 like 2, transcript variant X4	Human Diseases;Genetic Information Processing;Human Diseases;Human Diseases	Cancers;Folding, sorting and degradation;Cancers;Cardiovascular diseases	ko05200//Pathways in cancer;ko04141//Protein processing in endoplasmic reticulum;ko05225//Hepatocellular carcinoma;ko05418//Fluid shear stress and atherosclerosis	K05638;K05638;K05638;K05638	GO:0005634//nucleus;GO:0005737//cytoplasm	GO:0000976//transcription regulatory region sequence-specific DNA binding;GO:0003677//DNA binding;GO:0003700//DNA-binding transcription factor activity	GO:0006355//regulation of transcription, DNA-templated;GO:0006357//regulation of transcription by RNA polymerase II;GO:0034599//cellular response to oxidative stress;GO:0045893//positive regulation of transcription, DNA-templated
MSTRG.52641.1	ncbi_100154609	PER2	period circadian clock 2, transcript variant X1	Human Diseases;Human Diseases;Organismal Systems;Human Diseases;Organismal Systems	Infectious diseases;Cancers;Environmental adaptation;Cancers;Environmental adaptation	ko05168//Herpes simplex infection;ko05202//Transcriptional misregulation in cancers;ko04713//Circadian entrainment;ko05221//Acute myeloid leukemia;ko04710//Circadian rhythm	K02633;K02633;K02633;K02633;K02633	GO:0005634//nucleus;GO:0005737//cytoplasm	GO:0000976//transcription regulatory region sequence-specific DNA binding;GO:0001222//transcription corepressor binding;GO:0005515//protein binding;GO:0008134//transcription factor binding	GO:0000122//negative regulation of transcription by RNA polymerase II;GO:0009416//response to light stimulus;GO:0032922//circadian regulation of gene expression;GO:0043153//entrainment of circadian clock by photoperiod
MSTRG.52734.1	ncbi_100525965	GPC1	glypican 1, transcript variant X2	Human Diseases;Human Diseases	Cancers;Cardiovascular diseases	ko05205//Proteoglycans in cancer;ko05418//Fluid shear stress and atherosclerosis	K08107;K08107	GO:0005576//extracellular region;GO:0005654//nucleoplasm;GO:0005829//cytosol;GO:0005886//plasma membrane;GO:0009986//cell surface;GO:0016020//membrane;GO:0031012//extracellular matrix;GO:0031225//anchored component of membrane;GO:0045121//membrane raft;GO:0045202//synapse;GO:0046658//anchored component of plasma membrane;GO:0062023//collagen-containing extracellular matrix	GO:0005507//copper ion binding;GO:0017134//fibroblast growth factor binding;GO:0043236//laminin binding	GO:0009966//regulation of signal transduction;GO:0016477//cell migration;GO:0030200//heparan sulfate proteoglycan catabolic process;GO:0040037//negative regulation of fibroblast growth factor receptor signaling pathway;GO:1905475//regulation of protein localization to membrane;GO:2001016//positive regulation of skeletal muscle cell differentiation
MSTRG.52746.1	ncbi_100627104	DUSP28	dual specificity phosphatase 28	-	-	-	-	-	GO:0008138//protein tyrosine/serine/threonine phosphatase activity;GO:0016791//phosphatase activity	GO:0006470//protein dephosphorylation;GO:0016311//dephosphorylation
MSTRG.52772.1	ncbi_100510936	SEPT2	septin 2	Human Diseases	Infectious diseases	ko05100//Bacterial invasion of epithelial cells	K16942	GO:0005940//septin ring;GO:0015630//microtubule cytoskeleton;GO:0031105//septin complex;GO:0032153//cell division site	GO:0000166//nucleotide binding;GO:0003924//GTPase activity;GO:0005525//GTP binding;GO:0060090//molecular adaptor activity	GO:0034613//cellular protein localization;GO:0051301//cell division;GO:0060271//cilium assembly;GO:0061640//cytoskeleton-dependent cytokinesis
MSTRG.53575.1	ncbi_100516116	MRPS36	mitochondrial ribosomal protein S36	-	-	-	-	GO:0005840//ribosome;GO:0009353//mitochondrial oxoglutarate dehydrogenase complex	-	GO:0006103//2-oxoglutarate metabolic process
MSTRG.5377.1	ncbi_100156463	ZBTB26	zinc finger and BTB domain containing 26, transcript variant X2	-	-	-	-	GO:0005634//nucleus	GO:0000977//RNA polymerase II regulatory region sequence-specific DNA binding;GO:0001227//DNA-binding transcription repressor activity, RNA polymerase II-specific;GO:0003676//nucleic acid binding;GO:0003677//DNA binding;GO:0005515//protein binding;GO:0042802//identical protein binding	GO:0000122//negative regulation of transcription by RNA polymerase II
MSTRG.54179.1	ncbi_100624847	AHRR	aryl-hydrocarbon receptor repressor, transcript variant X1	-	-	-	-	GO:0005634//nucleus	GO:0046983//protein dimerization activity	GO:0000122//negative regulation of transcription by RNA polymerase II;GO:0006355//regulation of transcription, DNA-templated;GO:0006805//xenobiotic metabolic process;GO:0009410//response to xenobiotic stimulus;GO:0045944//positive regulation of transcription by RNA polymerase II
MSTRG.54789.3	ncbi_100520054	PANK2	pantothenate kinase 2, transcript variant X3	Metabolism;Metabolism	Global and overview maps;Metabolism of cofactors and vitamins	ko01100//Metabolic pathways;ko00770//Pantothenate and CoA biosynthesis	K09680;K09680	GO:0005634//nucleus;GO:0005739//mitochondrion;GO:0005758//mitochondrial intermembrane space;GO:0005829//cytosol	GO:0004594//pantothenate kinase activity;GO:0005524//ATP binding	GO:0007286//spermatid development;GO:0009060//aerobic respiration;GO:0015937//coenzyme A biosynthetic process;GO:0016310//phosphorylation;GO:0019217//regulation of fatty acid metabolic process;GO:0051881//regulation of mitochondrial membrane potential;GO:0070584//mitochondrion morphogenesis;GO:0090207//regulation of triglyceride metabolic process;GO:1904251//regulation of bile acid metabolic proc…
MSTRG.55229.1	ncbi_106504144	DLGAP4	DLG associated protein 4, transcript variant X1	-	-	-	-	GO:0031594//neuromuscular junction;GO:0045202//synapse;GO:0098978//glutamatergic synapse;GO:0098981//cholinergic synapse;GO:0099572//postsynaptic specialization	-	GO:0023052//signaling
MSTRG.55340.1	ncbi_100518587	TOP1	topoisomerase (DNA) I	-	-	-	-	GO:0000228//nuclear chromosome;GO:0000932//P-body;GO:0001650//fibrillar center;GO:0005634//nucleus;GO:0005654//nucleoplasm;GO:0005694//chromosome;GO:0005730//nucleolus;GO:0005737//cytoplasm;GO:0031298//replication fork protection complex;GO:0032993//protein-DNA complex;GO:0043204//perikaryon	GO:0000978//RNA polymerase II proximal promoter sequence-specific DNA binding;GO:0003677//DNA binding;GO:0003682//chromatin binding;GO:0003690//double-stranded DNA binding;GO:0003697//single-stranded DNA binding;GO:0003916//DNA topoisomerase activity;GO:0003917//DNA topoisomerase type I activity;GO:0004674//protein serine/threonine kinase activity;GO:0005524//ATP binding;GO:0016853//isomerase act…	GO:0006260//DNA replication;GO:0006265//DNA topological change;GO:0006338//chromatin remodeling;GO:0007059//chromosome segregation;GO:0007623//circadian rhythm;GO:0018105//peptidyl-serine phosphorylation;GO:0032922//circadian regulation of gene expression;GO:0040016//embryonic cleavage;GO:0042493//response to drug
MSTRG.55578.1	ncbi_100513322	TMEM189	transmembrane protein 189	-	-	-	-	GO:0005783//endoplasmic reticulum;GO:0005789//endoplasmic reticulum membrane;GO:0016020//membrane;GO:0016021//integral component of membrane	GO:0050207//plasmanylethanolamine desaturase activity	GO:0008611//ether lipid biosynthetic process;GO:0055114//oxidation-reduction process
MSTRG.55705.1	ncbi_100049657	GNAS	GNAS complex locus, transcript variant 4	Human Diseases;Human Diseases;Organismal Systems;Human Diseases;Environmental Information Processing;Environmental Information Processing;Environmental Information Processing;Human Diseases;Organismal Systems;Human Diseases;Environmental Information Processing;Organismal Systems;Organismal Systems;Organismal Systems;Organismal Systems;Organismal Systems;Organismal Systems;Organismal Systems;Organ…	Cancers;Infectious diseases;Environmental adaptation;Infectious diseases;Signal transduction;Signal transduction;Signal transduction;Endocrine and metabolic diseases;Endocrine system;Substance dependence;Signal transduction;Circulatory system;Endocrine system;Endocrine system;Nervous system;Immune system;Circulatory system;Nervous system;Nervous system;Endocrine system;Infectious diseases;Endocri…	ko05200//Pathways in cancer;ko05165//Human papillomavirus infection;ko04714//Thermogenesis;ko05163//Human cytomegalovirus infection;ko04015//Rap1 signaling pathway;ko04024//cAMP signaling pathway;ko04020//Calcium signaling pathway;ko04934//Cushing syndrome;ko04921//Oxytocin signaling pathway;ko05034//Alcoholism;ko04072//Phospholipase D signaling pathway;ko04261//Adrenergic signaling in cardiomyoc…	K04632;K04632;K04632;K04632;K04632;K04632;K04632;K04632;K04632;K04632;K04632;K04632;K04632;K04632;K04632;K04632;K04632;K04632;K04632;K04632;K04632;K04632;K04632;K04632;K04632;K04632;K04632;K04632;K04632;K04632;K04632;K04632;K04632;K04632;K04632;K04632;K04632;K04632;K04632;K04632;K04632;K04632;K04632;K04632;K04632;K04632;K04632	GO:0005829//cytosol;GO:0005834//heterotrimeric G-protein complex;GO:0016020//membrane;GO:0030425//dendrite	GO:0000166//nucleotide binding;GO:0001664//G protein-coupled receptor binding;GO:0003924//GTPase activity;GO:0005159//insulin-like growth factor receptor binding;GO:0005525//GTP binding;GO:0019001//guanyl nucleotide binding;GO:0031683//G-protein beta/gamma-subunit complex binding;GO:0031698//beta-2 adrenergic receptor binding;GO:0031748//D1 dopamine receptor binding;GO:0031852//mu-type opioid rec…	GO:0001501//skeletal system development;GO:0001894//tissue homeostasis;GO:0001958//endochondral ossification;GO:0006112//energy reserve metabolic process;GO:0006306//DNA methylation;GO:0007165//signal transduction;GO:0007186//G protein-coupled receptor signaling pathway;GO:0007188//adenylate cyclase-modulating G protein-coupled receptor signaling pathway;GO:0007189//adenylate cyclase-activating G…
MSTRG.55767.1	ncbi_110257484	LOC110257484	translation initiation factor IF-2-like, transcript variant X1	-	-	-	-	-	-	-
MSTRG.56187.1	ncbi_397609	PTN	pleiotrophin	-	-	-	-	GO:0005576//extracellular region;GO:0005615//extracellular space;GO:0005783//endoplasmic reticulum;GO:0005886//plasma membrane;GO:0032991//protein-containing complex	GO:0004864//protein phosphatase inhibitor activity;GO:0005178//integrin binding;GO:0008083//growth factor activity;GO:0008201//heparin binding;GO:0019901//protein kinase binding;GO:0035374//chondroitin sulfate binding	GO:0001503//ossification;GO:0002232//leukocyte chemotaxis involved in inflammatory response;GO:0002690//positive regulation of leukocyte chemotaxis;GO:0007229//integrin-mediated signaling pathway;GO:0007406//negative regulation of neuroblast proliferation;GO:0007612//learning;GO:0007613//memory;GO:0008284//positive regulation of cell proliferation;GO:0010594//regulation of endothelial cell migrat…
MSTRG.56218.1	ncbi_100523151	NUP205	nucleoporin 205, transcript variant X1	Genetic Information Processing	Translation	ko03013//RNA transport	K14310	GO:0005643//nuclear pore;GO:0031965//nuclear membrane;GO:0034399//nuclear periphery	GO:0017056//structural constituent of nuclear pore	GO:0006913//nucleocytoplasmic transport;GO:0051292//nuclear pore complex assembly
MSTRG.56418.1	ncbi_100626356	UBE2H	ubiquitin conjugating enzyme E2 H, transcript variant X2	Genetic Information Processing	Folding, sorting and degradation	ko04120//Ubiquitin mediated proteolysis	K10576	-	GO:0000166//nucleotide binding;GO:0004842//ubiquitin-protein transferase activity;GO:0005524//ATP binding;GO:0016740//transferase activity;GO:0061631//ubiquitin conjugating enzyme activity	GO:0006511//ubiquitin-dependent protein catabolic process;GO:0043161//proteasome-mediated ubiquitin-dependent protein catabolic process;GO:0070936//protein K48-linked ubiquitination;GO:0070979//protein K11-linked ubiquitination
MSTRG.56626.1	ncbi_493185	IFRD1	interferon related developmental regulator 1	-	-	-	-	GO:0005634//nucleus;GO:0005737//cytoplasm	-	GO:0006357//regulation of transcription by RNA polymerase II;GO:0014706//striated muscle tissue development;GO:0030517//negative regulation of axon extension;GO:0042692//muscle cell differentiation;GO:0043403//skeletal muscle tissue regeneration;GO:0048671//negative regulation of collateral sprouting
MSTRG.5665.1	ncbi_100049693	SPTAN1	spectrin alpha, non-erythrocytic 1	Cellular Processes	Cell growth and death	ko04210//Apoptosis	K06114	GO:0015630//microtubule cytoskeleton;GO:0043231//intracellular membrane-bounded organelle	GO:0005509//calcium ion binding;GO:0005515//protein binding	-
MSTRG.57163.1	ncbi_100515808	TMED4	transmembrane p24 trafficking protein 4, transcript variant X2	-	-	-	-	GO:0005783//endoplasmic reticulum;GO:0005789//endoplasmic reticulum membrane;GO:0005793//endoplasmic reticulum-Golgi intermediate compartment;GO:0005794//Golgi apparatus;GO:0016020//membrane;GO:0016021//integral component of membrane;GO:0030134//COPII-coated ER to Golgi transport vesicle	-	GO:0006886//intracellular protein transport;GO:0006888//ER to Golgi vesicle-mediated transport;GO:0007030//Golgi organization
MSTRG.58266.1	MSTRG.58265	NONO	non-POU domain-containing octamer-binding protein isoform X2 [Neomonachus schauinslandi]	-	-	-	-	GO:0016604//nuclear body;GO:0043232//intracellular non-membrane-bounded organelle	GO:0003723//RNA binding;GO:0005515//protein binding;GO:0036094//small molecule binding;GO:0044212//transcription regulatory region DNA binding	GO:0006259//DNA metabolic process;GO:0006355//regulation of transcription, DNA-templated;GO:0006396//RNA processing;GO:0033554//cellular response to stress;GO:0043524//negative regulation of neuron apoptotic process;GO:0048511//rhythmic process
MSTRG.58267.1	MSTRG.58265	NONO	non-POU domain-containing octamer-binding protein isoform X2 [Neomonachus schauinslandi]	-	-	-	-	GO:0016604//nuclear body;GO:0043232//intracellular non-membrane-bounded organelle	GO:0003723//RNA binding;GO:0005515//protein binding;GO:0036094//small molecule binding;GO:0044212//transcription regulatory region DNA binding	GO:0006259//DNA metabolic process;GO:0006355//regulation of transcription, DNA-templated;GO:0006396//RNA processing;GO:0033554//cellular response to stress;GO:0043524//negative regulation of neuron apoptotic process;GO:0048511//rhythmic process
MSTRG.58768.1	ncbi_100514886	RNF113A	ring finger protein 113A	-	-	-	-	GO:0005684//U2-type spliceosomal complex	GO:0046872//metal ion binding	GO:0034247//snoRNA splicing
MSTRG.58771.1	ncbi_100514886	RNF113A	ring finger protein 113A	-	-	-	-	GO:0005684//U2-type spliceosomal complex	GO:0046872//metal ion binding	GO:0034247//snoRNA splicing
MSTRG.59454.2	ncbi_110258086	CLIC3	chloride intracellular channel 3	-	-	-	-	-	-	-
MSTRG.59469.3	ncbi_100513642	FAM69B	family with sequence similarity 69 member B, transcript variant X2	-	-	-	-	-	-	-
MSTRG.59469.4	ncbi_100513642	FAM69B	family with sequence similarity 69 member B, transcript variant X2	-	-	-	-	-	-	-
MSTRG.59469.5	ncbi_100513642	FAM69B	family with sequence similarity 69 member B, transcript variant X2	-	-	-	-	-	-	-
MSTRG.59469.6	ncbi_100513642	FAM69B	family with sequence similarity 69 member B, transcript variant X2	-	-	-	-	-	-	-
MSTRG.59589.1	ncbi_110258214	LOC110258214	basic salivary proline-rich protein 4-like	-	-	-	-	-	-	-
MSTRG.59589.2	ncbi_110258214	LOC110258214	basic salivary proline-rich protein 4-like	-	-	-	-	-	-	-
MSTRG.59589.3	ncbi_110258214	LOC110258214	basic salivary proline-rich protein 4-like	-	-	-	-	-	-	-
MSTRG.59589.4	ncbi_110258214	LOC110258214	basic salivary proline-rich protein 4-like	-	-	-	-	-	-	-
MSTRG.59589.5	ncbi_110258214	LOC110258214	basic salivary proline-rich protein 4-like	-	-	-	-	-	-	-
MSTRG.59590.5	ncbi_110258215	LOC110258215	progesterone receptor-like	-	-	-	-	-	-	-
MSTRG.59590.6	ncbi_110258215	LOC110258215	progesterone receptor-like	-	-	-	-	-	-	-
MSTRG.59590.7	ncbi_110258215	LOC110258215	progesterone receptor-like	-	-	-	-	-	-	-
MSTRG.59590.8	ncbi_110258215	LOC110258215	progesterone receptor-like	-	-	-	-	-	-	-
MSTRG.59590.9	ncbi_110258215	LOC110258215	progesterone receptor-like	-	-	-	-	-	-	-
MSTRG.59668.1	ncbi_100518848	LOC100518848	40S ribosomal protein S21	Genetic Information Processing	Translation	ko03010//Ribosome	K02971	-	-	-
MSTRG.59779.1	ncbi_100623151	INF2	inverted formin, FH2 and WH2 domain containing	-	-	-	-	-	-	-
MSTRG.59810.1	ncbi_102165864	BTBD6	BTB domain containing 6	-	-	-	-	-	-	-
MSTRG.5988.1	ncbi_100513456	TSPAN4	tetraspanin 4, transcript variant X8	-	-	-	-	-	-	-
MSTRG.59923.1	ncbi_100621997	FMN2	formin 2	-	-	-	-	-	-	-
MSTRG.59938.10	ncbi_102158401	LOC102158401	collagen alpha-1(I) chain-like	-	-	-	-	-	-	-
MSTRG.59938.3	ncbi_102158401	LOC102158401	collagen alpha-1(I) chain-like	-	-	-	-	-	-	-
MSTRG.59938.5	ncbi_102158401	LOC102158401	collagen alpha-1(I) chain-like	-	-	-	-	-	-	-
MSTRG.59938.6	ncbi_102158401	LOC102158401	collagen alpha-1(I) chain-like	-	-	-	-	-	-	-
MSTRG.59938.8	ncbi_102158401	LOC102158401	collagen alpha-1(I) chain-like	-	-	-	-	-	-	-
MSTRG.59938.9	ncbi_102158401	LOC102158401	collagen alpha-1(I) chain-like	-	-	-	-	-	-	-
MSTRG.59939.3	ncbi_110258600	LOC110258600	basic salivary proline-rich protein 2-like	-	-	-	-	-	-	-
MSTRG.59939.5	ncbi_110258600	LOC110258600	basic salivary proline-rich protein 2-like	-	-	-	-	-	-	-
MSTRG.6162.1	ncbi_100522238	UNC93B1	unc-93 homolog B1 (C. elegans), transcript variant X1	-	-	-	-	GO:0005764//lysosome;GO:0005768//endosome;GO:0016020//membrane;GO:0016021//integral component of membrane	GO:0035325//Toll-like receptor binding	GO:0006886//intracellular protein transport;GO:0034138//toll-like receptor 3 signaling pathway;GO:0034154//toll-like receptor 7 signaling pathway;GO:0034162//toll-like receptor 9 signaling pathway
MSTRG.6232.1	ncbi_100514389	RCE1	Ras converting CAAX endopeptidase 1, transcript variant X1	Metabolism	Metabolism of terpenoids and polyketides	ko00900//Terpenoid backbone biosynthesis	K08658	GO:0016020//membrane;GO:0016021//integral component of membrane;GO:0030176//integral component of endoplasmic reticulum membrane	GO:0004197//cysteine-type endopeptidase activity;GO:0004222//metalloendopeptidase activity	GO:0071586//CAAX-box protein processing
MSTRG.6232.1	ncbi_100514945	C2H11orf80	chromosome 2 C11orf80 homolog, transcript variant X1	-	-	-	-	-	-	GO:0007131//reciprocal meiotic recombination;GO:0042138//meiotic DNA double-strand break formation
MSTRG.6236.1	ncbi_100144418	RBM4B	RNA binding motif protein 4B	-	-	-	-	GO:0005634//nucleus;GO:0005730//nucleolus;GO:0016607//nuclear speck	GO:0003676//nucleic acid binding;GO:0003723//RNA binding;GO:0003729//mRNA binding;GO:0008270//zinc ion binding;GO:0046872//metal ion binding	GO:0000381//regulation of alternative mRNA splicing, via spliceosome;GO:0006397//mRNA processing;GO:0006417//regulation of translation;GO:0007623//circadian rhythm;GO:0008380//RNA splicing;GO:0032922//circadian regulation of gene expression;GO:0043153//entrainment of circadian clock by photoperiod;GO:0045292//mRNA cis splicing, via spliceosome
MSTRG.6285.6	ncbi_100623051	EIF1AD	eukaryotic translation initiation factor 1A domain containing, transcript variant X1	-	-	-	-	-	GO:0003723//RNA binding;GO:0003743//translation initiation factor activity	GO:0006412//translation;GO:0006413//translational initiation
MSTRG.6311.1	ncbi_100511364	OVOL1	ovo like transcriptional repressor 1, transcript variant X1	-	-	-	-	GO:0005634//nucleus	GO:0000978//RNA polymerase II proximal promoter sequence-specific DNA binding;GO:0001227//DNA-binding transcription repressor activity, RNA polymerase II-specific;GO:0001228//DNA-binding transcription activator activity, RNA polymerase II-specific;GO:0003676//nucleic acid binding;GO:0043565//sequence-specific DNA binding	GO:0000122//negative regulation of transcription by RNA polymerase II;GO:0001822//kidney development;GO:0007283//spermatogenesis;GO:0007498//mesoderm development;GO:0008544//epidermis development;GO:0009913//epidermal cell differentiation;GO:0043588//skin development;GO:0045892//negative regulation of transcription, DNA-templated;GO:0045944//positive regulation of transcription by RNA polymerase …
MSTRG.6535.1	ncbi_100518057	FADS3	fatty acid desaturase 3	-	-	-	-	GO:0016020//membrane;GO:0016021//integral component of membrane	GO:0016491//oxidoreductase activity	GO:0006629//lipid metabolic process;GO:0055114//oxidation-reduction process
MSTRG.7211.8	ncbi_100516954	SPON1	spondin 1	-	-	-	-	GO:0031012//extracellular matrix;GO:0062023//collagen-containing extracellular matrix	GO:0005201//extracellular matrix structural constituent;GO:0050693//LBD domain binding	GO:0007155//cell adhesion;GO:0010954//positive regulation of protein processing;GO:0032092//positive regulation of protein binding;GO:1902430//negative regulation of amyloid-beta formation;GO:1902993//positive regulation of amyloid precursor protein catabolic process
MSTRG.7233.1	ncbi_100625473	FAR1	fatty acyl-CoA reductase 1	Cellular Processes	Transport and catabolism	ko04146//Peroxisome	K13356	GO:0005777//peroxisome;GO:0005779//integral component of peroxisomal membrane;GO:0016020//membrane;GO:0016021//integral component of membrane;GO:0043231//intracellular membrane-bounded organelle	GO:0016491//oxidoreductase activity;GO:0080019//fatty-acyl-CoA reductase (alcohol-forming) activity;GO:0102965//alcohol-forming fatty acyl-CoA reductase activity	GO:0006629//lipid metabolic process;GO:0008611//ether lipid biosynthetic process;GO:0010025//wax biosynthetic process;GO:0035336//long-chain fatty-acyl-CoA metabolic process;GO:0046474//glycerophospholipid biosynthetic process;GO:0055114//oxidation-reduction process
MSTRG.7284.1	ncbi_100216478	TEAD1	TEA domain transcription factor 1	Environmental Information Processing;Environmental Information Processing	Signal transduction;Signal transduction	ko04390//Hippo signaling pathway;ko04392//Hippo signaling pathway - multiple species	K09448;K09448	GO:0005634//nucleus;GO:0005654//nucleoplasm;GO:0005667//transcription factor complex	GO:0001085//RNA polymerase II transcription factor binding;GO:0003677//DNA binding;GO:0003700//DNA-binding transcription factor activity;GO:0043565//sequence-specific DNA binding;GO:0044212//transcription regulatory region DNA binding	GO:0006355//regulation of transcription, DNA-templated;GO:0035329//hippo signaling;GO:0045944//positive regulation of transcription by RNA polymerase II;GO:0048568//embryonic organ development
MSTRG.7499.2	ncbi_100626428	TRIM52	tripartite motif containing 52, transcript variant X5	Human Diseases;Human Diseases;Cellular Processes;Human Diseases;Human Diseases;Human Diseases;Human Diseases;Human Diseases;Cellular Processes;Cellular Processes;Environmental Information Processing;Organismal Systems;Organismal Systems;Human Diseases;Human Diseases;Human Diseases;Human Diseases;Human Diseases	Infectious diseases;Infectious diseases;Transport and catabolism;Infectious diseases;Infectious diseases;Cancers;Infectious diseases;Infectious diseases;Cell growth and death;Transport and catabolism;Signaling molecules and interaction;Immune system;Immune system;Cardiovascular diseases;Immune diseases;Endocrine and metabolic diseases;Immune diseases;Immune diseases	ko05165//Human papillomavirus infection;ko05166//HTLV-I infection;ko04144//Endocytosis;ko05163//Human cytomegalovirus infection;ko05169//Epstein-Barr virus infection;ko05203//Viral carcinogenesis;ko05167//Kaposi sarcoma-associated herpesvirus infection;ko05168//Herpes simplex infection;ko04218//Cellular senescence;ko04145//Phagosome;ko04514//Cell adhesion molecules (CAMs);ko04650//Natural killer …	K06751;K06751;K06751;K06751;K06751;K06751;K06751;K06751;K06751;K06751;K06751;K06751;K06751;K06751;K06751;K06751;K06751;K06751	GO:0005615//extracellular space;GO:0009897//external side of plasma membrane;GO:0016020//membrane;GO:0016021//integral component of membrane	-	-
MSTRG.7882.1	ncbi_100523949	LYL1	LYL1, basic helix-loop-helix family member	Human Diseases	Cancers	ko05202//Transcriptional misregulation in cancers	K15604	GO:0005634//nucleus	GO:0000977//RNA polymerase II regulatory region sequence-specific DNA binding;GO:0000981//DNA-binding transcription factor activity, RNA polymerase II-specific;GO:0003677//DNA binding;GO:0046983//protein dimerization activity	GO:0001955//blood vessel maturation;GO:0006355//regulation of transcription, DNA-templated;GO:0006357//regulation of transcription by RNA polymerase II;GO:0030183//B cell differentiation;GO:0045893//positive regulation of transcription, DNA-templated;GO:0060216//definitive hemopoiesis
MSTRG.8010.1	ncbi_100141402	CDC37	cell division cycle 37	Environmental Information Processing	Signal transduction	ko04151//PI3K-Akt signaling pathway	K09554	GO:0005737//cytoplasm;GO:0005829//cytosol;GO:0101031//chaperone complex;GO:1990565//HSP90-CDC37 chaperone complex	GO:0019887//protein kinase regulator activity;GO:0019900//kinase binding;GO:0019901//protein kinase binding;GO:0031072//heat shock protein binding;GO:0051082//unfolded protein binding;GO:0051087//chaperone binding;GO:0051879//Hsp90 protein binding;GO:0097110//scaffold protein binding	GO:0006457//protein folding;GO:0010608//posttranscriptional regulation of gene expression;GO:0045859//regulation of protein kinase activity;GO:0050821//protein stabilization;GO:0051301//cell division;GO:0060334//regulation of interferon-gamma-mediated signaling pathway;GO:0060338//regulation of type I interferon-mediated signaling pathway;GO:0098779//positive regulation of mitophagy in response t…
MSTRG.8033.1	ncbi_100515360	ILF3	interleukin enhancer binding factor 3, transcript variant X1	-	-	-	-	GO:0005634//nucleus;GO:0005654//nucleoplasm;GO:0005730//nucleolus;GO:0005737//cytoplasm;GO:0005739//mitochondrion;GO:1990904//ribonucleoprotein complex	GO:0003677//DNA binding;GO:0003723//RNA binding;GO:0003725//double-stranded RNA binding;GO:0003727//single-stranded RNA binding;GO:0035925//mRNA 3'-UTR AU-rich region binding	GO:0006468//protein phosphorylation;GO:0017148//negative regulation of translation;GO:0045071//negative regulation of viral genome replication;GO:0045892//negative regulation of transcription, DNA-templated;GO:0045893//positive regulation of transcription, DNA-templated
MSTRG.8314.1	ncbi_100625057	ZBTB7A	zinc finger and BTB domain containing 7A, transcript variant X2	-	-	-	-	GO:0005634//nucleus;GO:0005737//cytoplasm;GO:0016581//NuRD complex;GO:0035861//site of double-strand break;GO:0070418//DNA-dependent protein kinase complex	GO:0000978//RNA polymerase II proximal promoter sequence-specific DNA binding;GO:0001222//transcription corepressor binding;GO:0001227//DNA-binding transcription repressor activity, RNA polymerase II-specific;GO:0003676//nucleic acid binding;GO:0003677//DNA binding;GO:0003700//DNA-binding transcription factor activity;GO:0003714//transcription corepressor activity;GO:0005515//protein binding;GO:0…	GO:0000122//negative regulation of transcription by RNA polymerase II;GO:0000381//regulation of alternative mRNA splicing, via spliceosome;GO:0006110//regulation of glycolytic process;GO:0006325//chromatin organization;GO:0006338//chromatin remodeling;GO:0006351//transcription, DNA-templated;GO:0006355//regulation of transcription, DNA-templated;GO:0030183//B cell differentiation;GO:0030512//nega…
MSTRG.8314.1	ncbi_110259362	LOC110259362	vegetative cell wall protein gp1-like	-	-	-	-	-	-	-
MSTRG.9102.1	ncbi_102158016	ARSB	arylsulfatase B, transcript variant X1	Metabolism;Cellular Processes;Metabolism	Global and overview maps;Transport and catabolism;Glycan biosynthesis and metabolism	ko01100//Metabolic pathways;ko04142//Lysosome;ko00531//Glycosaminoglycan degradation	K01135;K01135;K01135	-	GO:0003824//catalytic activity;GO:0003943//N-acetylgalactosamine-4-sulfatase activity;GO:0008484//sulfuric ester hydrolase activity	GO:0010632//regulation of epithelial cell migration;GO:0061580//colon epithelial cell migration
MSTRG.9743.1	ncbi_100518827	LOC100518827	uncharacterized LOC100518827	-	-	-	-	-	-	-
MSTRG.9743.2	ncbi_100518827	LOC100518827	uncharacterized LOC100518827	-	-	-	-	-	-	-
XR_002342306.1	ncbi_397049	SLC22A1	solute carrier family 22 member 1	Human Diseases;Organismal Systems	Cancers;Digestive system	ko05231//Choline metabolism in cancer;ko04976//Bile secretion	K08198;K08198	GO:0016020//membrane;GO:0016021//integral component of membrane	GO:0015101//organic cation transmembrane transporter activity;GO:0022857//transmembrane transporter activity	GO:0006812//cation transport;GO:0015695//organic cation transport;GO:0055085//transmembrane transport
XR_002342352.1	ncbi_100156434	SYTL3	synaptotagmin like 3, transcript variant X6	-	-	-	-	GO:0005886//plasma membrane;GO:0016020//membrane;GO:0019897//extrinsic component of plasma membrane;GO:0070382//exocytic vesicle	GO:0005543//phospholipid binding;GO:0005544//calcium-dependent phospholipid binding;GO:0017137//Rab GTPase binding;GO:0042043//neurexin family protein binding	GO:0006886//intracellular protein transport;GO:0006887//exocytosis
XR_002342365.1	ncbi_100523935	SERAC1	serine active site containing 1, transcript variant X2	-	-	-	-	GO:0005739//mitochondrion;GO:0005783//endoplasmic reticulum;GO:0031012//extracellular matrix;GO:0044233//Mitochondria-associated ER Membrane	-	GO:0030198//extracellular matrix organization;GO:0032367//intracellular cholesterol transport;GO:0036148//phosphatidylglycerol acyl-chain remodeling
XR_002342369.1	ncbi_100523935	SERAC1	serine active site containing 1, transcript variant X2	-	-	-	-	GO:0005739//mitochondrion;GO:0005783//endoplasmic reticulum;GO:0031012//extracellular matrix;GO:0044233//Mitochondria-associated ER Membrane	-	GO:0030198//extracellular matrix organization;GO:0032367//intracellular cholesterol transport;GO:0036148//phosphatidylglycerol acyl-chain remodeling
XR_001305881.2	ncbi_100154722	MTHFD1L	methylenetetrahydrofolate dehydrogenase (NADP+ dependent) 1-like	Metabolism;Metabolism	Global and overview maps;Metabolism of cofactors and vitamins	ko01100//Metabolic pathways;ko00670//One carbon pool by folate	K13402;K13402	GO:0005737//cytoplasm;GO:0005739//mitochondrion	GO:0004329//formate-tetrahydrofolate ligase activity;GO:0004488//methylenetetrahydrofolate dehydrogenase (NADP+) activity;GO:0005524//ATP binding	GO:0001843//neural tube closure;GO:0009113//purine nucleobase biosynthetic process;GO:0009257//10-formyltetrahydrofolate biosynthetic process;GO:0048702//embryonic neurocranium morphogenesis;GO:0048703//embryonic viscerocranium morphogenesis;GO:0055114//oxidation-reduction process
XR_001305887.2	ncbi_100738738	UST	uronyl 2-sulfotransferase, transcript variant X1	Metabolism	Glycan biosynthesis and metabolism	ko00532//Glycosaminoglycan biosynthesis - chondroitin sulfate / dermatan sulfate	K03193	GO:0016020//membrane;GO:0016021//integral component of membrane	GO:0008146//sulfotransferase activity	GO:0030010//establishment of cell polarity;GO:0050770//regulation of axonogenesis
XR_001305889.2	ncbi_100738738	UST	uronyl 2-sulfotransferase, transcript variant X1	Metabolism	Glycan biosynthesis and metabolism	ko00532//Glycosaminoglycan biosynthesis - chondroitin sulfate / dermatan sulfate	K03193	GO:0016020//membrane;GO:0016021//integral component of membrane	GO:0008146//sulfotransferase activity	GO:0030010//establishment of cell polarity;GO:0050770//regulation of axonogenesis
XR_001301874.2	ncbi_100514082	MAP7	microtubule associated protein 7, transcript variant X1	-	-	-	-	GO:0005829//cytosol;GO:0015630//microtubule cytoskeleton	-	GO:0000226//microtubule cytoskeleton organization
XR_002338425.1	ncbi_100514082	MAP7	microtubule associated protein 7, transcript variant X1	-	-	-	-	GO:0005829//cytosol;GO:0015630//microtubule cytoskeleton	-	GO:0000226//microtubule cytoskeleton organization
XR_002338424.1	ncbi_100514082	MAP7	microtubule associated protein 7, transcript variant X1	-	-	-	-	GO:0005829//cytosol;GO:0015630//microtubule cytoskeleton	-	GO:0000226//microtubule cytoskeleton organization
XR_002342737.1	ncbi_100037969	PDE7B	phosphodiesterase 7B, transcript variant X1	Metabolism;Human Diseases	Nucleotide metabolism;Substance dependence	ko00230//Purine metabolism;ko05032//Morphine addiction	K18436;K18436	-	GO:0004114//3',5'-cyclic-nucleotide phosphodiesterase activity;GO:0004115//3',5'-cyclic-AMP phosphodiesterase activity;GO:0008081//phosphoric diester hydrolase activity;GO:0016787//hydrolase activity;GO:0046872//metal ion binding	GO:0007165//signal transduction
XR_002343011.1	ncbi_100512692	RNF146	ring finger protein 146, transcript variant X1	-	-	-	-	GO:0005634//nucleus;GO:0005654//nucleoplasm;GO:0005737//cytoplasm;GO:0005829//cytosol;GO:0005886//plasma membrane	GO:0004842//ubiquitin-protein transferase activity;GO:0008270//zinc ion binding;GO:0061630//ubiquitin protein ligase activity;GO:0072572//poly-ADP-D-ribose binding	GO:0006511//ubiquitin-dependent protein catabolic process;GO:0016055//Wnt signaling pathway;GO:0016567//protein ubiquitination;GO:0051865//protein autoubiquitination;GO:0070936//protein K48-linked ubiquitination;GO:0090263//positive regulation of canonical Wnt signaling pathway
XR_001305929.2	ncbi_100513385	CENPW	centromere protein W, transcript variant X4	-	-	-	-	-	GO:0003677//DNA binding;GO:0046982//protein heterodimerization activity	GO:0000278//mitotic cell cycle;GO:0051382//kinetochore assembly
XR_001305928.2	ncbi_100513385	CENPW	centromere protein W, transcript variant X4	-	-	-	-	-	GO:0003677//DNA binding;GO:0046982//protein heterodimerization activity	GO:0000278//mitotic cell cycle;GO:0051382//kinetochore assembly
XR_002343015.1	ncbi_100513385	CENPW	centromere protein W, transcript variant X4	-	-	-	-	-	GO:0003677//DNA binding;GO:0046982//protein heterodimerization activity	GO:0000278//mitotic cell cycle;GO:0051382//kinetochore assembly
XR_002343017.1	ncbi_100513385	CENPW	centromere protein W, transcript variant X4	-	-	-	-	-	GO:0003677//DNA binding;GO:0046982//protein heterodimerization activity	GO:0000278//mitotic cell cycle;GO:0051382//kinetochore assembly
XR_002343014.1	ncbi_100513385	CENPW	centromere protein W, transcript variant X4	-	-	-	-	-	GO:0003677//DNA binding;GO:0046982//protein heterodimerization activity	GO:0000278//mitotic cell cycle;GO:0051382//kinetochore assembly
XR_001305930.2	ncbi_100513385	CENPW	centromere protein W, transcript variant X4	-	-	-	-	-	GO:0003677//DNA binding;GO:0046982//protein heterodimerization activity	GO:0000278//mitotic cell cycle;GO:0051382//kinetochore assembly
XR_002343016.1	ncbi_100513385	CENPW	centromere protein W, transcript variant X4	-	-	-	-	-	GO:0003677//DNA binding;GO:0046982//protein heterodimerization activity	GO:0000278//mitotic cell cycle;GO:0051382//kinetochore assembly
XR_300709.3	ncbi_100517015	PKIB	cAMP-dependent protein kinase inhibitor beta, transcript variant X7	-	-	-	-	GO:0005634//nucleus;GO:0005737//cytoplasm	GO:0004860//protein kinase inhibitor activity;GO:0004862//cAMP-dependent protein kinase inhibitor activity	GO:0006469//negative regulation of protein kinase activity;GO:0032212//positive regulation of telomere maintenance via telomerase;GO:0051973//positive regulation of telomerase activity;GO:1904355//positive regulation of telomere capping;GO:2000480//negative regulation of cAMP-dependent protein kinase activity
XR_002343051.1	ncbi_100517015	PKIB	cAMP-dependent protein kinase inhibitor beta, transcript variant X7	-	-	-	-	GO:0005634//nucleus;GO:0005737//cytoplasm	GO:0004860//protein kinase inhibitor activity;GO:0004862//cAMP-dependent protein kinase inhibitor activity	GO:0006469//negative regulation of protein kinase activity;GO:0032212//positive regulation of telomere maintenance via telomerase;GO:0051973//positive regulation of telomerase activity;GO:1904355//positive regulation of telomere capping;GO:2000480//negative regulation of cAMP-dependent protein kinase activity
XR_002343256.1	ncbi_100156931	ROS1	ROS proto-oncogene 1, receptor tyrosine kinase, transcript variant X1	-	-	-	-	GO:0009986//cell surface;GO:0016020//membrane;GO:0016021//integral component of membrane;GO:0048471//perinuclear region of cytoplasm	GO:0000166//nucleotide binding;GO:0004672//protein kinase activity;GO:0004713//protein tyrosine kinase activity;GO:0004714//transmembrane receptor protein tyrosine kinase activity;GO:0005515//protein binding;GO:0005524//ATP binding;GO:0016301//kinase activity;GO:0016740//transferase activity;GO:0019903//protein phosphatase binding	GO:0001558//regulation of cell growth;GO:0002066//columnar/cuboidal epithelial cell development;GO:0006468//protein phosphorylation;GO:0007169//transmembrane receptor protein tyrosine kinase signaling pathway;GO:0007283//spermatogenesis;GO:0010629//negative regulation of gene expression;GO:0010966//regulation of phosphate transport;GO:0016310//phosphorylation;GO:0023014//signal transduction by pr…
XR_002343261.1	ncbi_100152527	FAM162B	family with sequence similarity 162 member B	-	-	-	-	GO:0016020//membrane;GO:0016021//integral component of membrane	-	-
XR_002343262.1	ncbi_100152527	FAM162B	family with sequence similarity 162 member B	-	-	-	-	GO:0016020//membrane;GO:0016021//integral component of membrane	-	-
XR_002343406.1	ncbi_100157995	NT5E	5'-nucleotidase ecto	Metabolism;Metabolism;Metabolism;Metabolism	Global and overview maps;Nucleotide metabolism;Nucleotide metabolism;Metabolism of cofactors and vitamins	ko01100//Metabolic pathways;ko00230//Purine metabolism;ko00240//Pyrimidine metabolism;ko00760//Nicotinate and nicotinamide metabolism	K19970;K19970;K19970;K19970	GO:0005654//nucleoplasm;GO:0005829//cytosol;GO:0005886//plasma membrane;GO:0016020//membrane	GO:0000166//nucleotide binding;GO:0008253//5'-nucleotidase activity;GO:0016787//hydrolase activity;GO:0016788//hydrolase activity, acting on ester bonds;GO:0046872//metal ion binding	GO:0006196//AMP catabolic process;GO:0007159//leukocyte cell-cell adhesion;GO:0009166//nucleotide catabolic process;GO:0016311//dephosphorylation;GO:0046086//adenosine biosynthetic process;GO:0050728//negative regulation of inflammatory response
XR_002343403.1	ncbi_100157995	NT5E	5'-nucleotidase ecto	Metabolism;Metabolism;Metabolism;Metabolism	Global and overview maps;Nucleotide metabolism;Nucleotide metabolism;Metabolism of cofactors and vitamins	ko01100//Metabolic pathways;ko00230//Purine metabolism;ko00240//Pyrimidine metabolism;ko00760//Nicotinate and nicotinamide metabolism	K19970;K19970;K19970;K19970	GO:0005654//nucleoplasm;GO:0005829//cytosol;GO:0005886//plasma membrane;GO:0016020//membrane	GO:0000166//nucleotide binding;GO:0008253//5'-nucleotidase activity;GO:0016787//hydrolase activity;GO:0016788//hydrolase activity, acting on ester bonds;GO:0046872//metal ion binding	GO:0006196//AMP catabolic process;GO:0007159//leukocyte cell-cell adhesion;GO:0009166//nucleotide catabolic process;GO:0016311//dephosphorylation;GO:0046086//adenosine biosynthetic process;GO:0050728//negative regulation of inflammatory response
XR_002343413.1	ncbi_100157995	NT5E	5'-nucleotidase ecto	Metabolism;Metabolism;Metabolism;Metabolism	Global and overview maps;Nucleotide metabolism;Nucleotide metabolism;Metabolism of cofactors and vitamins	ko01100//Metabolic pathways;ko00230//Purine metabolism;ko00240//Pyrimidine metabolism;ko00760//Nicotinate and nicotinamide metabolism	K19970;K19970;K19970;K19970	GO:0005654//nucleoplasm;GO:0005829//cytosol;GO:0005886//plasma membrane;GO:0016020//membrane	GO:0000166//nucleotide binding;GO:0008253//5'-nucleotidase activity;GO:0016787//hydrolase activity;GO:0016788//hydrolase activity, acting on ester bonds;GO:0046872//metal ion binding	GO:0006196//AMP catabolic process;GO:0007159//leukocyte cell-cell adhesion;GO:0009166//nucleotide catabolic process;GO:0016311//dephosphorylation;GO:0046086//adenosine biosynthetic process;GO:0050728//negative regulation of inflammatory response
XR_002343399.1	ncbi_100157995	NT5E	5'-nucleotidase ecto	Metabolism;Metabolism;Metabolism;Metabolism	Global and overview maps;Nucleotide metabolism;Nucleotide metabolism;Metabolism of cofactors and vitamins	ko01100//Metabolic pathways;ko00230//Purine metabolism;ko00240//Pyrimidine metabolism;ko00760//Nicotinate and nicotinamide metabolism	K19970;K19970;K19970;K19970	GO:0005654//nucleoplasm;GO:0005829//cytosol;GO:0005886//plasma membrane;GO:0016020//membrane	GO:0000166//nucleotide binding;GO:0008253//5'-nucleotidase activity;GO:0016787//hydrolase activity;GO:0016788//hydrolase activity, acting on ester bonds;GO:0046872//metal ion binding	GO:0006196//AMP catabolic process;GO:0007159//leukocyte cell-cell adhesion;GO:0009166//nucleotide catabolic process;GO:0016311//dephosphorylation;GO:0046086//adenosine biosynthetic process;GO:0050728//negative regulation of inflammatory response
XR_002343402.1	ncbi_100157995	NT5E	5'-nucleotidase ecto	Metabolism;Metabolism;Metabolism;Metabolism	Global and overview maps;Nucleotide metabolism;Nucleotide metabolism;Metabolism of cofactors and vitamins	ko01100//Metabolic pathways;ko00230//Purine metabolism;ko00240//Pyrimidine metabolism;ko00760//Nicotinate and nicotinamide metabolism	K19970;K19970;K19970;K19970	GO:0005654//nucleoplasm;GO:0005829//cytosol;GO:0005886//plasma membrane;GO:0016020//membrane	GO:0000166//nucleotide binding;GO:0008253//5'-nucleotidase activity;GO:0016787//hydrolase activity;GO:0016788//hydrolase activity, acting on ester bonds;GO:0046872//metal ion binding	GO:0006196//AMP catabolic process;GO:0007159//leukocyte cell-cell adhesion;GO:0009166//nucleotide catabolic process;GO:0016311//dephosphorylation;GO:0046086//adenosine biosynthetic process;GO:0050728//negative regulation of inflammatory response
XR_002343397.1	ncbi_100157995	NT5E	5'-nucleotidase ecto	Metabolism;Metabolism;Metabolism;Metabolism	Global and overview maps;Nucleotide metabolism;Nucleotide metabolism;Metabolism of cofactors and vitamins	ko01100//Metabolic pathways;ko00230//Purine metabolism;ko00240//Pyrimidine metabolism;ko00760//Nicotinate and nicotinamide metabolism	K19970;K19970;K19970;K19970	GO:0005654//nucleoplasm;GO:0005829//cytosol;GO:0005886//plasma membrane;GO:0016020//membrane	GO:0000166//nucleotide binding;GO:0008253//5'-nucleotidase activity;GO:0016787//hydrolase activity;GO:0016788//hydrolase activity, acting on ester bonds;GO:0046872//metal ion binding	GO:0006196//AMP catabolic process;GO:0007159//leukocyte cell-cell adhesion;GO:0009166//nucleotide catabolic process;GO:0016311//dephosphorylation;GO:0046086//adenosine biosynthetic process;GO:0050728//negative regulation of inflammatory response
XR_002343705.1	ncbi_110260430	LOC110260430	WAS/WASL-interacting protein family member 3-like, transcript variant X1	-	-	-	-	-	-	-
XR_002343707.1	ncbi_110260430	LOC110260430	WAS/WASL-interacting protein family member 3-like, transcript variant X1	-	-	-	-	-	-	-
XR_002343710.1	ncbi_110260430	LOC110260430	WAS/WASL-interacting protein family member 3-like, transcript variant X1	-	-	-	-	-	-	-
XR_002343800.1	ncbi_100523341	ARMC2	armadillo repeat containing 2, transcript variant X1	-	-	-	-	-	GO:0005515//protein binding	GO:0007288//sperm axoneme assembly
XR_002343798.1	ncbi_100514885	C1H6orf183	chromosome 1 C6orf183 homolog, transcript variant X1	-	-	-	-	-	-	-
XR_002343799.1	ncbi_100514885	C1H6orf183	chromosome 1 C6orf183 homolog, transcript variant X1	-	-	-	-	-	-	-
XR_002343795.1	ncbi_100514885	C1H6orf183	chromosome 1 C6orf183 homolog, transcript variant X1	-	-	-	-	-	-	-
XR_002343797.1	ncbi_100514885	C1H6orf183	chromosome 1 C6orf183 homolog, transcript variant X1	-	-	-	-	-	-	-
XR_002343821.1	ncbi_100525621	CDK19	cyclin dependent kinase 19, transcript variant X1	-	-	-	-	GO:0005634//nucleus;GO:0005829//cytosol;GO:0016592//mediator complex	GO:0000166//nucleotide binding;GO:0004672//protein kinase activity;GO:0004674//protein serine/threonine kinase activity;GO:0004693//cyclin-dependent protein serine/threonine kinase activity;GO:0005524//ATP binding;GO:0008353//RNA polymerase II CTD heptapeptide repeat kinase activity	GO:0006468//protein phosphorylation;GO:0051726//regulation of cell cycle
XR_001306066.2	ncbi_100157000	TRAF3IP2	TRAF3 interacting protein 2, transcript variant X1	Cellular Processes;Organismal Systems	Cell growth and death;Immune system	ko04218//Cellular senescence;ko04657//IL-17 signaling pathway	K21124;K21124	-	GO:0005102//signaling receptor binding	GO:0001783//B cell apoptotic process;GO:0002230//positive regulation of defense response to virus by host;GO:0006959//humoral immune response;GO:0043123//positive regulation of I-kappaB kinase/NF-kappaB signaling;GO:0048305//immunoglobulin secretion
XR_002343864.1	ncbi_100155801	WISP3	WNT1 inducible signaling pathway protein 3, transcript variant X1	-	-	-	-	GO:0005576//extracellular region;GO:0005615//extracellular space;GO:0005739//mitochondrion;GO:0005783//endoplasmic reticulum;GO:0031012//extracellular matrix	GO:0005178//integrin binding;GO:0005520//insulin-like growth factor binding;GO:0008201//heparin binding	GO:0007155//cell adhesion;GO:0007165//signal transduction;GO:0008285//negative regulation of cell proliferation;GO:0016525//negative regulation of angiogenesis;GO:0051881//regulation of mitochondrial membrane potential;GO:0060548//negative regulation of cell death;GO:1903426//regulation of reactive oxygen species biosynthetic process
XR_002344017.1	ncbi_100158028	TPBG	trophoblast glycoprotein, transcript variant X2	-	-	-	-	GO:0005737//cytoplasm;GO:0005783//endoplasmic reticulum;GO:0016020//membrane;GO:0016021//integral component of membrane	GO:0005515//protein binding	GO:0051965//positive regulation of synapse assembly
XR_002344062.1	ncbi_100152810	LCA5	LCA5, lebercilin, transcript variant X2	-	-	-	-	GO:0005929//cilium;GO:0005930//axoneme;GO:0032391//photoreceptor connecting cilium	GO:0044877//protein-containing complex binding	GO:0042073//intraciliary transport
XR_001306118.2	ncbi_100152137	CTIF	cap binding complex dependent translation initiation factor, transcript variant X1	-	-	-	-	GO:0005829//cytosol	GO:0003723//RNA binding;GO:0003743//translation initiation factor activity;GO:0005515//protein binding;GO:0008494//translation activator activity	GO:0006413//translational initiation;GO:0006446//regulation of translational initiation;GO:0045727//positive regulation of translation
XR_002344445.1	ncbi_100157619	ST8SIA3	ST8 alpha-N-acetyl-neuraminide alpha-2,8-sialyltransferase 3, transcript variant X1	-	-	-	-	GO:0005794//Golgi apparatus;GO:0016020//membrane;GO:0016021//integral component of membrane	GO:0003828//alpha-N-acetylneuraminate alpha-2,8-sialyltransferase activity;GO:0008373//sialyltransferase activity;GO:0016740//transferase activity;GO:0016757//transferase activity, transferring glycosyl groups;GO:0042802//identical protein binding	GO:0001574//ganglioside biosynthetic process;GO:0006486//protein glycosylation;GO:0006491//N-glycan processing;GO:0009100//glycoprotein metabolic process;GO:0009311//oligosaccharide metabolic process;GO:0097503//sialylation;GO:1990743//protein sialylation
XR_002344495.1	ncbi_100737608	PIF1	PIF1 5'-to-3' DNA helicase, transcript variant X1	-	-	-	-	GO:0000784//nuclear chromosome, telomeric region;GO:0005634//nucleus;GO:0005657//replication fork;GO:0005739//mitochondrion	GO:0000166//nucleotide binding;GO:0000287//magnesium ion binding;GO:0003677//DNA binding;GO:0003678//DNA helicase activity;GO:0004386//helicase activity;GO:0005524//ATP binding;GO:0010521//telomerase inhibitor activity;GO:0016787//hydrolase activity;GO:0017116//single-stranded DNA-dependent ATP-dependent DNA helicase activity;GO:0033678//5'-3' DNA/RNA helicase activity;GO:0042162//telomeric DNA b…	GO:0000002//mitochondrial genome maintenance;GO:0000723//telomere maintenance;GO:0006260//DNA replication;GO:0006281//DNA repair;GO:0006310//DNA recombination;GO:0006974//cellular response to DNA damage stimulus;GO:0032204//regulation of telomere maintenance;GO:0032211//negative regulation of telomere maintenance via telomerase;GO:0032508//DNA duplex unwinding;GO:0051974//negative regulation of t…
XR_002344615.1	ncbi_100152749	CA12	carbonic anhydrase 12, transcript variant X1	Metabolism	Energy metabolism	ko00910//Nitrogen metabolism	K01672	GO:0016020//membrane;GO:0016021//integral component of membrane	GO:0004089//carbonate dehydratase activity;GO:0008270//zinc ion binding;GO:0046872//metal ion binding	GO:0055064//chloride ion homeostasis
XR_300957.3	ncbi_100154487	MYZAP	myocardial zonula adherens protein, transcript variant X1	-	-	-	-	GO:0030864//cortical actin cytoskeleton;GO:0031234//extrinsic component of cytoplasmic side of plasma membrane;GO:0031674//I band	-	GO:0035556//intracellular signal transduction
XR_300957.3	ncbi_102160778	POLR2M	RNA polymerase II subunit M, transcript variant X1	-	-	-	-	GO:0005635//nuclear envelope;GO:0016591//RNA polymerase II, holoenzyme;GO:0043025//neuronal cell body	-	GO:0051685//maintenance of ER location
XR_002344735.1	ncbi_100513772	ZNF280D	zinc finger protein 280D, transcript variant X2	-	-	-	-	GO:0005634//nucleus	GO:0003676//nucleic acid binding;GO:0003677//DNA binding;GO:0003700//DNA-binding transcription factor activity	GO:0006355//regulation of transcription, DNA-templated
XR_002345000.1	ncbi_100154291	SLC12A1	solute carrier family 12 member 1, transcript variant X1	-	-	-	-	GO:0005623//cell;GO:0016020//membrane;GO:0016021//integral component of membrane;GO:0016324//apical plasma membrane;GO:0070062//extracellular exosome	GO:0008511//sodium:potassium:chloride symporter activity;GO:0015081//sodium ion transmembrane transporter activity;GO:0015377//cation:chloride symporter activity;GO:0015378//sodium:chloride symporter activity;GO:0015379//potassium:chloride symporter activity;GO:0022857//transmembrane transporter activity	GO:0006811//ion transport;GO:0006884//cell volume homeostasis;GO:0035725//sodium ion transmembrane transport;GO:0055064//chloride ion homeostasis;GO:0055075//potassium ion homeostasis;GO:0055078//sodium ion homeostasis;GO:0055085//transmembrane transport;GO:1902476//chloride transmembrane transport;GO:1990573//potassium ion import across plasma membrane
XR_002344990.1	ncbi_100154291	SLC12A1	solute carrier family 12 member 1, transcript variant X1	-	-	-	-	GO:0005623//cell;GO:0016020//membrane;GO:0016021//integral component of membrane;GO:0016324//apical plasma membrane;GO:0070062//extracellular exosome	GO:0008511//sodium:potassium:chloride symporter activity;GO:0015081//sodium ion transmembrane transporter activity;GO:0015377//cation:chloride symporter activity;GO:0015378//sodium:chloride symporter activity;GO:0015379//potassium:chloride symporter activity;GO:0022857//transmembrane transporter activity	GO:0006811//ion transport;GO:0006884//cell volume homeostasis;GO:0035725//sodium ion transmembrane transport;GO:0055064//chloride ion homeostasis;GO:0055075//potassium ion homeostasis;GO:0055078//sodium ion homeostasis;GO:0055085//transmembrane transport;GO:1902476//chloride transmembrane transport;GO:1990573//potassium ion import across plasma membrane
XR_002345003.1	ncbi_100154291	SLC12A1	solute carrier family 12 member 1, transcript variant X1	-	-	-	-	GO:0005623//cell;GO:0016020//membrane;GO:0016021//integral component of membrane;GO:0016324//apical plasma membrane;GO:0070062//extracellular exosome	GO:0008511//sodium:potassium:chloride symporter activity;GO:0015081//sodium ion transmembrane transporter activity;GO:0015377//cation:chloride symporter activity;GO:0015378//sodium:chloride symporter activity;GO:0015379//potassium:chloride symporter activity;GO:0022857//transmembrane transporter activity	GO:0006811//ion transport;GO:0006884//cell volume homeostasis;GO:0035725//sodium ion transmembrane transport;GO:0055064//chloride ion homeostasis;GO:0055075//potassium ion homeostasis;GO:0055078//sodium ion homeostasis;GO:0055085//transmembrane transport;GO:1902476//chloride transmembrane transport;GO:1990573//potassium ion import across plasma membrane
XR_002344988.1	ncbi_100154291	SLC12A1	solute carrier family 12 member 1, transcript variant X1	-	-	-	-	GO:0005623//cell;GO:0016020//membrane;GO:0016021//integral component of membrane;GO:0016324//apical plasma membrane;GO:0070062//extracellular exosome	GO:0008511//sodium:potassium:chloride symporter activity;GO:0015081//sodium ion transmembrane transporter activity;GO:0015377//cation:chloride symporter activity;GO:0015378//sodium:chloride symporter activity;GO:0015379//potassium:chloride symporter activity;GO:0022857//transmembrane transporter activity	GO:0006811//ion transport;GO:0006884//cell volume homeostasis;GO:0035725//sodium ion transmembrane transport;GO:0055064//chloride ion homeostasis;GO:0055075//potassium ion homeostasis;GO:0055078//sodium ion homeostasis;GO:0055085//transmembrane transport;GO:1902476//chloride transmembrane transport;GO:1990573//potassium ion import across plasma membrane
XR_002344993.1	ncbi_100154291	SLC12A1	solute carrier family 12 member 1, transcript variant X1	-	-	-	-	GO:0005623//cell;GO:0016020//membrane;GO:0016021//integral component of membrane;GO:0016324//apical plasma membrane;GO:0070062//extracellular exosome	GO:0008511//sodium:potassium:chloride symporter activity;GO:0015081//sodium ion transmembrane transporter activity;GO:0015377//cation:chloride symporter activity;GO:0015378//sodium:chloride symporter activity;GO:0015379//potassium:chloride symporter activity;GO:0022857//transmembrane transporter activity	GO:0006811//ion transport;GO:0006884//cell volume homeostasis;GO:0035725//sodium ion transmembrane transport;GO:0055064//chloride ion homeostasis;GO:0055075//potassium ion homeostasis;GO:0055078//sodium ion homeostasis;GO:0055085//transmembrane transport;GO:1902476//chloride transmembrane transport;GO:1990573//potassium ion import across plasma membrane
XR_002344995.1	ncbi_100154291	SLC12A1	solute carrier family 12 member 1, transcript variant X1	-	-	-	-	GO:0005623//cell;GO:0016020//membrane;GO:0016021//integral component of membrane;GO:0016324//apical plasma membrane;GO:0070062//extracellular exosome	GO:0008511//sodium:potassium:chloride symporter activity;GO:0015081//sodium ion transmembrane transporter activity;GO:0015377//cation:chloride symporter activity;GO:0015378//sodium:chloride symporter activity;GO:0015379//potassium:chloride symporter activity;GO:0022857//transmembrane transporter activity	GO:0006811//ion transport;GO:0006884//cell volume homeostasis;GO:0035725//sodium ion transmembrane transport;GO:0055064//chloride ion homeostasis;GO:0055075//potassium ion homeostasis;GO:0055078//sodium ion homeostasis;GO:0055085//transmembrane transport;GO:1902476//chloride transmembrane transport;GO:1990573//potassium ion import across plasma membrane
XR_002344987.1	ncbi_100154291	SLC12A1	solute carrier family 12 member 1, transcript variant X1	-	-	-	-	GO:0005623//cell;GO:0016020//membrane;GO:0016021//integral component of membrane;GO:0016324//apical plasma membrane;GO:0070062//extracellular exosome	GO:0008511//sodium:potassium:chloride symporter activity;GO:0015081//sodium ion transmembrane transporter activity;GO:0015377//cation:chloride symporter activity;GO:0015378//sodium:chloride symporter activity;GO:0015379//potassium:chloride symporter activity;GO:0022857//transmembrane transporter activity	GO:0006811//ion transport;GO:0006884//cell volume homeostasis;GO:0035725//sodium ion transmembrane transport;GO:0055064//chloride ion homeostasis;GO:0055075//potassium ion homeostasis;GO:0055078//sodium ion homeostasis;GO:0055085//transmembrane transport;GO:1902476//chloride transmembrane transport;GO:1990573//potassium ion import across plasma membrane
XR_001302231.2	ncbi_100154291	SLC12A1	solute carrier family 12 member 1, transcript variant X1	-	-	-	-	GO:0005623//cell;GO:0016020//membrane;GO:0016021//integral component of membrane;GO:0016324//apical plasma membrane;GO:0070062//extracellular exosome	GO:0008511//sodium:potassium:chloride symporter activity;GO:0015081//sodium ion transmembrane transporter activity;GO:0015377//cation:chloride symporter activity;GO:0015378//sodium:chloride symporter activity;GO:0015379//potassium:chloride symporter activity;GO:0022857//transmembrane transporter activity	GO:0006811//ion transport;GO:0006884//cell volume homeostasis;GO:0035725//sodium ion transmembrane transport;GO:0055064//chloride ion homeostasis;GO:0055075//potassium ion homeostasis;GO:0055078//sodium ion homeostasis;GO:0055085//transmembrane transport;GO:1902476//chloride transmembrane transport;GO:1990573//potassium ion import across plasma membrane
XR_001302230.2	ncbi_100154291	SLC12A1	solute carrier family 12 member 1, transcript variant X1	-	-	-	-	GO:0005623//cell;GO:0016020//membrane;GO:0016021//integral component of membrane;GO:0016324//apical plasma membrane;GO:0070062//extracellular exosome	GO:0008511//sodium:potassium:chloride symporter activity;GO:0015081//sodium ion transmembrane transporter activity;GO:0015377//cation:chloride symporter activity;GO:0015378//sodium:chloride symporter activity;GO:0015379//potassium:chloride symporter activity;GO:0022857//transmembrane transporter activity	GO:0006811//ion transport;GO:0006884//cell volume homeostasis;GO:0035725//sodium ion transmembrane transport;GO:0055064//chloride ion homeostasis;GO:0055075//potassium ion homeostasis;GO:0055078//sodium ion homeostasis;GO:0055085//transmembrane transport;GO:1902476//chloride transmembrane transport;GO:1990573//potassium ion import across plasma membrane
XR_001302237.2	ncbi_100154291	SLC12A1	solute carrier family 12 member 1, transcript variant X1	-	-	-	-	GO:0005623//cell;GO:0016020//membrane;GO:0016021//integral component of membrane;GO:0016324//apical plasma membrane;GO:0070062//extracellular exosome	GO:0008511//sodium:potassium:chloride symporter activity;GO:0015081//sodium ion transmembrane transporter activity;GO:0015377//cation:chloride symporter activity;GO:0015378//sodium:chloride symporter activity;GO:0015379//potassium:chloride symporter activity;GO:0022857//transmembrane transporter activity	GO:0006811//ion transport;GO:0006884//cell volume homeostasis;GO:0035725//sodium ion transmembrane transport;GO:0055064//chloride ion homeostasis;GO:0055075//potassium ion homeostasis;GO:0055078//sodium ion homeostasis;GO:0055085//transmembrane transport;GO:1902476//chloride transmembrane transport;GO:1990573//potassium ion import across plasma membrane
XR_001302236.2	ncbi_100154291	SLC12A1	solute carrier family 12 member 1, transcript variant X1	-	-	-	-	GO:0005623//cell;GO:0016020//membrane;GO:0016021//integral component of membrane;GO:0016324//apical plasma membrane;GO:0070062//extracellular exosome	GO:0008511//sodium:potassium:chloride symporter activity;GO:0015081//sodium ion transmembrane transporter activity;GO:0015377//cation:chloride symporter activity;GO:0015378//sodium:chloride symporter activity;GO:0015379//potassium:chloride symporter activity;GO:0022857//transmembrane transporter activity	GO:0006811//ion transport;GO:0006884//cell volume homeostasis;GO:0035725//sodium ion transmembrane transport;GO:0055064//chloride ion homeostasis;GO:0055075//potassium ion homeostasis;GO:0055078//sodium ion homeostasis;GO:0055085//transmembrane transport;GO:1902476//chloride transmembrane transport;GO:1990573//potassium ion import across plasma membrane
XR_002345007.1	ncbi_100154291	SLC12A1	solute carrier family 12 member 1, transcript variant X1	-	-	-	-	GO:0005623//cell;GO:0016020//membrane;GO:0016021//integral component of membrane;GO:0016324//apical plasma membrane;GO:0070062//extracellular exosome	GO:0008511//sodium:potassium:chloride symporter activity;GO:0015081//sodium ion transmembrane transporter activity;GO:0015377//cation:chloride symporter activity;GO:0015378//sodium:chloride symporter activity;GO:0015379//potassium:chloride symporter activity;GO:0022857//transmembrane transporter activity	GO:0006811//ion transport;GO:0006884//cell volume homeostasis;GO:0035725//sodium ion transmembrane transport;GO:0055064//chloride ion homeostasis;GO:0055075//potassium ion homeostasis;GO:0055078//sodium ion homeostasis;GO:0055085//transmembrane transport;GO:1902476//chloride transmembrane transport;GO:1990573//potassium ion import across plasma membrane
XR_297970.3	ncbi_100154291	SLC12A1	solute carrier family 12 member 1, transcript variant X1	-	-	-	-	GO:0005623//cell;GO:0016020//membrane;GO:0016021//integral component of membrane;GO:0016324//apical plasma membrane;GO:0070062//extracellular exosome	GO:0008511//sodium:potassium:chloride symporter activity;GO:0015081//sodium ion transmembrane transporter activity;GO:0015377//cation:chloride symporter activity;GO:0015378//sodium:chloride symporter activity;GO:0015379//potassium:chloride symporter activity;GO:0022857//transmembrane transporter activity	GO:0006811//ion transport;GO:0006884//cell volume homeostasis;GO:0035725//sodium ion transmembrane transport;GO:0055064//chloride ion homeostasis;GO:0055075//potassium ion homeostasis;GO:0055078//sodium ion homeostasis;GO:0055085//transmembrane transport;GO:1902476//chloride transmembrane transport;GO:1990573//potassium ion import across plasma membrane
XR_297968.3	ncbi_100154291	SLC12A1	solute carrier family 12 member 1, transcript variant X1	-	-	-	-	GO:0005623//cell;GO:0016020//membrane;GO:0016021//integral component of membrane;GO:0016324//apical plasma membrane;GO:0070062//extracellular exosome	GO:0008511//sodium:potassium:chloride symporter activity;GO:0015081//sodium ion transmembrane transporter activity;GO:0015377//cation:chloride symporter activity;GO:0015378//sodium:chloride symporter activity;GO:0015379//potassium:chloride symporter activity;GO:0022857//transmembrane transporter activity	GO:0006811//ion transport;GO:0006884//cell volume homeostasis;GO:0035725//sodium ion transmembrane transport;GO:0055064//chloride ion homeostasis;GO:0055075//potassium ion homeostasis;GO:0055078//sodium ion homeostasis;GO:0055085//transmembrane transport;GO:1902476//chloride transmembrane transport;GO:1990573//potassium ion import across plasma membrane
XR_297971.3	ncbi_100154291	SLC12A1	solute carrier family 12 member 1, transcript variant X1	-	-	-	-	GO:0005623//cell;GO:0016020//membrane;GO:0016021//integral component of membrane;GO:0016324//apical plasma membrane;GO:0070062//extracellular exosome	GO:0008511//sodium:potassium:chloride symporter activity;GO:0015081//sodium ion transmembrane transporter activity;GO:0015377//cation:chloride symporter activity;GO:0015378//sodium:chloride symporter activity;GO:0015379//potassium:chloride symporter activity;GO:0022857//transmembrane transporter activity	GO:0006811//ion transport;GO:0006884//cell volume homeostasis;GO:0035725//sodium ion transmembrane transport;GO:0055064//chloride ion homeostasis;GO:0055075//potassium ion homeostasis;GO:0055078//sodium ion homeostasis;GO:0055085//transmembrane transport;GO:1902476//chloride transmembrane transport;GO:1990573//potassium ion import across plasma membrane
XR_002345011.1	ncbi_100154291	SLC12A1	solute carrier family 12 member 1, transcript variant X1	-	-	-	-	GO:0005623//cell;GO:0016020//membrane;GO:0016021//integral component of membrane;GO:0016324//apical plasma membrane;GO:0070062//extracellular exosome	GO:0008511//sodium:potassium:chloride symporter activity;GO:0015081//sodium ion transmembrane transporter activity;GO:0015377//cation:chloride symporter activity;GO:0015378//sodium:chloride symporter activity;GO:0015379//potassium:chloride symporter activity;GO:0022857//transmembrane transporter activity	GO:0006811//ion transport;GO:0006884//cell volume homeostasis;GO:0035725//sodium ion transmembrane transport;GO:0055064//chloride ion homeostasis;GO:0055075//potassium ion homeostasis;GO:0055078//sodium ion homeostasis;GO:0055085//transmembrane transport;GO:1902476//chloride transmembrane transport;GO:1990573//potassium ion import across plasma membrane
XR_002345340.1	ncbi_100513637	GANC	glucosidase alpha, neutral C, transcript variant X1	Metabolism;Metabolism;Metabolism	Global and overview maps;Carbohydrate metabolism;Carbohydrate metabolism	ko01100//Metabolic pathways;ko00500//Starch and sucrose metabolism;ko00052//Galactose metabolism	K12317;K12317;K12317	-	GO:0003824//catalytic activity;GO:0004553//hydrolase activity, hydrolyzing O-glycosyl compounds;GO:0016787//hydrolase activity;GO:0016798//hydrolase activity, acting on glycosyl bonds;GO:0030246//carbohydrate binding	GO:0005975//carbohydrate metabolic process;GO:0008152//metabolic process
XR_001306223.2	ncbi_100153351	VPS18	VPS18, CORVET/HOPS core subunit, transcript variant X1	-	-	-	-	GO:0005764//lysosome;GO:0005768//endosome;GO:0005769//early endosome;GO:0005770//late endosome;GO:0005884//actin filament;GO:0030123//AP-3 adaptor complex;GO:0030897//HOPS complex;GO:0033263//CORVET complex;GO:0098978//glutamatergic synapse	GO:0003779//actin binding;GO:0019905//syntaxin binding;GO:0030674//protein binding, bridging	GO:0006886//intracellular protein transport;GO:0006904//vesicle docking involved in exocytosis;GO:0007032//endosome organization;GO:0007033//vacuole organization;GO:0007040//lysosome organization;GO:0008333//endosome to lysosome transport;GO:0016192//vesicle-mediated transport;GO:0035542//regulation of SNARE complex assembly;GO:0046718//viral entry into host cell;GO:2000300//regulation of synapti…
XR_001302355.2	ncbi_102166599	DPH6	diphthamine biosynthesis 6, transcript variant X1	-	-	-	-	GO:0005654//nucleoplasm;GO:0005730//nucleolus	GO:0000166//nucleotide binding;GO:0005524//ATP binding;GO:0016874//ligase activity;GO:0017178//diphthine-ammonia ligase activity	GO:0017183//peptidyl-diphthamide biosynthetic process from peptidyl-histidine
XR_002345713.1	ncbi_100158162	ATP10A	ATPase phospholipid transporting 10A (putative)	-	-	-	-	GO:0005886//plasma membrane;GO:0016020//membrane;GO:0016021//integral component of membrane	GO:0000166//nucleotide binding;GO:0000287//magnesium ion binding;GO:0005524//ATP binding	GO:0015914//phospholipid transport;GO:0045332//phospholipid translocation
XR_002345970.1	ncbi_100517871	DOK6	docking protein 6, transcript variant X5	-	-	-	-	-	-	-
XR_002345965.1	ncbi_100517871	DOK6	docking protein 6, transcript variant X5	-	-	-	-	-	-	-
XR_001306290.2	ncbi_100510995	CCBE1	collagen and calcium binding EGF domains 1, transcript variant X5	-	-	-	-	-	GO:0005509//calcium ion binding	-
XR_002338855.1	ncbi_100152584	ALPK2	alpha kinase 2, transcript variant X1	-	-	-	-	GO:0016323//basolateral plasma membrane	GO:0004674//protein serine/threonine kinase activity;GO:0005524//ATP binding	GO:0003007//heart morphogenesis;GO:0003308//negative regulation of Wnt signaling pathway involved in heart development;GO:0006468//protein phosphorylation;GO:0010468//regulation of gene expression;GO:0030010//establishment of cell polarity;GO:0042981//regulation of apoptotic process;GO:0055013//cardiac muscle cell development;GO:1905223//epicardium morphogenesis
XR_002338856.1	ncbi_100152584	ALPK2	alpha kinase 2, transcript variant X1	-	-	-	-	GO:0016323//basolateral plasma membrane	GO:0004674//protein serine/threonine kinase activity;GO:0005524//ATP binding	GO:0003007//heart morphogenesis;GO:0003308//negative regulation of Wnt signaling pathway involved in heart development;GO:0006468//protein phosphorylation;GO:0010468//regulation of gene expression;GO:0030010//establishment of cell polarity;GO:0042981//regulation of apoptotic process;GO:0055013//cardiac muscle cell development;GO:1905223//epicardium morphogenesis
XR_002346204.1	ncbi_100153006	ATP8B1	ATPase phospholipid transporting 8B1, transcript variant X1	-	-	-	-	GO:0005654//nucleoplasm;GO:0005783//endoplasmic reticulum;GO:0005794//Golgi apparatus;GO:0005829//cytosol;GO:0005886//plasma membrane;GO:0016020//membrane;GO:0016021//integral component of membrane;GO:0016324//apical plasma membrane;GO:0016604//nuclear body;GO:0032420//stereocilium	GO:0000166//nucleotide binding;GO:0000287//magnesium ion binding;GO:0005319//lipid transporter activity;GO:0005524//ATP binding;GO:0015247//aminophospholipid transmembrane transporter activity;GO:1901612//cardiolipin binding	GO:0006855//drug transmembrane transport;GO:0006869//lipid transport;GO:0007030//Golgi organization;GO:0007605//sensory perception of sound;GO:0008206//bile acid metabolic process;GO:0015914//phospholipid transport;GO:0015917//aminophospholipid transport;GO:0021650//vestibulocochlear nerve formation;GO:0032534//regulation of microvillus assembly;GO:0045332//phospholipid translocation;GO:0045892//…
XR_002346345.1	ncbi_100515463	MEGF11	multiple EGF like domains 11, transcript variant X1	-	-	-	-	GO:0016020//membrane;GO:0016021//integral component of membrane	GO:0005515//protein binding	-
XR_002346364.1	ncbi_102166010	IQCH	IQ motif containing H, transcript variant X1	-	-	-	-	-	GO:0005515//protein binding	-
XR_002346361.1	ncbi_102166010	IQCH	IQ motif containing H, transcript variant X1	-	-	-	-	-	GO:0005515//protein binding	-
XR_002346362.1	ncbi_102166010	IQCH	IQ motif containing H, transcript variant X1	-	-	-	-	-	GO:0005515//protein binding	-
XR_002346363.1	ncbi_102166010	IQCH	IQ motif containing H, transcript variant X1	-	-	-	-	-	GO:0005515//protein binding	-
XR_001306319.2	ncbi_100520530	CORO2B	coronin 2B, transcript variant X2	-	-	-	-	GO:0005925//focal adhesion;GO:0016020//membrane	GO:0005515//protein binding;GO:0017166//vinculin binding;GO:0051015//actin filament binding;GO:1990147//talin binding	GO:0003093//regulation of glomerular filtration;GO:0010812//negative regulation of cell-substrate adhesion;GO:0030036//actin cytoskeleton organization;GO:0032956//regulation of actin cytoskeleton organization;GO:0048041//focal adhesion assembly;GO:0051497//negative regulation of stress fiber assembly;GO:0080135//regulation of cellular response to stress;GO:1904950//negative regulation of establis…
XR_002346367.1	ncbi_100520530	CORO2B	coronin 2B, transcript variant X2	-	-	-	-	GO:0005925//focal adhesion;GO:0016020//membrane	GO:0005515//protein binding;GO:0017166//vinculin binding;GO:0051015//actin filament binding;GO:1990147//talin binding	GO:0003093//regulation of glomerular filtration;GO:0010812//negative regulation of cell-substrate adhesion;GO:0030036//actin cytoskeleton organization;GO:0032956//regulation of actin cytoskeleton organization;GO:0048041//focal adhesion assembly;GO:0051497//negative regulation of stress fiber assembly;GO:0080135//regulation of cellular response to stress;GO:1904950//negative regulation of establis…
XR_001306322.2	ncbi_100522116	KIF23	kinesin family member 23, transcript variant X1	Human Diseases	Cancers	ko05206//MicroRNAs in cancer	K17387	GO:0005623//cell;GO:0005634//nucleus;GO:0005654//nucleoplasm;GO:0005813//centrosome;GO:0005819//spindle;GO:0005871//kinesin complex;GO:0005874//microtubule;GO:0030496//midbody;GO:0045171//intercellular bridge;GO:0072686//mitotic spindle;GO:0090543//Flemming body;GO:0097149//centralspindlin complex	GO:0000166//nucleotide binding;GO:0003774//motor activity;GO:0003777//microtubule motor activity;GO:0005524//ATP binding;GO:0008017//microtubule binding;GO:0016887//ATPase activity	GO:0000281//mitotic cytokinesis;GO:0000915//actomyosin contractile ring assembly;GO:0007018//microtubule-based movement;GO:0032467//positive regulation of cytokinesis;GO:0051256//mitotic spindle midzone assembly;GO:0072383//plus-end-directed vesicle transport along microtubule
XR_002338915.1	ncbi_100157705	FBXO33	F-box protein 33	-	-	-	-	GO:0019005//SCF ubiquitin ligase complex	GO:0005515//protein binding	GO:0031146//SCF-dependent proteasomal ubiquitin-dependent protein catabolic process
XR_002338918.1	ncbi_100157705	FBXO33	F-box protein 33	-	-	-	-	GO:0019005//SCF ubiquitin ligase complex	GO:0005515//protein binding	GO:0031146//SCF-dependent proteasomal ubiquitin-dependent protein catabolic process
XR_002338916.1	ncbi_100157705	FBXO33	F-box protein 33	-	-	-	-	GO:0019005//SCF ubiquitin ligase complex	GO:0005515//protein binding	GO:0031146//SCF-dependent proteasomal ubiquitin-dependent protein catabolic process
XR_002346676.1	ncbi_100521173	DNAAF2	dynein axonemal assembly factor 2	-	-	-	-	-	-	-
XR_002346745.1	ncbi_100152969	CDKL1	cyclin dependent kinase like 1, transcript variant X1	-	-	-	-	GO:0005634//nucleus	GO:0000166//nucleotide binding;GO:0004672//protein kinase activity;GO:0004674//protein serine/threonine kinase activity;GO:0004693//cyclin-dependent protein serine/threonine kinase activity;GO:0005524//ATP binding;GO:0016301//kinase activity	GO:0006468//protein phosphorylation;GO:0016310//phosphorylation;GO:0051726//regulation of cell cycle
XR_002346884.1	ncbi_100153738	TRIM9	tripartite motif containing 9, transcript variant X7	-	-	-	-	GO:0005737//cytoplasm;GO:0030425//dendrite	GO:0005515//protein binding;GO:0008270//zinc ion binding;GO:0019904//protein domain specific binding;GO:0042803//protein homodimerization activity;GO:0046872//metal ion binding;GO:0061630//ubiquitin protein ligase activity	GO:0016567//protein ubiquitination;GO:0043161//proteasome-mediated ubiquitin-dependent protein catabolic process
XR_002346957.1	ncbi_102168145	GCH1	GTP cyclohydrolase 1, transcript variant X1	Metabolism;Metabolism	Global and overview maps;Metabolism of cofactors and vitamins	ko01100//Metabolic pathways;ko00790//Folate biosynthesis	K01495;K01495	GO:0005634//nucleus;GO:0005654//nucleoplasm;GO:0005737//cytoplasm;GO:0005829//cytosol;GO:0031410//cytoplasmic vesicle;GO:0031965//nuclear membrane;GO:0032991//protein-containing complex	GO:0003924//GTPase activity;GO:0003934//GTP cyclohydrolase I activity;GO:0005525//GTP binding;GO:0008270//zinc ion binding;GO:0016787//hydrolase activity;GO:0042802//identical protein binding;GO:0042803//protein homodimerization activity;GO:0051019//mitogen-activated protein kinase binding	GO:0006729//tetrahydrobiopterin biosynthetic process;GO:0008217//regulation of blood pressure;GO:0010460//positive regulation of heart rate;GO:0014916//regulation of lung blood pressure;GO:0032496//response to lipopolysaccharide;GO:0034341//response to interferon-gamma;GO:0034612//response to tumor necrosis factor;GO:0042416//dopamine biosynthetic process;GO:0042559//pteridine-containing compound…
XR_002346953.1	ncbi_102168145	GCH1	GTP cyclohydrolase 1, transcript variant X1	Metabolism;Metabolism	Global and overview maps;Metabolism of cofactors and vitamins	ko01100//Metabolic pathways;ko00790//Folate biosynthesis	K01495;K01495	GO:0005634//nucleus;GO:0005654//nucleoplasm;GO:0005737//cytoplasm;GO:0005829//cytosol;GO:0031410//cytoplasmic vesicle;GO:0031965//nuclear membrane;GO:0032991//protein-containing complex	GO:0003924//GTPase activity;GO:0003934//GTP cyclohydrolase I activity;GO:0005525//GTP binding;GO:0008270//zinc ion binding;GO:0016787//hydrolase activity;GO:0042802//identical protein binding;GO:0042803//protein homodimerization activity;GO:0051019//mitogen-activated protein kinase binding	GO:0006729//tetrahydrobiopterin biosynthetic process;GO:0008217//regulation of blood pressure;GO:0010460//positive regulation of heart rate;GO:0014916//regulation of lung blood pressure;GO:0032496//response to lipopolysaccharide;GO:0034341//response to interferon-gamma;GO:0034612//response to tumor necrosis factor;GO:0042416//dopamine biosynthetic process;GO:0042559//pteridine-containing compound…
XR_002346956.1	ncbi_102168145	GCH1	GTP cyclohydrolase 1, transcript variant X1	Metabolism;Metabolism	Global and overview maps;Metabolism of cofactors and vitamins	ko01100//Metabolic pathways;ko00790//Folate biosynthesis	K01495;K01495	GO:0005634//nucleus;GO:0005654//nucleoplasm;GO:0005737//cytoplasm;GO:0005829//cytosol;GO:0031410//cytoplasmic vesicle;GO:0031965//nuclear membrane;GO:0032991//protein-containing complex	GO:0003924//GTPase activity;GO:0003934//GTP cyclohydrolase I activity;GO:0005525//GTP binding;GO:0008270//zinc ion binding;GO:0016787//hydrolase activity;GO:0042802//identical protein binding;GO:0042803//protein homodimerization activity;GO:0051019//mitogen-activated protein kinase binding	GO:0006729//tetrahydrobiopterin biosynthetic process;GO:0008217//regulation of blood pressure;GO:0010460//positive regulation of heart rate;GO:0014916//regulation of lung blood pressure;GO:0032496//response to lipopolysaccharide;GO:0034341//response to interferon-gamma;GO:0034612//response to tumor necrosis factor;GO:0042416//dopamine biosynthetic process;GO:0042559//pteridine-containing compound…
XR_002347053.1	ncbi_100512450	TMEM260	transmembrane protein 260, transcript variant X1	-	-	-	-	GO:0016020//membrane;GO:0016021//integral component of membrane	-	-
XR_002347082.1	ncbi_100153219	AP5M1	adaptor related protein complex 5 mu 1 subunit, transcript variant X1	-	-	-	-	GO:0005764//lysosome;GO:0005770//late endosome;GO:0005829//cytosol;GO:0016020//membrane;GO:0030119//AP-type membrane coat adaptor complex	-	GO:0015031//protein transport;GO:0016197//endosomal transport
XR_002347083.1	ncbi_100152018	NAA30	N(alpha)-acetyltransferase 30, NatC catalytic subunit	-	-	-	-	GO:0005634//nucleus;GO:0005737//cytoplasm;GO:0005829//cytosol;GO:0005844//polysome;GO:0031417//NatC complex	GO:0004596//peptide alpha-N-acetyltransferase activity;GO:0008080//N-acetyltransferase activity	GO:0017196//N-terminal peptidyl-methionine acetylation
XR_002347083.1	ncbi_100153219	AP5M1	adaptor related protein complex 5 mu 1 subunit, transcript variant X1	-	-	-	-	GO:0005764//lysosome;GO:0005770//late endosome;GO:0005829//cytosol;GO:0016020//membrane;GO:0030119//AP-type membrane coat adaptor complex	-	GO:0015031//protein transport;GO:0016197//endosomal transport
XR_002347087.1	ncbi_100152395	SLC35F4	solute carrier family 35 member F4	-	-	-	-	GO:0016020//membrane;GO:0016021//integral component of membrane	GO:0022857//transmembrane transporter activity	GO:0055085//transmembrane transport
XR_301235.3	ncbi_100154408	PSMA3	proteasome subunit alpha 3	Genetic Information Processing	Folding, sorting and degradation	ko03050//Proteasome	K02727	GO:0000502//proteasome complex;GO:0005634//nucleus;GO:0005737//cytoplasm;GO:0005839//proteasome core complex;GO:0016020//membrane;GO:0016021//integral component of membrane;GO:0019773//proteasome core complex, alpha-subunit complex;GO:0045202//synapse	GO:0004175//endopeptidase activity;GO:0004298//threonine-type endopeptidase activity;GO:0008233//peptidase activity;GO:0016787//hydrolase activity	GO:0006508//proteolysis;GO:0006511//ubiquitin-dependent protein catabolic process;GO:0010498//proteasomal protein catabolic process;GO:0010499//proteasomal ubiquitin-independent protein catabolic process;GO:0043161//proteasome-mediated ubiquitin-dependent protein catabolic process;GO:0051603//proteolysis involved in cellular protein catabolic process
XR_002335512.1	ncbi_100152785	DHRS7	dehydrogenase/reductase 7	-	-	-	-	-	GO:0016491//oxidoreductase activity	GO:0055114//oxidation-reduction process
XR_002335513.1	ncbi_100152785	DHRS7	dehydrogenase/reductase 7	-	-	-	-	-	GO:0016491//oxidoreductase activity	GO:0055114//oxidation-reduction process
XR_001306433.2	ncbi_100524661	SYNE2	spectrin repeat containing nuclear envelope protein 2, transcript variant X4	-	-	-	-	GO:0005623//cell;GO:0005634//nucleus;GO:0005635//nuclear envelope;GO:0005737//cytoplasm;GO:0005739//mitochondrion;GO:0005925//focal adhesion;GO:0016020//membrane;GO:0016021//integral component of membrane;GO:0016529//sarcoplasmic reticulum;GO:0030016//myofibril;GO:0030018//Z disc;GO:0031258//lamellipodium membrane;GO:0031527//filopodium membrane;GO:0031965//nuclear membrane;GO:0031981//nuclear lu…	GO:0003779//actin binding;GO:0005515//protein binding;GO:0051015//actin filament binding	GO:0007097//nuclear migration;GO:0021817//nucleokinesis involved in cell motility in cerebral cortex radial glia guided migration;GO:0030335//positive regulation of cell migration;GO:0031022//nuclear migration along microfilament;GO:0051642//centrosome localization;GO:0090286//cytoskeletal anchoring at nuclear membrane;GO:1902017//regulation of cilium assembly
XR_298010.3	ncbi_100511733	PLAA	phospholipase A2 activating protein, transcript variant X1	Genetic Information Processing	Folding, sorting and degradation	ko04141//Protein processing in endoplasmic reticulum	K14018	-	-	-
XR_002335707.1	ncbi_396854	IFN-DELTA-1	interferon-delta-1	-	-	-	-	GO:0005576//extracellular region;GO:0005615//extracellular space	GO:0005125//cytokine activity;GO:0005126//cytokine receptor binding;GO:0005132//type I interferon receptor binding	GO:0002250//adaptive immune response;GO:0002286//T cell activation involved in immune response;GO:0002323//natural killer cell activation involved in immune response;GO:0006952//defense response;GO:0006959//humoral immune response;GO:0007165//signal transduction;GO:0019221//cytokine-mediated signaling pathway;GO:0030183//B cell differentiation;GO:0033141//positive regulation of peptidyl-serine ph…
XR_002335854.1	ncbi_100513064	BNC2	basonuclin 2, transcript variant X3	-	-	-	-	GO:0005634//nucleus;GO:0005654//nucleoplasm	GO:0003676//nucleic acid binding;GO:0003677//DNA binding	GO:0003416//endochondral bone growth;GO:0043586//tongue development;GO:0060021//roof of mouth development;GO:0060485//mesenchyme development
XR_002336126.1	ncbi_100522592	SPATA6L	spermatogenesis associated 6 like, transcript variant X1	-	-	-	-	GO:0097224//sperm connecting piece	GO:0032027//myosin light chain binding	GO:0007283//spermatogenesis
XR_002336226.1	ncbi_110255644	DMRT3	doublesex and mab-3 related transcription factor 3	-	-	-	-	GO:0005634//nucleus	GO:0003677//DNA binding;GO:0003700//DNA-binding transcription factor activity;GO:0005515//protein binding;GO:0043565//sequence-specific DNA binding;GO:0046872//metal ion binding	GO:0006355//regulation of transcription, DNA-templated;GO:0007548//sex differentiation;GO:0007628//adult walking behavior;GO:0019226//transmission of nerve impulse;GO:0021521//ventral spinal cord interneuron specification;GO:0042487//regulation of odontogenesis of dentin-containing tooth;GO:0046661//male sex differentiation
XR_002336413.1	ncbi_100518712	CARNMT1	carnosine N-methyltransferase 1, transcript variant X1	Metabolism	Amino acid metabolism	ko00340//Histidine metabolism	K19787	GO:0005634//nucleus;GO:0005829//cytosol	GO:0008168//methyltransferase activity;GO:0008757//S-adenosylmethionine-dependent methyltransferase activity;GO:0016740//transferase activity;GO:0030735//carnosine N-methyltransferase activity;GO:0042803//protein homodimerization activity	GO:0032259//methylation;GO:0035498//carnosine metabolic process
XR_001303726.2	ncbi_100518171	NMRK1	nicotinamide riboside kinase 1, transcript variant X1	Metabolism;Metabolism	Global and overview maps;Metabolism of cofactors and vitamins	ko01100//Metabolic pathways;ko00760//Nicotinate and nicotinamide metabolism	K10524;K10524	-	GO:0016301//kinase activity	GO:0016310//phosphorylation
XR_001302641.2	ncbi_100048958	GNA14	G protein subunit alpha 14	Environmental Information Processing;Human Diseases;Human Diseases	Signal transduction;Infectious diseases;Infectious diseases	ko04020//Calcium signaling pathway;ko05142//Chagas disease (American trypanosomiasis);ko05146//Amoebiasis	K04636;K04636;K04636	GO:0005834//heterotrimeric G-protein complex	GO:0000166//nucleotide binding;GO:0001664//G protein-coupled receptor binding;GO:0003924//GTPase activity;GO:0005525//GTP binding;GO:0019001//guanyl nucleotide binding;GO:0031683//G-protein beta/gamma-subunit complex binding	GO:0007165//signal transduction;GO:0007186//G protein-coupled receptor signaling pathway;GO:0007188//adenylate cyclase-modulating G protein-coupled receptor signaling pathway;GO:0060158//phospholipase C-activating dopamine receptor signaling pathway
XR_002336687.1	ncbi_100153191	SIT1	signaling threshold regulating transmembrane adaptor 1	-	-	-	-	GO:0005886//plasma membrane;GO:0016020//membrane;GO:0016021//integral component of membrane	GO:0019900//kinase binding	GO:0007165//signal transduction;GO:0043029//T cell homeostasis;GO:0050863//regulation of T cell activation
XR_001306517.2	ncbi_100153992	CCDC107	coiled-coil domain containing 107, transcript variant X1	-	-	-	-	-	-	-
XR_002336807.1	ncbi_100187581	CLTA	clathrin light chain A, transcript variant X1	Cellular Processes;Human Diseases;Cellular Processes;Human Diseases;Organismal Systems;Organismal Systems	Transport and catabolism;Neurodegenerative diseases;Transport and catabolism;Infectious diseases;Nervous system;Excretory system	ko04144//Endocytosis;ko05016//Huntington disease;ko04142//Lysosome;ko05100//Bacterial invasion of epithelial cells;ko04721//Synaptic vesicle cycle;ko04961//Endocrine and other factor-regulated calcium reabsorption	K04644;K04644;K04644;K04644;K04644;K04644	GO:0005886//plasma membrane;GO:0005905//clathrin-coated pit;GO:0016020//membrane;GO:0030118//clathrin coat;GO:0030125//clathrin vesicle coat;GO:0030130//clathrin coat of trans-Golgi network vesicle;GO:0030132//clathrin coat of coated pit;GO:0030659//cytoplasmic vesicle membrane;GO:0030672//synaptic vesicle membrane;GO:0031410//cytoplasmic vesicle;GO:0071439//clathrin complex;GO:0099631//postsynap…	GO:0005198//structural molecule activity;GO:0032050//clathrin heavy chain binding	GO:0006886//intracellular protein transport;GO:0016192//vesicle-mediated transport;GO:0048268//clathrin coat assembly;GO:0072583//clathrin-dependent endocytosis
XR_002337264.1	ncbi_397581	TXN	thioredoxin	Organismal Systems;Human Diseases	Immune system;Cardiovascular diseases	ko04621//NOD-like receptor signaling pathway;ko05418//Fluid shear stress and atherosclerosis	K03671;K03671	GO:0005623//cell	GO:0015035//protein disulfide oxidoreductase activity	GO:0006662//glycerol ether metabolic process;GO:0045454//cell redox homeostasis;GO:0055114//oxidation-reduction process
XR_002337237.1	ncbi_397581	TXN	thioredoxin	Organismal Systems;Human Diseases	Immune system;Cardiovascular diseases	ko04621//NOD-like receptor signaling pathway;ko05418//Fluid shear stress and atherosclerosis	K03671;K03671	GO:0005623//cell	GO:0015035//protein disulfide oxidoreductase activity	GO:0006662//glycerol ether metabolic process;GO:0045454//cell redox homeostasis;GO:0055114//oxidation-reduction process
XR_002337242.1	ncbi_397581	TXN	thioredoxin	Organismal Systems;Human Diseases	Immune system;Cardiovascular diseases	ko04621//NOD-like receptor signaling pathway;ko05418//Fluid shear stress and atherosclerosis	K03671;K03671	GO:0005623//cell	GO:0015035//protein disulfide oxidoreductase activity	GO:0006662//glycerol ether metabolic process;GO:0045454//cell redox homeostasis;GO:0055114//oxidation-reduction process
XR_002337238.1	ncbi_397581	TXN	thioredoxin	Organismal Systems;Human Diseases	Immune system;Cardiovascular diseases	ko04621//NOD-like receptor signaling pathway;ko05418//Fluid shear stress and atherosclerosis	K03671;K03671	GO:0005623//cell	GO:0015035//protein disulfide oxidoreductase activity	GO:0006662//glycerol ether metabolic process;GO:0045454//cell redox homeostasis;GO:0055114//oxidation-reduction process
XR_002337226.1	ncbi_397581	TXN	thioredoxin	Organismal Systems;Human Diseases	Immune system;Cardiovascular diseases	ko04621//NOD-like receptor signaling pathway;ko05418//Fluid shear stress and atherosclerosis	K03671;K03671	GO:0005623//cell	GO:0015035//protein disulfide oxidoreductase activity	GO:0006662//glycerol ether metabolic process;GO:0045454//cell redox homeostasis;GO:0055114//oxidation-reduction process
XR_002337228.1	ncbi_397581	TXN	thioredoxin	Organismal Systems;Human Diseases	Immune system;Cardiovascular diseases	ko04621//NOD-like receptor signaling pathway;ko05418//Fluid shear stress and atherosclerosis	K03671;K03671	GO:0005623//cell	GO:0015035//protein disulfide oxidoreductase activity	GO:0006662//glycerol ether metabolic process;GO:0045454//cell redox homeostasis;GO:0055114//oxidation-reduction process
XR_002337247.1	ncbi_397581	TXN	thioredoxin	Organismal Systems;Human Diseases	Immune system;Cardiovascular diseases	ko04621//NOD-like receptor signaling pathway;ko05418//Fluid shear stress and atherosclerosis	K03671;K03671	GO:0005623//cell	GO:0015035//protein disulfide oxidoreductase activity	GO:0006662//glycerol ether metabolic process;GO:0045454//cell redox homeostasis;GO:0055114//oxidation-reduction process
XR_002337230.1	ncbi_397581	TXN	thioredoxin	Organismal Systems;Human Diseases	Immune system;Cardiovascular diseases	ko04621//NOD-like receptor signaling pathway;ko05418//Fluid shear stress and atherosclerosis	K03671;K03671	GO:0005623//cell	GO:0015035//protein disulfide oxidoreductase activity	GO:0006662//glycerol ether metabolic process;GO:0045454//cell redox homeostasis;GO:0055114//oxidation-reduction process
XR_002337231.1	ncbi_397581	TXN	thioredoxin	Organismal Systems;Human Diseases	Immune system;Cardiovascular diseases	ko04621//NOD-like receptor signaling pathway;ko05418//Fluid shear stress and atherosclerosis	K03671;K03671	GO:0005623//cell	GO:0015035//protein disulfide oxidoreductase activity	GO:0006662//glycerol ether metabolic process;GO:0045454//cell redox homeostasis;GO:0055114//oxidation-reduction process
XR_002337258.1	ncbi_397581	TXN	thioredoxin	Organismal Systems;Human Diseases	Immune system;Cardiovascular diseases	ko04621//NOD-like receptor signaling pathway;ko05418//Fluid shear stress and atherosclerosis	K03671;K03671	GO:0005623//cell	GO:0015035//protein disulfide oxidoreductase activity	GO:0006662//glycerol ether metabolic process;GO:0045454//cell redox homeostasis;GO:0055114//oxidation-reduction process
XR_002337248.1	ncbi_397581	TXN	thioredoxin	Organismal Systems;Human Diseases	Immune system;Cardiovascular diseases	ko04621//NOD-like receptor signaling pathway;ko05418//Fluid shear stress and atherosclerosis	K03671;K03671	GO:0005623//cell	GO:0015035//protein disulfide oxidoreductase activity	GO:0006662//glycerol ether metabolic process;GO:0045454//cell redox homeostasis;GO:0055114//oxidation-reduction process
XR_002337249.1	ncbi_397581	TXN	thioredoxin	Organismal Systems;Human Diseases	Immune system;Cardiovascular diseases	ko04621//NOD-like receptor signaling pathway;ko05418//Fluid shear stress and atherosclerosis	K03671;K03671	GO:0005623//cell	GO:0015035//protein disulfide oxidoreductase activity	GO:0006662//glycerol ether metabolic process;GO:0045454//cell redox homeostasis;GO:0055114//oxidation-reduction process
XR_002337255.1	ncbi_397581	TXN	thioredoxin	Organismal Systems;Human Diseases	Immune system;Cardiovascular diseases	ko04621//NOD-like receptor signaling pathway;ko05418//Fluid shear stress and atherosclerosis	K03671;K03671	GO:0005623//cell	GO:0015035//protein disulfide oxidoreductase activity	GO:0006662//glycerol ether metabolic process;GO:0045454//cell redox homeostasis;GO:0055114//oxidation-reduction process
XR_002337263.1	ncbi_397581	TXN	thioredoxin	Organismal Systems;Human Diseases	Immune system;Cardiovascular diseases	ko04621//NOD-like receptor signaling pathway;ko05418//Fluid shear stress and atherosclerosis	K03671;K03671	GO:0005623//cell	GO:0015035//protein disulfide oxidoreductase activity	GO:0006662//glycerol ether metabolic process;GO:0045454//cell redox homeostasis;GO:0055114//oxidation-reduction process
XR_002337260.1	ncbi_397581	TXN	thioredoxin	Organismal Systems;Human Diseases	Immune system;Cardiovascular diseases	ko04621//NOD-like receptor signaling pathway;ko05418//Fluid shear stress and atherosclerosis	K03671;K03671	GO:0005623//cell	GO:0015035//protein disulfide oxidoreductase activity	GO:0006662//glycerol ether metabolic process;GO:0045454//cell redox homeostasis;GO:0055114//oxidation-reduction process
XR_002337227.1	ncbi_397581	TXN	thioredoxin	Organismal Systems;Human Diseases	Immune system;Cardiovascular diseases	ko04621//NOD-like receptor signaling pathway;ko05418//Fluid shear stress and atherosclerosis	K03671;K03671	GO:0005623//cell	GO:0015035//protein disulfide oxidoreductase activity	GO:0006662//glycerol ether metabolic process;GO:0045454//cell redox homeostasis;GO:0055114//oxidation-reduction process
XR_002337241.1	ncbi_397581	TXN	thioredoxin	Organismal Systems;Human Diseases	Immune system;Cardiovascular diseases	ko04621//NOD-like receptor signaling pathway;ko05418//Fluid shear stress and atherosclerosis	K03671;K03671	GO:0005623//cell	GO:0015035//protein disulfide oxidoreductase activity	GO:0006662//glycerol ether metabolic process;GO:0045454//cell redox homeostasis;GO:0055114//oxidation-reduction process
XR_002337239.1	ncbi_397581	TXN	thioredoxin	Organismal Systems;Human Diseases	Immune system;Cardiovascular diseases	ko04621//NOD-like receptor signaling pathway;ko05418//Fluid shear stress and atherosclerosis	K03671;K03671	GO:0005623//cell	GO:0015035//protein disulfide oxidoreductase activity	GO:0006662//glycerol ether metabolic process;GO:0045454//cell redox homeostasis;GO:0055114//oxidation-reduction process
XR_002337236.1	ncbi_397581	TXN	thioredoxin	Organismal Systems;Human Diseases	Immune system;Cardiovascular diseases	ko04621//NOD-like receptor signaling pathway;ko05418//Fluid shear stress and atherosclerosis	K03671;K03671	GO:0005623//cell	GO:0015035//protein disulfide oxidoreductase activity	GO:0006662//glycerol ether metabolic process;GO:0045454//cell redox homeostasis;GO:0055114//oxidation-reduction process
XR_002337240.1	ncbi_397581	TXN	thioredoxin	Organismal Systems;Human Diseases	Immune system;Cardiovascular diseases	ko04621//NOD-like receptor signaling pathway;ko05418//Fluid shear stress and atherosclerosis	K03671;K03671	GO:0005623//cell	GO:0015035//protein disulfide oxidoreductase activity	GO:0006662//glycerol ether metabolic process;GO:0045454//cell redox homeostasis;GO:0055114//oxidation-reduction process
XR_002337262.1	ncbi_397581	TXN	thioredoxin	Organismal Systems;Human Diseases	Immune system;Cardiovascular diseases	ko04621//NOD-like receptor signaling pathway;ko05418//Fluid shear stress and atherosclerosis	K03671;K03671	GO:0005623//cell	GO:0015035//protein disulfide oxidoreductase activity	GO:0006662//glycerol ether metabolic process;GO:0045454//cell redox homeostasis;GO:0055114//oxidation-reduction process
XR_002337234.1	ncbi_397581	TXN	thioredoxin	Organismal Systems;Human Diseases	Immune system;Cardiovascular diseases	ko04621//NOD-like receptor signaling pathway;ko05418//Fluid shear stress and atherosclerosis	K03671;K03671	GO:0005623//cell	GO:0015035//protein disulfide oxidoreductase activity	GO:0006662//glycerol ether metabolic process;GO:0045454//cell redox homeostasis;GO:0055114//oxidation-reduction process
XR_002338980.1	ncbi_100515121	MUSK	muscle associated receptor tyrosine kinase, transcript variant X1	-	-	-	-	GO:0005887//integral component of plasma membrane;GO:0016020//membrane;GO:0016021//integral component of membrane;GO:0043235//receptor complex	GO:0000166//nucleotide binding;GO:0004672//protein kinase activity;GO:0004713//protein tyrosine kinase activity;GO:0004714//transmembrane receptor protein tyrosine kinase activity;GO:0005515//protein binding;GO:0005524//ATP binding;GO:0016301//kinase activity;GO:0016740//transferase activity	GO:0006468//protein phosphorylation;GO:0007169//transmembrane receptor protein tyrosine kinase signaling pathway;GO:0007275//multicellular organism development;GO:0007399//nervous system development;GO:0010976//positive regulation of neuron projection development;GO:0014068//positive regulation of phosphatidylinositol 3-kinase signaling;GO:0016310//phosphorylation;GO:0018108//peptidyl-tyrosine ph…
XR_002338981.1	ncbi_100515121	MUSK	muscle associated receptor tyrosine kinase, transcript variant X1	-	-	-	-	GO:0005887//integral component of plasma membrane;GO:0016020//membrane;GO:0016021//integral component of membrane;GO:0043235//receptor complex	GO:0000166//nucleotide binding;GO:0004672//protein kinase activity;GO:0004713//protein tyrosine kinase activity;GO:0004714//transmembrane receptor protein tyrosine kinase activity;GO:0005515//protein binding;GO:0005524//ATP binding;GO:0016301//kinase activity;GO:0016740//transferase activity	GO:0006468//protein phosphorylation;GO:0007169//transmembrane receptor protein tyrosine kinase signaling pathway;GO:0007275//multicellular organism development;GO:0007399//nervous system development;GO:0010976//positive regulation of neuron projection development;GO:0014068//positive regulation of phosphatidylinositol 3-kinase signaling;GO:0016310//phosphorylation;GO:0018108//peptidyl-tyrosine ph…
XR_002337285.1	ncbi_397678	PTGR1	prostaglandin reductase 1	-	-	-	-	GO:0005737//cytoplasm	GO:0016491//oxidoreductase activity;GO:0032440//2-alkenal reductase [NAD(P)] activity;GO:0047522//15-oxoprostaglandin 13-oxidase activity	GO:0055114//oxidation-reduction process
XR_002337394.1	ncbi_100152364	AKNA	AT-hook transcription factor, transcript variant X3	-	-	-	-	GO:0001650//fibrillar center;GO:0005654//nucleoplasm;GO:0005813//centrosome;GO:0005814//centriole;GO:0005829//cytosol;GO:0005874//microtubule;GO:0043231//intracellular membrane-bounded organelle	GO:0000978//RNA polymerase II proximal promoter sequence-specific DNA binding;GO:0001228//DNA-binding transcription activator activity, RNA polymerase II-specific	GO:0001837//epithelial to mesenchymal transition;GO:0021849//neuroblast division in subventricular zone;GO:0045944//positive regulation of transcription by RNA polymerase II;GO:0050727//regulation of inflammatory response;GO:0060232//delamination;GO:0060234//neuroblast delamination
XR_002337477.1	ncbi_100152823	TTLL11	tubulin tyrosine ligase like 11	-	-	-	-	GO:0036064//ciliary basal body	GO:0005524//ATP binding	GO:0006464//cellular protein modification process;GO:0018095//protein polyglutamylation;GO:0051013//microtubule severing
XR_002337870.1	ncbi_100623602	HMCN2	hemicentin 2	-	-	-	-	GO:0005576//extracellular region;GO:0005604//basement membrane;GO:0005938//cell cortex;GO:0030054//cell junction	GO:0005509//calcium ion binding	-
XR_002337880.1	ncbi_100524188	FUBP3	far upstream element binding protein 3	-	-	-	-	-	GO:0003676//nucleic acid binding;GO:0003723//RNA binding	-
XR_002337881.1	ncbi_100524188	FUBP3	far upstream element binding protein 3	-	-	-	-	-	GO:0003676//nucleic acid binding;GO:0003723//RNA binding	-
XR_002337903.1	ncbi_100624292	FAM78A	family with sequence similarity 78 member A	-	-	-	-	-	-	-
XR_002337906.1	ncbi_100624292	FAM78A	family with sequence similarity 78 member A	-	-	-	-	-	-	-
XR_002338110.1	ncbi_110256515	MED22	mediator complex subunit 22, transcript variant X1	-	-	-	-	GO:0016592//mediator complex	GO:0003712//transcription coregulator activity	GO:0006357//regulation of transcription by RNA polymerase II
XR_002341368.1	ncbi_100519245	NLRP6	NLR family pyrin domain containing 6, transcript variant X2	Organismal Systems	Immune system	ko04621//NOD-like receptor signaling pathway	K20863	-	GO:0000166//nucleotide binding;GO:0005524//ATP binding	GO:0009617//response to bacterium
XR_002341374.1	ncbi_102161418	LOC102161418	interferon-induced transmembrane protein 1-like	-	-	-	-	GO:0005886//plasma membrane;GO:0016020//membrane;GO:0016021//integral component of membrane	-	GO:0034341//response to interferon-gamma;GO:0035455//response to interferon-alpha;GO:0035456//response to interferon-beta;GO:0045071//negative regulation of viral genome replication;GO:0046597//negative regulation of viral entry into host cell;GO:0051607//defense response to virus;GO:0060337//type I interferon signaling pathway
XR_002341386.1	ncbi_110259218	LOC110259218	uncharacterized LOC110259218	-	-	-	-	-	-	-
XR_002341385.1	ncbi_110259218	LOC110259218	uncharacterized LOC110259218	-	-	-	-	-	-	-
XR_002341395.1	ncbi_397326	KCNQ1	potassium voltage-gated channel subfamily Q member 1, transcript variant X1	Organismal Systems;Organismal Systems;Organismal Systems;Organismal Systems;Organismal Systems	Circulatory system;Nervous system;Digestive system;Digestive system;Digestive system	ko04261//Adrenergic signaling in cardiomyocytes;ko04725//Cholinergic synapse;ko04972//Pancreatic secretion;ko04974//Protein digestion and absorption;ko04971//Gastric acid secretion	K04926;K04926;K04926;K04926;K04926	GO:0005737//cytoplasm;GO:0005764//lysosome;GO:0005769//early endosome;GO:0005770//late endosome;GO:0005783//endoplasmic reticulum;GO:0005886//plasma membrane;GO:0008076//voltage-gated potassium channel complex;GO:0016020//membrane;GO:0016021//integral component of membrane;GO:0016323//basolateral plasma membrane;GO:0034702//ion channel complex;GO:0045121//membrane raft	GO:0005216//ion channel activity;GO:0005244//voltage-gated ion channel activity;GO:0005249//voltage-gated potassium channel activity;GO:0005251//delayed rectifier potassium channel activity;GO:0005267//potassium channel activity;GO:0005516//calmodulin binding;GO:0005546//phosphatidylinositol-4,5-bisphosphate binding;GO:0008157//protein phosphatase 1 binding;GO:0015271//outward rectifier potassium…	GO:0006349//regulation of gene expression by genetic imprinting;GO:0006811//ion transport;GO:0006813//potassium ion transport;GO:0010460//positive regulation of heart rate;GO:0016458//gene silencing;GO:0034765//regulation of ion transmembrane transport;GO:0035690//cellular response to drug;GO:0048839//inner ear development;GO:0055085//transmembrane transport;GO:0060048//cardiac muscle contraction…
XR_002341425.1	ncbi_100522238	UNC93B1	unc-93 homolog B1 (C. elegans), transcript variant X1	-	-	-	-	GO:0005764//lysosome;GO:0005768//endosome;GO:0016020//membrane;GO:0016021//integral component of membrane	GO:0035325//Toll-like receptor binding	GO:0006886//intracellular protein transport;GO:0034138//toll-like receptor 3 signaling pathway;GO:0034154//toll-like receptor 7 signaling pathway;GO:0034162//toll-like receptor 9 signaling pathway
XR_002341424.1	ncbi_100522238	UNC93B1	unc-93 homolog B1 (C. elegans), transcript variant X1	-	-	-	-	GO:0005764//lysosome;GO:0005768//endosome;GO:0016020//membrane;GO:0016021//integral component of membrane	GO:0035325//Toll-like receptor binding	GO:0006886//intracellular protein transport;GO:0034138//toll-like receptor 3 signaling pathway;GO:0034154//toll-like receptor 7 signaling pathway;GO:0034162//toll-like receptor 9 signaling pathway
XR_002341427.1	ncbi_100511065	AIP	aryl hydrocarbon receptor interacting protein, transcript variant X1	Human Diseases	Endocrine and metabolic diseases	ko04934//Cushing syndrome	K17767	GO:0005829//cytosol;GO:0005886//plasma membrane;GO:0016020//membrane;GO:0034751//aryl hydrocarbon receptor complex	GO:0003712//transcription coregulator activity;GO:0003755//peptidyl-prolyl cis-trans isomerase activity;GO:0005515//protein binding;GO:0017162//aryl hydrocarbon receptor binding;GO:0036004//GAF domain binding;GO:0051082//unfolded protein binding	GO:0000413//protein peptidyl-prolyl isomerization;GO:0006626//protein targeting to mitochondrion;GO:0006805//xenobiotic metabolic process;GO:0022417//protein maturation by protein folding;GO:1903506//regulation of nucleic acid-templated transcription
XR_301565.3	ncbi_100511065	AIP	aryl hydrocarbon receptor interacting protein, transcript variant X1	Human Diseases	Endocrine and metabolic diseases	ko04934//Cushing syndrome	K17767	GO:0005829//cytosol;GO:0005886//plasma membrane;GO:0016020//membrane;GO:0034751//aryl hydrocarbon receptor complex	GO:0003712//transcription coregulator activity;GO:0003755//peptidyl-prolyl cis-trans isomerase activity;GO:0005515//protein binding;GO:0017162//aryl hydrocarbon receptor binding;GO:0036004//GAF domain binding;GO:0051082//unfolded protein binding	GO:0000413//protein peptidyl-prolyl isomerization;GO:0006626//protein targeting to mitochondrion;GO:0006805//xenobiotic metabolic process;GO:0022417//protein maturation by protein folding;GO:1903506//regulation of nucleic acid-templated transcription
XR_002341447.1	ncbi_100525503	CCDC88B	coiled-coil domain containing 88B	-	-	-	-	-	-	-
XR_002341448.1	ncbi_100525503	CCDC88B	coiled-coil domain containing 88B	-	-	-	-	-	-	-
XR_001306741.2	ncbi_100521065	BAD	BCL2 associated agonist of cell death	Human Diseases;Environmental Information Processing;Human Diseases;Environmental Information Processing;Environmental Information Processing;Cellular Processes;Human Diseases;Human Diseases;Environmental Information Processing;Human Diseases;Human Diseases;Human Diseases;Organismal Systems;Cellular Processes;Cellular Processes;Human Diseases;Organismal Systems;Organismal Systems;Human Diseases;Hu…	Cancers;Signal transduction;Infectious diseases;Signal transduction;Signal transduction;Cellular community - eukaryotes;Cancers;Neurodegenerative diseases;Signal transduction;Infectious diseases;Cancers;Infectious diseases;Endocrine system;Cell growth and death;Transport and catabolism;Infectious diseases;Nervous system;Endocrine system;Infectious diseases;Cancers;Drug resistance;Cancers;Signal t…	ko05200//Pathways in cancer;ko04151//PI3K-Akt signaling pathway;ko05165//Human papillomavirus infection;ko04014//Ras signaling pathway;ko04024//cAMP signaling pathway;ko04510//Focal adhesion;ko05203//Viral carcinogenesis;ko05010//Alzheimer disease;ko04022//cGMP - PKG signaling pathway;ko05152//Tuberculosis;ko05225//Hepatocellular carcinoma;ko05161//Hepatitis B;ko04910//Insulin signaling pathway;k…	K02158;K02158;K02158;K02158;K02158;K02158;K02158;K02158;K02158;K02158;K02158;K02158;K02158;K02158;K02158;K02158;K02158;K02158;K02158;K02158;K02158;K02158;K02158;K02158;K02158;K02158;K02158;K02158;K02158;K02158;K02158;K02158;K02158;K02158	GO:0005737//cytoplasm;GO:0005739//mitochondrion;GO:0005741//mitochondrial outer membrane;GO:0005829//cytosol	GO:0005543//phospholipid binding;GO:0008289//lipid binding;GO:0008656//cysteine-type endopeptidase activator activity involved in apoptotic process;GO:0019901//protein kinase binding;GO:0019903//protein phosphatase binding	GO:0001836//release of cytochrome c from mitochondria;GO:0006007//glucose catabolic process;GO:0006915//apoptotic process;GO:0006919//activation of cysteine-type endopeptidase activity involved in apoptotic process;GO:0008283//cell proliferation;GO:0008625//extrinsic apoptotic signaling pathway via death domain receptors;GO:0008630//intrinsic apoptotic signaling pathway in response to DNA damage;…
XR_002341449.1	ncbi_100513779	LOC100513779	solute carrier family 22 member 9	-	-	-	-	-	-	-
XR_002341452.1	ncbi_100514700	LOC100514700	solute carrier family 22 member 10	-	-	-	-	-	-	-
XR_002341453.1	ncbi_100514700	LOC100514700	solute carrier family 22 member 10	-	-	-	-	-	-	-
XR_002341451.1	ncbi_100514700	LOC100514700	solute carrier family 22 member 10	-	-	-	-	-	-	-
XR_002341465.1	ncbi_100144883	BSCL2	BSCL2, seipin lipid droplet biogenesis associated, transcript variant 1	-	-	-	-	GO:0005789//endoplasmic reticulum membrane;GO:0005811//lipid droplet;GO:0016020//membrane;GO:0016021//integral component of membrane;GO:0030176//integral component of endoplasmic reticulum membrane	GO:0005543//phospholipid binding	GO:0019915//lipid storage;GO:0034389//lipid droplet organization;GO:0140042//lipid droplet formation
XR_002341468.1	ncbi_100518057	FADS3	fatty acid desaturase 3	-	-	-	-	GO:0016020//membrane;GO:0016021//integral component of membrane	GO:0016491//oxidoreductase activity	GO:0006629//lipid metabolic process;GO:0055114//oxidation-reduction process
XR_135127.4	ncbi_444997	FADS2	fatty acid desaturase 2	Organismal Systems;Metabolism;Metabolism;Metabolism	Endocrine system;Global and overview maps;Lipid metabolism;Lipid metabolism	ko03320//PPAR signaling pathway;ko01212//Fatty acid metabolism;ko01040//Biosynthesis of unsaturated fatty acids;ko00592//alpha-Linolenic acid metabolism	K10226;K10226;K10226;K10226	GO:0016020//membrane;GO:0016021//integral component of membrane	GO:0016491//oxidoreductase activity	GO:0006629//lipid metabolic process;GO:0055114//oxidation-reduction process
XR_002341473.1	ncbi_100522239	DDB1	damage specific DNA binding protein 1	Human Diseases;Human Diseases;Genetic Information Processing;Genetic Information Processing	Cancers;Infectious diseases;Folding, sorting and degradation;Replication and repair	ko05203//Viral carcinogenesis;ko05161//Hepatitis B;ko04120//Ubiquitin mediated proteolysis;ko03420//Nucleotide excision repair	K10610;K10610;K10610;K10610	GO:0005634//nucleus;GO:0005654//nucleoplasm;GO:0005737//cytoplasm;GO:0031461//cullin-RING ubiquitin ligase complex;GO:0031464//Cul4A-RING E3 ubiquitin ligase complex;GO:0031465//Cul4B-RING E3 ubiquitin ligase complex;GO:0032991//protein-containing complex;GO:0080008//Cul4-RING E3 ubiquitin ligase complex	GO:0003676//nucleic acid binding;GO:0003684//damaged DNA binding;GO:0005515//protein binding;GO:0030674//protein binding, bridging;GO:0044877//protein-containing complex binding;GO:0071987//WD40-repeat domain binding;GO:0097602//cullin family protein binding	GO:0006281//DNA repair;GO:0006289//nucleotide-excision repair;GO:0006511//ubiquitin-dependent protein catabolic process;GO:0006974//cellular response to DNA damage stimulus;GO:0010498//proteasomal protein catabolic process;GO:0016055//Wnt signaling pathway;GO:0016567//protein ubiquitination;GO:0035518//histone H2A monoubiquitination;GO:0042752//regulation of circadian rhythm;GO:0043066//negative …
XR_002341474.1	ncbi_100513519	CD6	CD6 molecule, transcript variant X1	Environmental Information Processing	Signaling molecules and interaction	ko04514//Cell adhesion molecules (CAMs)	K06456	GO:0001772//immunological synapse;GO:0005615//extracellular space;GO:0009897//external side of plasma membrane;GO:0016020//membrane;GO:0016021//integral component of membrane;GO:0031012//extracellular matrix;GO:0031226//intrinsic component of plasma membrane;GO:0042101//T cell receptor complex	GO:0001530//lipopolysaccharide binding;GO:0005044//scavenger receptor activity;GO:0042802//identical protein binding;GO:0070891//lipoteichoic acid binding	GO:0001771//immunological synapse formation;GO:0002438//acute inflammatory response to antigenic stimulus;GO:0006897//endocytosis;GO:0007157//heterophilic cell-cell adhesion via plasma membrane cell adhesion molecules;GO:0031663//lipopolysaccharide-mediated signaling pathway;GO:0032496//response to lipopolysaccharide;GO:0042102//positive regulation of T cell proliferation;GO:1900017//positive reg…
XR_002341477.1	ncbi_397166	MS4A2	membrane spanning 4-domains A2	Environmental Information Processing;Environmental Information Processing;Organismal Systems;Human Diseases	Signal transduction;Signal transduction;Immune system;Immune diseases	ko04072//Phospholipase D signaling pathway;ko04071//Sphingolipid signaling pathway;ko04664//Fc epsilon RI signaling pathway;ko05310//Asthma	K08090;K08090;K08090;K08090	GO:0005887//integral component of plasma membrane;GO:0009897//external side of plasma membrane;GO:0016020//membrane;GO:0016021//integral component of membrane;GO:0032998//Fc-epsilon receptor I complex	GO:0019863//IgE binding	GO:0006954//inflammatory response;GO:0006955//immune response;GO:0007165//signal transduction;GO:0007166//cell surface receptor signaling pathway;GO:0038095//Fc-epsilon receptor signaling pathway
XR_002341478.1	ncbi_110259255	LOC110259255	oocyte-secreted protein 1-like	-	-	-	-	-	-	-
XR_002341491.1	ncbi_106504160	ACCS	1-aminocyclopropane-1-carboxylate synthase homolog (inactive), transcript variant X1	-	-	-	-	-	GO:0003824//catalytic activity;GO:0030170//pyridoxal phosphate binding;GO:0042802//identical protein binding	GO:0009058//biosynthetic process
XR_301658.3	ncbi_100312972	HSD17B12	hydroxysteroid 17-beta dehydrogenase 12, transcript variant X1	Metabolism;Metabolism;Metabolism;Metabolism;Metabolism	Global and overview maps;Lipid metabolism;Global and overview maps;Lipid metabolism;Lipid metabolism	ko01100//Metabolic pathways;ko00140//Steroid hormone biosynthesis;ko01212//Fatty acid metabolism;ko00062//Fatty acid elongation;ko01040//Biosynthesis of unsaturated fatty acids	K10251;K10251;K10251;K10251;K10251	GO:0016020//membrane;GO:0016021//integral component of membrane;GO:0031012//extracellular matrix	GO:0001968//fibronectin binding;GO:0005518//collagen binding;GO:0008201//heparin binding;GO:0016491//oxidoreductase activity	GO:0010811//positive regulation of cell-substrate adhesion;GO:0030198//extracellular matrix organization;GO:0055114//oxidation-reduction process
XR_001306862.2	ncbi_100312972	HSD17B12	hydroxysteroid 17-beta dehydrogenase 12, transcript variant X1	Metabolism;Metabolism;Metabolism;Metabolism;Metabolism	Global and overview maps;Lipid metabolism;Global and overview maps;Lipid metabolism;Lipid metabolism	ko01100//Metabolic pathways;ko00140//Steroid hormone biosynthesis;ko01212//Fatty acid metabolism;ko00062//Fatty acid elongation;ko01040//Biosynthesis of unsaturated fatty acids	K10251;K10251;K10251;K10251;K10251	GO:0016020//membrane;GO:0016021//integral component of membrane;GO:0031012//extracellular matrix	GO:0001968//fibronectin binding;GO:0005518//collagen binding;GO:0008201//heparin binding;GO:0016491//oxidoreductase activity	GO:0010811//positive regulation of cell-substrate adhesion;GO:0030198//extracellular matrix organization;GO:0055114//oxidation-reduction process
XR_002341530.1	ncbi_397338	WT1	Wilms tumor 1	Human Diseases	Cancers	ko05202//Transcriptional misregulation in cancers	K09234	GO:0005634//nucleus	GO:0000981//DNA-binding transcription factor activity, RNA polymerase II-specific;GO:0003676//nucleic acid binding	GO:0006355//regulation of transcription, DNA-templated;GO:0006357//regulation of transcription by RNA polymerase II;GO:0008285//negative regulation of cell proliferation;GO:0043066//negative regulation of apoptotic process;GO:0071320//cellular response to cAMP;GO:0071371//cellular response to gonadotropin stimulus;GO:0072112//glomerular visceral epithelial cell differentiation
XR_002341531.1	ncbi_397338	WT1	Wilms tumor 1	Human Diseases	Cancers	ko05202//Transcriptional misregulation in cancers	K09234	GO:0005634//nucleus	GO:0000981//DNA-binding transcription factor activity, RNA polymerase II-specific;GO:0003676//nucleic acid binding	GO:0006355//regulation of transcription, DNA-templated;GO:0006357//regulation of transcription by RNA polymerase II;GO:0008285//negative regulation of cell proliferation;GO:0043066//negative regulation of apoptotic process;GO:0071320//cellular response to cAMP;GO:0071371//cellular response to gonadotropin stimulus;GO:0072112//glomerular visceral epithelial cell differentiation
XR_002341553.1	ncbi_100524069	UEVLD	UEV and lactate/malate dehyrogenase domains, transcript variant X1	-	-	-	-	-	-	-
XR_002341567.1	ncbi_100515187	INSC	inscuteable homolog (Drosophila), transcript variant X1	-	-	-	-	-	GO:0005515//protein binding	GO:0008356//asymmetric cell division
XR_002341572.1	ncbi_100216478	TEAD1	TEA domain transcription factor 1	Environmental Information Processing;Environmental Information Processing	Signal transduction;Signal transduction	ko04390//Hippo signaling pathway;ko04392//Hippo signaling pathway - multiple species	K09448;K09448	GO:0005634//nucleus;GO:0005654//nucleoplasm;GO:0005667//transcription factor complex	GO:0001085//RNA polymerase II transcription factor binding;GO:0003677//DNA binding;GO:0003700//DNA-binding transcription factor activity;GO:0043565//sequence-specific DNA binding;GO:0044212//transcription regulatory region DNA binding	GO:0006355//regulation of transcription, DNA-templated;GO:0035329//hippo signaling;GO:0045944//positive regulation of transcription by RNA polymerase II;GO:0048568//embryonic organ development
XR_002341569.1	ncbi_100216478	TEAD1	TEA domain transcription factor 1	Environmental Information Processing;Environmental Information Processing	Signal transduction;Signal transduction	ko04390//Hippo signaling pathway;ko04392//Hippo signaling pathway - multiple species	K09448;K09448	GO:0005634//nucleus;GO:0005654//nucleoplasm;GO:0005667//transcription factor complex	GO:0001085//RNA polymerase II transcription factor binding;GO:0003677//DNA binding;GO:0003700//DNA-binding transcription factor activity;GO:0043565//sequence-specific DNA binding;GO:0044212//transcription regulatory region DNA binding	GO:0006355//regulation of transcription, DNA-templated;GO:0035329//hippo signaling;GO:0045944//positive regulation of transcription by RNA polymerase II;GO:0048568//embryonic organ development
XR_002341570.1	ncbi_100216478	TEAD1	TEA domain transcription factor 1	Environmental Information Processing;Environmental Information Processing	Signal transduction;Signal transduction	ko04390//Hippo signaling pathway;ko04392//Hippo signaling pathway - multiple species	K09448;K09448	GO:0005634//nucleus;GO:0005654//nucleoplasm;GO:0005667//transcription factor complex	GO:0001085//RNA polymerase II transcription factor binding;GO:0003677//DNA binding;GO:0003700//DNA-binding transcription factor activity;GO:0043565//sequence-specific DNA binding;GO:0044212//transcription regulatory region DNA binding	GO:0006355//regulation of transcription, DNA-templated;GO:0035329//hippo signaling;GO:0045944//positive regulation of transcription by RNA polymerase II;GO:0048568//embryonic organ development
XR_002341571.1	ncbi_100216478	TEAD1	TEA domain transcription factor 1	Environmental Information Processing;Environmental Information Processing	Signal transduction;Signal transduction	ko04390//Hippo signaling pathway;ko04392//Hippo signaling pathway - multiple species	K09448;K09448	GO:0005634//nucleus;GO:0005654//nucleoplasm;GO:0005667//transcription factor complex	GO:0001085//RNA polymerase II transcription factor binding;GO:0003677//DNA binding;GO:0003700//DNA-binding transcription factor activity;GO:0043565//sequence-specific DNA binding;GO:0044212//transcription regulatory region DNA binding	GO:0006355//regulation of transcription, DNA-templated;GO:0035329//hippo signaling;GO:0045944//positive regulation of transcription by RNA polymerase II;GO:0048568//embryonic organ development
XR_001304559.2	ncbi_100216478	TEAD1	TEA domain transcription factor 1	Environmental Information Processing;Environmental Information Processing	Signal transduction;Signal transduction	ko04390//Hippo signaling pathway;ko04392//Hippo signaling pathway - multiple species	K09448;K09448	GO:0005634//nucleus;GO:0005654//nucleoplasm;GO:0005667//transcription factor complex	GO:0001085//RNA polymerase II transcription factor binding;GO:0003677//DNA binding;GO:0003700//DNA-binding transcription factor activity;GO:0043565//sequence-specific DNA binding;GO:0044212//transcription regulatory region DNA binding	GO:0006355//regulation of transcription, DNA-templated;GO:0035329//hippo signaling;GO:0045944//positive regulation of transcription by RNA polymerase II;GO:0048568//embryonic organ development
XR_002341578.1	ncbi_106509418	LOC106509418	40S ribosomal protein S4, X isoform-like, transcript variant X2	-	-	-	-	-	-	-
XR_002341577.1	ncbi_106509418	LOC106509418	40S ribosomal protein S4, X isoform-like, transcript variant X2	-	-	-	-	-	-	-
XR_002341579.1	ncbi_106509418	LOC106509418	40S ribosomal protein S4, X isoform-like, transcript variant X2	-	-	-	-	-	-	-
XR_001306964.2	ncbi_106509418	LOC106509418	40S ribosomal protein S4, X isoform-like, transcript variant X2	-	-	-	-	-	-	-
XR_002341582.1	ncbi_100515821	TRIM17	tripartite motif containing 17	-	-	-	-	-	GO:0004842//ubiquitin-protein transferase activity;GO:0005515//protein binding;GO:0008270//zinc ion binding;GO:0030674//protein binding, bridging;GO:0046872//metal ion binding	GO:0006914//autophagy;GO:0016567//protein ubiquitination;GO:0032880//regulation of protein localization;GO:0051865//protein autoubiquitination
XR_002341582.1	ncbi_106508774	TRIM11	tripartite motif containing 11	-	-	-	-	GO:0005634//nucleus;GO:0005654//nucleoplasm;GO:0005737//cytoplasm;GO:0005829//cytosol	GO:0004842//ubiquitin-protein transferase activity;GO:0005515//protein binding;GO:0008134//transcription factor binding;GO:0008270//zinc ion binding;GO:0019904//protein domain specific binding;GO:0046872//metal ion binding;GO:0061630//ubiquitin protein ligase activity	GO:0016567//protein ubiquitination;GO:0032897//negative regulation of viral transcription;GO:0045087//innate immune response;GO:0045892//negative regulation of transcription, DNA-templated;GO:0046597//negative regulation of viral entry into host cell;GO:0046598//positive regulation of viral entry into host cell;GO:0050768//negative regulation of neurogenesis;GO:1902187//negative regulation of vir…
XR_002341587.1	ncbi_100626428	TRIM52	tripartite motif containing 52, transcript variant X5	Human Diseases;Human Diseases;Cellular Processes;Human Diseases;Human Diseases;Human Diseases;Human Diseases;Human Diseases;Cellular Processes;Cellular Processes;Environmental Information Processing;Organismal Systems;Organismal Systems;Human Diseases;Human Diseases;Human Diseases;Human Diseases;Human Diseases	Infectious diseases;Infectious diseases;Transport and catabolism;Infectious diseases;Infectious diseases;Cancers;Infectious diseases;Infectious diseases;Cell growth and death;Transport and catabolism;Signaling molecules and interaction;Immune system;Immune system;Cardiovascular diseases;Immune diseases;Endocrine and metabolic diseases;Immune diseases;Immune diseases	ko05165//Human papillomavirus infection;ko05166//HTLV-I infection;ko04144//Endocytosis;ko05163//Human cytomegalovirus infection;ko05169//Epstein-Barr virus infection;ko05203//Viral carcinogenesis;ko05167//Kaposi sarcoma-associated herpesvirus infection;ko05168//Herpes simplex infection;ko04218//Cellular senescence;ko04145//Phagosome;ko04514//Cell adhesion molecules (CAMs);ko04650//Natural killer …	K06751;K06751;K06751;K06751;K06751;K06751;K06751;K06751;K06751;K06751;K06751;K06751;K06751;K06751;K06751;K06751;K06751;K06751	GO:0005615//extracellular space;GO:0009897//external side of plasma membrane;GO:0016020//membrane;GO:0016021//integral component of membrane	-	-
XR_002341588.1	ncbi_100524927	ZFP62	ZFP62 zinc finger protein, transcript variant X4	-	-	-	-	-	-	-
XR_002341589.1	ncbi_100524927	ZFP62	ZFP62 zinc finger protein, transcript variant X4	-	-	-	-	-	-	-
XR_002341589.1	ncbi_780412	MGAT1	mannosyl (alpha-1,3-)-glycoprotein beta-1,2-N-acetylglucosaminyltransferase	Metabolism;Metabolism	Global and overview maps;Glycan biosynthesis and metabolism	ko01100//Metabolic pathways;ko00510//N-Glycan biosynthesis	K00726;K00726	GO:0000139//Golgi membrane;GO:0005794//Golgi apparatus;GO:0016020//membrane;GO:0016021//integral component of membrane	GO:0003827//alpha-1,3-mannosylglycoprotein 2-beta-N-acetylglucosaminyltransferase activity;GO:0008375//acetylglucosaminyltransferase activity;GO:0016740//transferase activity;GO:0016757//transferase activity, transferring glycosyl groups;GO:0030145//manganese ion binding	GO:0001701//in utero embryonic development;GO:0006049//UDP-N-acetylglucosamine catabolic process;GO:0006486//protein glycosylation;GO:0006487//protein N-linked glycosylation;GO:0018279//protein N-linked glycosylation via asparagine
NR_045043.1	ncbi_106508326	SLC25A42	solute carrier family 25 member 42, transcript variant X1	-	-	-	-	GO:0005743//mitochondrial inner membrane;GO:0016020//membrane;GO:0016021//integral component of membrane	GO:0022857//transmembrane transporter activity	GO:0055085//transmembrane transport
XR_001305188.2	ncbi_100627671	C2H19orf60	chromosome 2 C19orf60 homolog, transcript variant X2	-	-	-	-	-	-	-
XR_002341594.1	ncbi_100174943	IFI30	IFI30, lysosomal thiol reductase	Organismal Systems	Immune system	ko04612//Antigen processing and presentation	K08059	-	-	-
XR_001303188.2	ncbi_100739510	PIK3R2	phosphoinositide-3-kinase regulatory subunit 2	Human Diseases;Environmental Information Processing;Human Diseases;Human Diseases;Environmental Information Processing;Human Diseases;Cellular Processes;Environmental Information Processing;Environmental Information Processing;Cellular Processes;Human Diseases;Human Diseases;Human Diseases;Human Diseases;Organismal Systems;Organismal Systems;Human Diseases;Cellular Processes;Human Diseases;Enviro…	Cancers;Signal transduction;Infectious diseases;Infectious diseases;Signal transduction;Infectious diseases;Cell motility;Signal transduction;Signal transduction;Cellular community - eukaryotes;Cancers;Infectious diseases;Cancers;Infectious diseases;Development;Immune system;Cancers;Cell growth and death;Infectious diseases;Signal transduction;Endocrine and metabolic diseases;Signal transduction;…	ko05200//Pathways in cancer;ko04151//PI3K-Akt signaling pathway;ko05165//Human papillomavirus infection;ko05166//HTLV-I infection;ko04014//Ras signaling pathway;ko05163//Human cytomegalovirus infection;ko04810//Regulation of actin cytoskeleton;ko04015//Rap1 signaling pathway;ko04024//cAMP signaling pathway;ko04510//Focal adhesion;ko05205//Proteoglycans in cancer;ko05169//Epstein-Barr virus infect…	K02649;K02649;K02649;K02649;K02649;K02649;K02649;K02649;K02649;K02649;K02649;K02649;K02649;K02649;K02649;K02649;K02649;K02649;K02649;K02649;K02649;K02649;K02649;K02649;K02649;K02649;K02649;K02649;K02649;K02649;K02649;K02649;K02649;K02649;K02649;K02649;K02649;K02649;K02649;K02649;K02649;K02649;K02649;K02649;K02649;K02649;K02649;K02649;K02649;K02649;K02649;K02649;K02649;K02649;K02649;K02649;K02649;…	GO:0005942//phosphatidylinositol 3-kinase complex	GO:0005515//protein binding;GO:0046935//1-phosphatidylinositol-3-kinase regulator activity	GO:0007165//signal transduction;GO:0008286//insulin receptor signaling pathway;GO:0043551//regulation of phosphatidylinositol 3-kinase activity;GO:0046854//phosphatidylinositol phosphorylation
XR_002341593.1	ncbi_100736673	MAST3	microtubule associated serine/threonine kinase 3, transcript variant X14	-	-	-	-	-	GO:0000166//nucleotide binding;GO:0000287//magnesium ion binding;GO:0004672//protein kinase activity;GO:0004674//protein serine/threonine kinase activity;GO:0005515//protein binding;GO:0005524//ATP binding;GO:0016301//kinase activity;GO:0016740//transferase activity	GO:0006468//protein phosphorylation;GO:0007010//cytoskeleton organization;GO:0016310//phosphorylation;GO:0018105//peptidyl-serine phosphorylation;GO:0035556//intracellular signal transduction
XR_002341606.1	ncbi_100518955	AKAP8L	A-kinase anchoring protein 8 like, transcript variant X1	Human Diseases	Infectious diseases	ko05169//Epstein-Barr virus infection	K15978	GO:0000785//chromatin;GO:0005634//nucleus;GO:0005737//cytoplasm;GO:0016363//nuclear matrix;GO:0016607//nuclear speck;GO:1990904//ribonucleoprotein complex	GO:0003677//DNA binding;GO:0005521//lamin binding;GO:0016301//kinase activity;GO:0034237//protein kinase A regulatory subunit binding;GO:0042826//histone deacetylase binding	GO:0006397//mRNA processing;GO:0007076//mitotic chromosome condensation;GO:0010793//regulation of mRNA export from nucleus;GO:0016310//phosphorylation;GO:0031065//positive regulation of histone deacetylation;GO:0033127//regulation of histone phosphorylation;GO:0044839//cell cycle G2/M phase transition;GO:0045944//positive regulation of transcription by RNA polymerase II;GO:0051081//nuclear envelo…
XR_002341608.1	ncbi_100518296	SLC1A6	solute carrier family 1 member 6	Organismal Systems	Nervous system	ko04724//Glutamatergic synapse	K05617	GO:0005794//Golgi apparatus;GO:0005886//plasma membrane;GO:0016020//membrane;GO:0016021//integral component of membrane;GO:0045111//intermediate filament cytoskeleton;GO:0098978//glutamatergic synapse;GO:0099056//integral component of presynaptic membrane	GO:0005313//L-glutamate transmembrane transporter activity;GO:0015293//symporter activity	GO:0001504//neurotransmitter uptake;GO:0015813//L-glutamate transmembrane transport;GO:0042391//regulation of membrane potential;GO:0055085//transmembrane transport
XR_002341607.1	ncbi_100518296	SLC1A6	solute carrier family 1 member 6	Organismal Systems	Nervous system	ko04724//Glutamatergic synapse	K05617	GO:0005794//Golgi apparatus;GO:0005886//plasma membrane;GO:0016020//membrane;GO:0016021//integral component of membrane;GO:0045111//intermediate filament cytoskeleton;GO:0098978//glutamatergic synapse;GO:0099056//integral component of presynaptic membrane	GO:0005313//L-glutamate transmembrane transporter activity;GO:0015293//symporter activity	GO:0001504//neurotransmitter uptake;GO:0015813//L-glutamate transmembrane transport;GO:0042391//regulation of membrane potential;GO:0055085//transmembrane transport
XR_002341614.1	ncbi_100516957	LOC100516957	adhesion G protein-coupled receptor E2-like, transcript variant X31	-	-	-	-	-	-	-
XR_002341618.1	ncbi_100513846	C2H19orf67	chromosome 2 C19orf67 homolog	-	-	-	-	-	-	-
XR_002341618.1	ncbi_100514035	SAMD1	sterile alpha motif domain containing 1	-	-	-	-	GO:0016020//membrane;GO:0016021//integral component of membrane	GO:0005515//protein binding	-
XR_002341619.1	ncbi_100525683	CCDC130	coiled-coil domain containing 130, transcript variant X1	-	-	-	-	-	-	GO:0009615//response to virus
XR_002341619.1	ncbi_100526037	C2H19orf53	chromosome 2 C19orf53 homolog	-	-	-	-	-	-	-
XR_002341621.1	ncbi_414435	WDR83OS	WD repeat domain 83 opposite strand	-	-	-	-	GO:0016020//membrane;GO:0016021//integral component of membrane	-	-
XR_002341622.1	ncbi_414435	WDR83OS	WD repeat domain 83 opposite strand	-	-	-	-	GO:0016020//membrane;GO:0016021//integral component of membrane	-	-
XR_001304741.2	ncbi_414435	WDR83OS	WD repeat domain 83 opposite strand	-	-	-	-	GO:0016020//membrane;GO:0016021//integral component of membrane	-	-
XR_298095.3	ncbi_100517145	LOC100517145	complement C3	-	-	-	-	GO:0005576//extracellular region;GO:0005615//extracellular space	GO:0004866//endopeptidase inhibitor activity;GO:0005515//protein binding	GO:0010951//negative regulation of endopeptidase activity
XR_002341637.1	ncbi_100141402	CDC37	cell division cycle 37	Environmental Information Processing	Signal transduction	ko04151//PI3K-Akt signaling pathway	K09554	GO:0005737//cytoplasm;GO:0005829//cytosol;GO:0101031//chaperone complex;GO:1990565//HSP90-CDC37 chaperone complex	GO:0019887//protein kinase regulator activity;GO:0019900//kinase binding;GO:0019901//protein kinase binding;GO:0031072//heat shock protein binding;GO:0051082//unfolded protein binding;GO:0051087//chaperone binding;GO:0051879//Hsp90 protein binding;GO:0097110//scaffold protein binding	GO:0006457//protein folding;GO:0010608//posttranscriptional regulation of gene expression;GO:0045859//regulation of protein kinase activity;GO:0050821//protein stabilization;GO:0051301//cell division;GO:0060334//regulation of interferon-gamma-mediated signaling pathway;GO:0060338//regulation of type I interferon-mediated signaling pathway;GO:0098779//positive regulation of mitophagy in response t…
XR_002341646.1	ncbi_102167672	SMARCA4	SWI/SNF related, matrix associated, actin dependent regulator of chromatin, subfamily a, member 4, transcript variant X22	Organismal Systems;Human Diseases	Environmental adaptation;Cancers	ko04714//Thermogenesis;ko05225//Hepatocellular carcinoma	K11647;K11647	GO:0000790//nuclear chromatin;GO:0005634//nucleus;GO:0005730//nucleolus;GO:0016514//SWI/SNF complex;GO:0071564//npBAF complex	GO:0001164//RNA polymerase I CORE element sequence-specific DNA binding;GO:0002039//p53 binding;GO:0003677//DNA binding;GO:0003713//transcription coactivator activity;GO:0003714//transcription corepressor activity;GO:0005515//protein binding;GO:0005524//ATP binding;GO:0008094//DNA-dependent ATPase activity;GO:0008134//transcription factor binding;GO:0016817//hydrolase activity, acting on acid anh…	GO:0001188//RNA polymerase I preinitiation complex assembly;GO:0003407//neural retina development;GO:0006337//nucleosome disassembly;GO:0006338//chromatin remodeling;GO:0006355//regulation of transcription, DNA-templated;GO:0030177//positive regulation of Wnt signaling pathway;GO:0030308//negative regulation of cell growth;GO:0043044//ATP-dependent chromatin remodeling;GO:0043923//positive regula…
XR_002341675.1	ncbi_100520601	TGFBR3L	transforming growth factor beta receptor 3 like, transcript variant X1	-	-	-	-	-	-	-
XR_002341687.1	ncbi_110259360	SEMA6B	semaphorin 6B, transcript variant X1	Organismal Systems	Development	ko04360//Axon guidance	K06842	GO:0005615//extracellular space;GO:0005887//integral component of plasma membrane;GO:0016020//membrane;GO:0016021//integral component of membrane	GO:0005515//protein binding;GO:0030215//semaphorin receptor binding;GO:0045499//chemorepellent activity	GO:0001755//neural crest cell migration;GO:0030335//positive regulation of cell migration;GO:0048843//negative regulation of axon extension involved in axon guidance;GO:0050919//negative chemotaxis;GO:0071526//semaphorin-plexin signaling pathway
XR_002341696.1	ncbi_100518716	CELF5	CUGBP Elav-like family member 5, transcript variant X1	-	-	-	-	GO:0005634//nucleus;GO:0005737//cytoplasm;GO:1990904//ribonucleoprotein complex	GO:0003676//nucleic acid binding;GO:0003723//RNA binding;GO:0003729//mRNA binding	GO:0000381//regulation of alternative mRNA splicing, via spliceosome;GO:0006376//mRNA splice site selection
XR_298066.3	ncbi_100621666	TMPRSS9	transmembrane protease, serine 9	-	-	-	-	-	GO:0004252//serine-type endopeptidase activity;GO:0005515//protein binding	GO:0006508//proteolysis
XR_002341724.1	ncbi_100521073	MGAT4B	mannosyl (alpha-1,3-)-glycoprotein beta-1,4-N-acetylglucosaminyltransferase, isozyme B	Metabolism;Metabolism	Global and overview maps;Glycan biosynthesis and metabolism	ko01100//Metabolic pathways;ko00510//N-Glycan biosynthesis	K00738;K00738	GO:0005783//endoplasmic reticulum;GO:0005793//endoplasmic reticulum-Golgi intermediate compartment;GO:0005795//Golgi stack	GO:0008375//acetylglucosaminyltransferase activity	GO:0006487//protein N-linked glycosylation
XR_002341731.1	ncbi_100525508	GPRIN1	G protein regulated inducer of neurite outgrowth 1, transcript variant X1	-	-	-	-	GO:0005886//plasma membrane	-	GO:0031175//neuron projection development
XR_001307045.2	ncbi_100523538	RNF44	ring finger protein 44, transcript variant X1	-	-	-	-	-	-	-
XR_002341732.1	ncbi_100523538	RNF44	ring finger protein 44, transcript variant X1	-	-	-	-	-	-	-
XR_002341753.1	ncbi_102158016	ARSB	arylsulfatase B, transcript variant X1	Metabolism;Cellular Processes;Metabolism	Global and overview maps;Transport and catabolism;Glycan biosynthesis and metabolism	ko01100//Metabolic pathways;ko04142//Lysosome;ko00531//Glycosaminoglycan degradation	K01135;K01135;K01135	-	GO:0003824//catalytic activity;GO:0003943//N-acetylgalactosamine-4-sulfatase activity;GO:0008484//sulfuric ester hydrolase activity	GO:0010632//regulation of epithelial cell migration;GO:0061580//colon epithelial cell migration
XR_002341755.1	ncbi_100510894	JMY	junction mediating and regulatory protein, p53 cofactor, transcript variant X1	-	-	-	-	GO:0031252//cell leading edge	GO:0003713//transcription coactivator activity;GO:0003779//actin binding	GO:0006357//regulation of transcription by RNA polymerase II;GO:0034314//Arp2/3 complex-mediated actin nucleation;GO:0070060//'de novo' actin filament nucleation;GO:1903508//positive regulation of nucleic acid-templated transcription
XR_002341785.1	ncbi_100513005	THBS4	thrombospondin 4	Environmental Information Processing;Human Diseases;Cellular Processes;Cellular Processes;Environmental Information Processing;Human Diseases	Signal transduction;Infectious diseases;Cellular community - eukaryotes;Transport and catabolism;Signaling molecules and interaction;Infectious diseases	ko04151//PI3K-Akt signaling pathway;ko05165//Human papillomavirus infection;ko04510//Focal adhesion;ko04145//Phagosome;ko04512//ECM-receptor interaction;ko05144//Malaria	K04659;K04659;K04659;K04659;K04659;K04659	GO:0005576//extracellular region;GO:0005604//basement membrane;GO:0005615//extracellular space;GO:0005783//endoplasmic reticulum;GO:0016529//sarcoplasmic reticulum;GO:0062023//collagen-containing extracellular matrix	GO:0005178//integrin binding;GO:0005509//calcium ion binding;GO:0008201//heparin binding	GO:0001938//positive regulation of endothelial cell proliferation;GO:0007155//cell adhesion;GO:0016525//negative regulation of angiogenesis;GO:0034103//regulation of tissue remodeling;GO:0034976//response to endoplasmic reticulum stress;GO:0048266//behavioral response to pain;GO:0050731//positive regulation of peptidyl-tyrosine phosphorylation;GO:0051451//myoblast migration;GO:0071603//endothelia…
XR_001307073.2	ncbi_100738062	ACOT12	acyl-CoA thioesterase 12, transcript variant X1	Metabolism	Carbohydrate metabolism	ko00620//Pyruvate metabolism	K01067	GO:0005829//cytosol	GO:0000062//fatty-acyl-CoA binding;GO:0003986//acetyl-CoA hydrolase activity;GO:0005524//ATP binding;GO:0008289//lipid binding;GO:0016787//hydrolase activity;GO:0016790//thiolester hydrolase activity;GO:0036042//long-chain fatty acyl-CoA binding;GO:0047617//acyl-CoA hydrolase activity	GO:0006084//acetyl-CoA metabolic process;GO:0006631//fatty acid metabolic process;GO:0006637//acyl-CoA metabolic process
XR_002341788.1	ncbi_100738062	ACOT12	acyl-CoA thioesterase 12, transcript variant X1	Metabolism	Carbohydrate metabolism	ko00620//Pyruvate metabolism	K01067	GO:0005829//cytosol	GO:0000062//fatty-acyl-CoA binding;GO:0003986//acetyl-CoA hydrolase activity;GO:0005524//ATP binding;GO:0008289//lipid binding;GO:0016787//hydrolase activity;GO:0016790//thiolester hydrolase activity;GO:0036042//long-chain fatty acyl-CoA binding;GO:0047617//acyl-CoA hydrolase activity	GO:0006084//acetyl-CoA metabolic process;GO:0006631//fatty acid metabolic process;GO:0006637//acyl-CoA metabolic process
XR_002342050.1	ncbi_100519704	MBLAC2	metallo-beta-lactamase domain containing 2	-	-	-	-	-	-	-
XR_002342050.1	ncbi_574052	CETN3	centrin 3	-	-	-	-	GO:0005813//centrosome;GO:0005814//centriole;GO:0005815//microtubule organizing center;GO:0032391//photoreceptor connecting cilium;GO:0035869//ciliary transition zone;GO:0036064//ciliary basal body	GO:0005509//calcium ion binding;GO:0008017//microtubule binding;GO:0031683//G-protein beta/gamma-subunit complex binding	-
XR_002342054.1	ncbi_100521436	FAM172A	family with sequence similarity 172 member A, transcript variant X1	-	-	-	-	GO:0005634//nucleus;GO:0005737//cytoplasm;GO:0005783//endoplasmic reticulum;GO:0016020//membrane;GO:0016021//integral component of membrane	GO:0035197//siRNA binding	GO:0000381//regulation of alternative mRNA splicing, via spliceosome;GO:0014032//neural crest cell development;GO:0031047//gene silencing by RNA;GO:0031048//chromatin silencing by small RNA
XR_002342057.1	ncbi_397135	CAST	calpastatin	-	-	-	-	GO:0005737//cytoplasm;GO:0005783//endoplasmic reticulum;GO:0005829//cytosol;GO:0016020//membrane	GO:0010859//calcium-dependent cysteine-type endopeptidase inhibitor activity	GO:0097340//inhibition of cysteine-type endopeptidase activity;GO:2000675//negative regulation of type B pancreatic cell apoptotic process
XR_002342056.1	ncbi_397135	CAST	calpastatin	-	-	-	-	GO:0005737//cytoplasm;GO:0005783//endoplasmic reticulum;GO:0005829//cytosol;GO:0016020//membrane	GO:0010859//calcium-dependent cysteine-type endopeptidase inhibitor activity	GO:0097340//inhibition of cysteine-type endopeptidase activity;GO:2000675//negative regulation of type B pancreatic cell apoptotic process
XR_002342058.1	ncbi_397135	CAST	calpastatin	-	-	-	-	GO:0005737//cytoplasm;GO:0005783//endoplasmic reticulum;GO:0005829//cytosol;GO:0016020//membrane	GO:0010859//calcium-dependent cysteine-type endopeptidase inhibitor activity	GO:0097340//inhibition of cysteine-type endopeptidase activity;GO:2000675//negative regulation of type B pancreatic cell apoptotic process
XR_002342059.1	ncbi_397135	CAST	calpastatin	-	-	-	-	GO:0005737//cytoplasm;GO:0005783//endoplasmic reticulum;GO:0005829//cytosol;GO:0016020//membrane	GO:0010859//calcium-dependent cysteine-type endopeptidase inhibitor activity	GO:0097340//inhibition of cysteine-type endopeptidase activity;GO:2000675//negative regulation of type B pancreatic cell apoptotic process
XR_002342055.1	ncbi_397135	CAST	calpastatin	-	-	-	-	GO:0005737//cytoplasm;GO:0005783//endoplasmic reticulum;GO:0005829//cytosol;GO:0016020//membrane	GO:0010859//calcium-dependent cysteine-type endopeptidase inhibitor activity	GO:0097340//inhibition of cysteine-type endopeptidase activity;GO:2000675//negative regulation of type B pancreatic cell apoptotic process
XR_001307107.2	ncbi_100737299	RGMB	repulsive guidance molecule family member b	-	-	-	-	GO:0005793//endoplasmic reticulum-Golgi intermediate compartment;GO:0005886//plasma membrane;GO:0016020//membrane;GO:0016021//integral component of membrane;GO:0046658//anchored component of plasma membrane	GO:0015026//coreceptor activity;GO:0042802//identical protein binding	GO:0007155//cell adhesion;GO:0007165//signal transduction;GO:0030509//BMP signaling pathway;GO:0045893//positive regulation of transcription, DNA-templated
XR_001307128.2	ncbi_100233203	STARD4	StAR related lipid transfer domain containing 4	-	-	-	-	GO:0005737//cytoplasm;GO:0031410//cytoplasmic vesicle	GO:0008289//lipid binding;GO:0015485//cholesterol binding;GO:0120020//intermembrane cholesterol transfer activity	GO:0010873//positive regulation of cholesterol esterification;GO:0010879//cholesterol transport involved in cholesterol storage;GO:0032367//intracellular cholesterol transport;GO:0070508//cholesterol import;GO:0070859//positive regulation of bile acid biosynthetic process
XR_002341871.1	ncbi_100511313	PPIC	peptidylprolyl isomerase C	-	-	-	-	-	GO:0003755//peptidyl-prolyl cis-trans isomerase activity;GO:0016018//cyclosporin A binding;GO:0016853//isomerase activity;GO:0051082//unfolded protein binding	GO:0000413//protein peptidyl-prolyl isomerization;GO:0006457//protein folding;GO:0042026//protein refolding
XR_002341872.1	ncbi_100511313	PPIC	peptidylprolyl isomerase C	-	-	-	-	-	GO:0003755//peptidyl-prolyl cis-trans isomerase activity;GO:0016018//cyclosporin A binding;GO:0016853//isomerase activity;GO:0051082//unfolded protein binding	GO:0000413//protein peptidyl-prolyl isomerization;GO:0006457//protein folding;GO:0042026//protein refolding
XR_002341892.1	ncbi_100517271	SLC27A6	solute carrier family 27 member 6, transcript variant X1	Human Diseases;Organismal Systems	Endocrine and metabolic diseases;Endocrine system	ko04931//Insulin resistance;ko03320//PPAR signaling pathway	K08749;K08749	GO:0016021//integral component of membrane	GO:0003824//catalytic activity;GO:0004467//long-chain fatty acid-CoA ligase activity;GO:0005324//long-chain fatty acid transporter activity;GO:0031957//very long-chain fatty acid-CoA ligase activity	GO:0001676//long-chain fatty acid metabolic process;GO:0015908//fatty acid transport;GO:0015909//long-chain fatty acid transport
XR_002341891.1	ncbi_100517271	SLC27A6	solute carrier family 27 member 6, transcript variant X1	Human Diseases;Organismal Systems	Endocrine and metabolic diseases;Endocrine system	ko04931//Insulin resistance;ko03320//PPAR signaling pathway	K08749;K08749	GO:0016021//integral component of membrane	GO:0003824//catalytic activity;GO:0004467//long-chain fatty acid-CoA ligase activity;GO:0005324//long-chain fatty acid transporter activity;GO:0031957//very long-chain fatty acid-CoA ligase activity	GO:0001676//long-chain fatty acid metabolic process;GO:0015908//fatty acid transport;GO:0015909//long-chain fatty acid transport
XR_002341893.1	ncbi_100518181	ADAMTS19	ADAM metallopeptidase with thrombospondin type 1 motif 19	-	-	-	-	-	GO:0004222//metalloendopeptidase activity;GO:0008233//peptidase activity;GO:0008237//metallopeptidase activity	GO:0006508//proteolysis
XR_001307200.2	ncbi_100271724	SLC22A4	solute carrier family 22 member 4	Human Diseases	Cancers	ko05231//Choline metabolism in cancer	K08202	-	-	-
XR_001307213.2	ncbi_100523954	SEPT8	septin 8, transcript variant X4	Human Diseases	Infectious diseases	ko05100//Bacterial invasion of epithelial cells	K16939	GO:0005940//septin ring;GO:0015630//microtubule cytoskeleton;GO:0031105//septin complex;GO:0032153//cell division site	GO:0000166//nucleotide binding;GO:0003924//GTPase activity;GO:0005525//GTP binding;GO:0060090//molecular adaptor activity	GO:0034613//cellular protein localization;GO:0061640//cytoskeleton-dependent cytokinesis
XR_002341903.1	ncbi_100525213	SHROOM1	shroom family member 1	-	-	-	-	GO:0005912//adherens junction;GO:0016324//apical plasma membrane;GO:0030864//cortical actin cytoskeleton;GO:0043296//apical junction complex	GO:0003779//actin binding;GO:0045159//myosin II binding;GO:0051015//actin filament binding	GO:0000902//cell morphogenesis;GO:0007015//actin filament organization;GO:0030036//actin cytoskeleton organization;GO:0051017//actin filament bundle assembly
XR_002341900.1	ncbi_100525213	SHROOM1	shroom family member 1	-	-	-	-	GO:0005912//adherens junction;GO:0016324//apical plasma membrane;GO:0030864//cortical actin cytoskeleton;GO:0043296//apical junction complex	GO:0003779//actin binding;GO:0045159//myosin II binding;GO:0051015//actin filament binding	GO:0000902//cell morphogenesis;GO:0007015//actin filament organization;GO:0030036//actin cytoskeleton organization;GO:0051017//actin filament bundle assembly
XR_002341902.1	ncbi_100525213	SHROOM1	shroom family member 1	-	-	-	-	GO:0005912//adherens junction;GO:0016324//apical plasma membrane;GO:0030864//cortical actin cytoskeleton;GO:0043296//apical junction complex	GO:0003779//actin binding;GO:0045159//myosin II binding;GO:0051015//actin filament binding	GO:0000902//cell morphogenesis;GO:0007015//actin filament organization;GO:0030036//actin cytoskeleton organization;GO:0051017//actin filament bundle assembly
XR_002341901.1	ncbi_100525213	SHROOM1	shroom family member 1	-	-	-	-	GO:0005912//adherens junction;GO:0016324//apical plasma membrane;GO:0030864//cortical actin cytoskeleton;GO:0043296//apical junction complex	GO:0003779//actin binding;GO:0045159//myosin II binding;GO:0051015//actin filament binding	GO:0000902//cell morphogenesis;GO:0007015//actin filament organization;GO:0030036//actin cytoskeleton organization;GO:0051017//actin filament bundle assembly
XR_001307214.2	ncbi_100525213	SHROOM1	shroom family member 1	-	-	-	-	GO:0005912//adherens junction;GO:0016324//apical plasma membrane;GO:0030864//cortical actin cytoskeleton;GO:0043296//apical junction complex	GO:0003779//actin binding;GO:0045159//myosin II binding;GO:0051015//actin filament binding	GO:0000902//cell morphogenesis;GO:0007015//actin filament organization;GO:0030036//actin cytoskeleton organization;GO:0051017//actin filament bundle assembly
XR_002341904.1	ncbi_100525213	SHROOM1	shroom family member 1	-	-	-	-	GO:0005912//adherens junction;GO:0016324//apical plasma membrane;GO:0030864//cortical actin cytoskeleton;GO:0043296//apical junction complex	GO:0003779//actin binding;GO:0045159//myosin II binding;GO:0051015//actin filament binding	GO:0000902//cell morphogenesis;GO:0007015//actin filament organization;GO:0030036//actin cytoskeleton organization;GO:0051017//actin filament bundle assembly
XR_002341905.1	ncbi_100525565	FSTL4	follistatin like 4, transcript variant X1	-	-	-	-	GO:0030141//secretory granule	GO:0005509//calcium ion binding;GO:0005515//protein binding;GO:0048403//brain-derived neurotrophic factor binding	GO:0007275//multicellular organism development;GO:0030154//cell differentiation;GO:0031549//negative regulation of brain-derived neurotrophic factor receptor signaling pathway;GO:0048670//regulation of collateral sprouting;GO:0048671//negative regulation of collateral sprouting;GO:0061000//negative regulation of dendritic spine development
XR_002341912.1	ncbi_100513723	JADE2	jade family PHD finger 2, transcript variant X11	-	-	-	-	GO:0005654//nucleoplasm	GO:0046872//metal ion binding;GO:0061630//ubiquitin protein ligase activity	GO:0000209//protein polyubiquitination;GO:0050767//regulation of neurogenesis;GO:0050769//positive regulation of neurogenesis;GO:0051865//protein autoubiquitination;GO:0060395//SMAD protein signal transduction;GO:1990138//neuron projection extension
XR_001303230.2	ncbi_100513723	JADE2	jade family PHD finger 2, transcript variant X11	-	-	-	-	GO:0005654//nucleoplasm	GO:0046872//metal ion binding;GO:0061630//ubiquitin protein ligase activity	GO:0000209//protein polyubiquitination;GO:0050767//regulation of neurogenesis;GO:0050769//positive regulation of neurogenesis;GO:0051865//protein autoubiquitination;GO:0060395//SMAD protein signal transduction;GO:1990138//neuron projection extension
XR_002341914.1	ncbi_100513723	JADE2	jade family PHD finger 2, transcript variant X11	-	-	-	-	GO:0005654//nucleoplasm	GO:0046872//metal ion binding;GO:0061630//ubiquitin protein ligase activity	GO:0000209//protein polyubiquitination;GO:0050767//regulation of neurogenesis;GO:0050769//positive regulation of neurogenesis;GO:0051865//protein autoubiquitination;GO:0060395//SMAD protein signal transduction;GO:1990138//neuron projection extension
XR_298148.3	ncbi_100511986	SEC24A	SEC24 homolog A, COPII coat complex component	Genetic Information Processing	Folding, sorting and degradation	ko04141//Protein processing in endoplasmic reticulum	K14007	GO:0000139//Golgi membrane;GO:0030127//COPII vesicle coat	GO:0008270//zinc ion binding	GO:0006886//intracellular protein transport;GO:0006888//ER to Golgi vesicle-mediated transport;GO:0015031//protein transport;GO:0042632//cholesterol homeostasis;GO:0045714//regulation of low-density lipoprotein particle receptor biosynthetic process;GO:0050714//positive regulation of protein secretion;GO:0090110//cargo loading into COPII-coated vesicle
XR_002341917.1	ncbi_100512769	H2AFY	H2A histone family, member Y, transcript variant 1	Cellular Processes;Human Diseases;Human Diseases	Cell growth and death;Substance dependence;Immune diseases	ko04217//Necroptosis;ko05034//Alcoholism;ko05322//Systemic lupus erythematosus	K11251;K11251;K11251	GO:0000228//nuclear chromosome;GO:0000786//nucleosome;GO:0000790//nuclear chromatin;GO:0000793//condensed chromosome;GO:0001740//Barr body;GO:0005634//nucleus;GO:0005654//nucleoplasm;GO:0005694//chromosome;GO:0005721//pericentric heterochromatin;GO:0005730//nucleolus	GO:0000182//rDNA binding;GO:0000977//RNA polymerase II regulatory region sequence-specific DNA binding;GO:0000979//RNA polymerase II core promoter sequence-specific DNA binding;GO:0003677//DNA binding;GO:0003682//chromatin binding;GO:0010385//double-stranded methylated DNA binding;GO:0019899//enzyme binding;GO:0019901//protein kinase binding;GO:0030291//protein serine/threonine kinase inhibitor a…	GO:0000122//negative regulation of transcription by RNA polymerase II;GO:0006325//chromatin organization;GO:0006334//nucleosome assembly;GO:0006342//chromatin silencing;GO:0007549//dosage compensation;GO:0019216//regulation of lipid metabolic process;GO:0033128//negative regulation of histone phosphorylation;GO:0034184//positive regulation of maintenance of mitotic sister chromatid cohesion;GO:00…
XR_002341923.1	ncbi_100271727	TRPC7	transient receptor potential cation channel subfamily C member 7	-	-	-	-	GO:0005623//cell;GO:0005887//integral component of plasma membrane;GO:0016020//membrane;GO:0016021//integral component of membrane;GO:0034703//cation channel complex	GO:0005216//ion channel activity;GO:0005262//calcium channel activity;GO:0005515//protein binding;GO:0015279//store-operated calcium channel activity;GO:0070679//inositol 1,4,5 trisphosphate binding	GO:0006811//ion transport;GO:0006828//manganese ion transport;GO:0007338//single fertilization;GO:0051480//regulation of cytosolic calcium ion concentration;GO:0055085//transmembrane transport;GO:0070588//calcium ion transmembrane transport
XR_002341922.1	ncbi_100271727	TRPC7	transient receptor potential cation channel subfamily C member 7	-	-	-	-	GO:0005623//cell;GO:0005887//integral component of plasma membrane;GO:0016020//membrane;GO:0016021//integral component of membrane;GO:0034703//cation channel complex	GO:0005216//ion channel activity;GO:0005262//calcium channel activity;GO:0005515//protein binding;GO:0015279//store-operated calcium channel activity;GO:0070679//inositol 1,4,5 trisphosphate binding	GO:0006811//ion transport;GO:0006828//manganese ion transport;GO:0007338//single fertilization;GO:0051480//regulation of cytosolic calcium ion concentration;GO:0055085//transmembrane transport;GO:0070588//calcium ion transmembrane transport
XR_002341931.1	ncbi_100101550	MYOT	myotilin	-	-	-	-	GO:0005886//plasma membrane;GO:0030424//axon	GO:0098632//cell-cell adhesion mediator activity	GO:0007156//homophilic cell adhesion via plasma membrane adhesion molecules;GO:0007411//axon guidance;GO:0070593//dendrite self-avoidance
XR_002341932.1	ncbi_100739710	WNT8A	Wnt family member 8A	Human Diseases;Human Diseases;Human Diseases;Human Diseases;Human Diseases;Environmental Information Processing;Human Diseases;Environmental Information Processing;Human Diseases;Human Diseases;Environmental Information Processing;Cellular Processes;Organismal Systems;Human Diseases	Cancers;Infectious diseases;Infectious diseases;Cancers;Cancers;Signal transduction;Endocrine and metabolic diseases;Signal transduction;Cancers;Cancers;Signal transduction;Cellular community - eukaryotes;Endocrine system;Cancers	ko05200//Pathways in cancer;ko05165//Human papillomavirus infection;ko05166//HTLV-I infection;ko05205//Proteoglycans in cancer;ko05225//Hepatocellular carcinoma;ko04390//Hippo signaling pathway;ko04934//Cushing syndrome;ko04150//mTOR signaling pathway;ko05226//Gastric cancer;ko05224//Breast cancer;ko04310//Wnt signaling pathway;ko04550//Signaling pathways regulating pluripotency of stem cells;ko0…	K00714;K00714;K00714;K00714;K00714;K00714;K00714;K00714;K00714;K00714;K00714;K00714;K00714;K00714	GO:0005576//extracellular region;GO:0005615//extracellular space	GO:0005102//signaling receptor binding;GO:0005109//frizzled binding	GO:0000902//cell morphogenesis;GO:0003002//regionalization;GO:0007275//multicellular organism development;GO:0007492//endoderm development;GO:0009949//polarity specification of anterior/posterior axis;GO:0010085//polarity specification of proximal/distal axis;GO:0016055//Wnt signaling pathway;GO:0030182//neuron differentiation;GO:0032880//regulation of protein localization;GO:0045165//cell fate c…
XR_002341941.1	ncbi_100625643	NRG2	neuregulin 2	Environmental Information Processing;Human Diseases	Signal transduction;Drug resistance	ko04012//ErbB signaling pathway;ko01521//EGFR tyrosine kinase inhibitor resistance	K05456;K05456	GO:0005615//extracellular space;GO:0016020//membrane;GO:0016021//integral component of membrane	GO:0005102//signaling receptor binding	GO:0007399//nervous system development;GO:0035556//intracellular signal transduction;GO:0048513//animal organ development
XR_002341945.1	ncbi_100738541	SLC4A9	solute carrier family 4 member 9	-	-	-	-	GO:0005623//cell;GO:0016020//membrane;GO:0016021//integral component of membrane;GO:0045177//apical part of cell	GO:0005452//inorganic anion exchanger activity;GO:0008509//anion transmembrane transporter activity;GO:0008510//sodium:bicarbonate symporter activity	GO:0006811//ion transport;GO:0006820//anion transport;GO:0015698//inorganic anion transport;GO:0015701//bicarbonate transport;GO:0035725//sodium ion transmembrane transport;GO:0051453//regulation of intracellular pH;GO:0098656//anion transmembrane transport
XR_002341942.1	ncbi_100738541	SLC4A9	solute carrier family 4 member 9	-	-	-	-	GO:0005623//cell;GO:0016020//membrane;GO:0016021//integral component of membrane;GO:0045177//apical part of cell	GO:0005452//inorganic anion exchanger activity;GO:0008509//anion transmembrane transporter activity;GO:0008510//sodium:bicarbonate symporter activity	GO:0006811//ion transport;GO:0006820//anion transport;GO:0015698//inorganic anion transport;GO:0015701//bicarbonate transport;GO:0035725//sodium ion transmembrane transport;GO:0051453//regulation of intracellular pH;GO:0098656//anion transmembrane transport
XR_002341947.1	ncbi_100738541	SLC4A9	solute carrier family 4 member 9	-	-	-	-	GO:0005623//cell;GO:0016020//membrane;GO:0016021//integral component of membrane;GO:0045177//apical part of cell	GO:0005452//inorganic anion exchanger activity;GO:0008509//anion transmembrane transporter activity;GO:0008510//sodium:bicarbonate symporter activity	GO:0006811//ion transport;GO:0006820//anion transport;GO:0015698//inorganic anion transport;GO:0015701//bicarbonate transport;GO:0035725//sodium ion transmembrane transport;GO:0051453//regulation of intracellular pH;GO:0098656//anion transmembrane transport
XR_002341944.1	ncbi_100738541	SLC4A9	solute carrier family 4 member 9	-	-	-	-	GO:0005623//cell;GO:0016020//membrane;GO:0016021//integral component of membrane;GO:0045177//apical part of cell	GO:0005452//inorganic anion exchanger activity;GO:0008509//anion transmembrane transporter activity;GO:0008510//sodium:bicarbonate symporter activity	GO:0006811//ion transport;GO:0006820//anion transport;GO:0015698//inorganic anion transport;GO:0015701//bicarbonate transport;GO:0035725//sodium ion transmembrane transport;GO:0051453//regulation of intracellular pH;GO:0098656//anion transmembrane transport
XR_002341943.1	ncbi_100738541	SLC4A9	solute carrier family 4 member 9	-	-	-	-	GO:0005623//cell;GO:0016020//membrane;GO:0016021//integral component of membrane;GO:0045177//apical part of cell	GO:0005452//inorganic anion exchanger activity;GO:0008509//anion transmembrane transporter activity;GO:0008510//sodium:bicarbonate symporter activity	GO:0006811//ion transport;GO:0006820//anion transport;GO:0015698//inorganic anion transport;GO:0015701//bicarbonate transport;GO:0035725//sodium ion transmembrane transport;GO:0051453//regulation of intracellular pH;GO:0098656//anion transmembrane transport
XR_002341948.1	ncbi_100738541	SLC4A9	solute carrier family 4 member 9	-	-	-	-	GO:0005623//cell;GO:0016020//membrane;GO:0016021//integral component of membrane;GO:0045177//apical part of cell	GO:0005452//inorganic anion exchanger activity;GO:0008509//anion transmembrane transporter activity;GO:0008510//sodium:bicarbonate symporter activity	GO:0006811//ion transport;GO:0006820//anion transport;GO:0015698//inorganic anion transport;GO:0015701//bicarbonate transport;GO:0035725//sodium ion transmembrane transport;GO:0051453//regulation of intracellular pH;GO:0098656//anion transmembrane transport
XR_002341946.1	ncbi_100738541	SLC4A9	solute carrier family 4 member 9	-	-	-	-	GO:0005623//cell;GO:0016020//membrane;GO:0016021//integral component of membrane;GO:0045177//apical part of cell	GO:0005452//inorganic anion exchanger activity;GO:0008509//anion transmembrane transporter activity;GO:0008510//sodium:bicarbonate symporter activity	GO:0006811//ion transport;GO:0006820//anion transport;GO:0015698//inorganic anion transport;GO:0015701//bicarbonate transport;GO:0035725//sodium ion transmembrane transport;GO:0051453//regulation of intracellular pH;GO:0098656//anion transmembrane transport
XR_002341950.1	ncbi_100511744	ARAP3	ArfGAP with RhoGAP domain, ankyrin repeat and PH domain 3, transcript variant X5	Cellular Processes;Environmental Information Processing;Environmental Information Processing	Transport and catabolism;Signal transduction;Signal transduction	ko04144//Endocytosis;ko04015//Rap1 signaling pathway;ko04024//cAMP signaling pathway	K12490;K12490;K12490	GO:0001726//ruffle	GO:0005096//GTPase activator activity;GO:0005515//protein binding;GO:0005547//phosphatidylinositol-3,4,5-trisphosphate binding;GO:0043325//phosphatidylinositol-3,4-bisphosphate binding	GO:0007165//signal transduction;GO:0043547//positive regulation of GTPase activity
XR_002341957.1	ncbi_100520068	PCDH12	protocadherin 12	-	-	-	-	GO:0005886//plasma membrane;GO:0005887//integral component of plasma membrane;GO:0005911//cell-cell junction;GO:0016020//membrane;GO:0016021//integral component of membrane	GO:0005509//calcium ion binding	GO:0005977//glycogen metabolic process;GO:0007155//cell adhesion;GO:0007156//homophilic cell adhesion via plasma membrane adhesion molecules;GO:0016339//calcium-dependent cell-cell adhesion via plasma membrane cell adhesion molecules;GO:0060711//labyrinthine layer development
XR_002341958.1	ncbi_100512094	GNPDA1	glucosamine-6-phosphate deaminase 1	Metabolism;Metabolism	Global and overview maps;Carbohydrate metabolism	ko01100//Metabolic pathways;ko00520//Amino sugar and nucleotide sugar metabolism	K02564;K02564	GO:0005737//cytoplasm	GO:0004342//glucosamine-6-phosphate deaminase activity;GO:0016787//hydrolase activity;GO:0042802//identical protein binding	GO:0005975//carbohydrate metabolic process;GO:0006043//glucosamine catabolic process;GO:0006044//N-acetylglucosamine metabolic process;GO:0006046//N-acetylglucosamine catabolic process;GO:0006048//UDP-N-acetylglucosamine biosynthetic process;GO:0006091//generation of precursor metabolites and energy;GO:0019262//N-acetylneuraminate catabolic process
XR_002341960.1	ncbi_100512094	GNPDA1	glucosamine-6-phosphate deaminase 1	Metabolism;Metabolism	Global and overview maps;Carbohydrate metabolism	ko01100//Metabolic pathways;ko00520//Amino sugar and nucleotide sugar metabolism	K02564;K02564	GO:0005737//cytoplasm	GO:0004342//glucosamine-6-phosphate deaminase activity;GO:0016787//hydrolase activity;GO:0042802//identical protein binding	GO:0005975//carbohydrate metabolic process;GO:0006043//glucosamine catabolic process;GO:0006044//N-acetylglucosamine metabolic process;GO:0006046//N-acetylglucosamine catabolic process;GO:0006048//UDP-N-acetylglucosamine biosynthetic process;GO:0006091//generation of precursor metabolites and energy;GO:0019262//N-acetylneuraminate catabolic process
XR_002341961.1	ncbi_100512094	GNPDA1	glucosamine-6-phosphate deaminase 1	Metabolism;Metabolism	Global and overview maps;Carbohydrate metabolism	ko01100//Metabolic pathways;ko00520//Amino sugar and nucleotide sugar metabolism	K02564;K02564	GO:0005737//cytoplasm	GO:0004342//glucosamine-6-phosphate deaminase activity;GO:0016787//hydrolase activity;GO:0042802//identical protein binding	GO:0005975//carbohydrate metabolic process;GO:0006043//glucosamine catabolic process;GO:0006044//N-acetylglucosamine metabolic process;GO:0006046//N-acetylglucosamine catabolic process;GO:0006048//UDP-N-acetylglucosamine biosynthetic process;GO:0006091//generation of precursor metabolites and energy;GO:0019262//N-acetylneuraminate catabolic process
XR_002342025.1	ncbi_100516251	SLC6A7	solute carrier family 6 member 7	-	-	-	-	GO:0005886//plasma membrane;GO:0016020//membrane;GO:0016021//integral component of membrane	GO:0005328//neurotransmitter:sodium symporter activity;GO:0015193//L-proline transmembrane transporter activity;GO:0015293//symporter activity	GO:0006836//neurotransmitter transport;GO:0035524//proline transmembrane transport
XR_001305428.2	ncbi_100516251	SLC6A7	solute carrier family 6 member 7	-	-	-	-	GO:0005886//plasma membrane;GO:0016020//membrane;GO:0016021//integral component of membrane	GO:0005328//neurotransmitter:sodium symporter activity;GO:0015193//L-proline transmembrane transporter activity;GO:0015293//symporter activity	GO:0006836//neurotransmitter transport;GO:0035524//proline transmembrane transport
XR_002342024.1	ncbi_100516251	SLC6A7	solute carrier family 6 member 7	-	-	-	-	GO:0005886//plasma membrane;GO:0016020//membrane;GO:0016021//integral component of membrane	GO:0005328//neurotransmitter:sodium symporter activity;GO:0015193//L-proline transmembrane transporter activity;GO:0015293//symporter activity	GO:0006836//neurotransmitter transport;GO:0035524//proline transmembrane transport
XR_002342186.1	ncbi_100520727	GET4	golgi to ER traffic protein 4, transcript variant X1	-	-	-	-	GO:0071818//BAT3 complex	GO:0005515//protein binding	GO:0045048//protein insertion into ER membrane
XR_002342186.1	ncbi_100737805	SUN1	Sad1 and UNC84 domain containing 1	-	-	-	-	GO:0005623//cell;GO:0005635//nuclear envelope;GO:0005639//integral component of nuclear inner membrane;GO:0016020//membrane;GO:0016021//integral component of membrane;GO:0034993//meiotic nuclear membrane microtubule tethering complex	GO:0043495//protein membrane anchor	GO:0006998//nuclear envelope organization;GO:0090286//cytoskeletal anchoring at nuclear membrane
XR_002342205.1	ncbi_100515017	TNRC18	trinucleotide repeat containing 18	-	-	-	-	GO:0005654//nucleoplasm;GO:0005739//mitochondrion;GO:0005829//cytosol;GO:0031965//nuclear membrane	GO:0003682//chromatin binding	-
XR_002342213.1	ncbi_100520903	LOC100520903	zinc finger protein 300-like, transcript variant X14	-	-	-	-	-	GO:0003676//nucleic acid binding;GO:0046872//metal ion binding	GO:0006355//regulation of transcription, DNA-templated
XR_002342212.1	ncbi_100520903	LOC100520903	zinc finger protein 300-like, transcript variant X14	-	-	-	-	-	GO:0003676//nucleic acid binding;GO:0046872//metal ion binding	GO:0006355//regulation of transcription, DNA-templated
XR_002342211.1	ncbi_100520374	ZNF12	zinc finger protein 12	-	-	-	-	-	GO:0003676//nucleic acid binding;GO:0046872//metal ion binding	GO:0006355//regulation of transcription, DNA-templated
XR_001307303.2	ncbi_100513979	CCZ1	CCZ1 homolog, vacuolar protein trafficking and biogenesis associated	-	-	-	-	GO:0035658//Mon1-Ccz1 complex;GO:0043231//intracellular membrane-bounded organelle	-	GO:0016192//vesicle-mediated transport
XR_002342226.1	ncbi_100521257	TECPR1	tectonin beta-propeller repeat containing 1	-	-	-	-	GO:0000421//autophagosome membrane;GO:0005654//nucleoplasm;GO:0005765//lysosomal membrane;GO:0016021//integral component of membrane;GO:0043231//intracellular membrane-bounded organelle	GO:0032266//phosphatidylinositol-3-phosphate binding	GO:0006914//autophagy;GO:0097352//autophagosome maturation
XR_002342258.1	ncbi_100519827	ZNF789	zinc finger protein 789, transcript variant X3	-	-	-	-	-	-	-
XR_002342268.1	ncbi_110259864	LOC110259864	group 10 secretory phospholipase A2-like	Metabolism;Environmental Information Processing;Organismal Systems;Metabolism;Organismal Systems;Metabolism;Metabolism;Organismal Systems;Metabolism;Metabolism	Global and overview maps;Signal transduction;Circulatory system;Lipid metabolism;Digestive system;Lipid metabolism;Lipid metabolism;Digestive system;Lipid metabolism;Lipid metabolism	ko01100//Metabolic pathways;ko04014//Ras signaling pathway;ko04270//Vascular smooth muscle contraction;ko00564//Glycerophospholipid metabolism;ko04972//Pancreatic secretion;ko00590//Arachidonic acid metabolism;ko00565//Ether lipid metabolism;ko04975//Fat digestion and absorption;ko00591//Linoleic acid metabolism;ko00592//alpha-Linolenic acid metabolism	K01047;K01047;K01047;K01047;K01047;K01047;K01047;K01047;K01047;K01047	GO:0005576//extracellular region;GO:0005615//extracellular space	GO:0004620//phospholipase activity;GO:0004623//phospholipase A2 activity;GO:0005509//calcium ion binding;GO:0016787//hydrolase activity;GO:0102567//phospholipase A2 activity (consuming 1,2-dipalmitoylphosphatidylcholine);GO:0102568//phospholipase A2 activity consuming 1,2-dioleoylphosphatidylethanolamine)	GO:0006629//lipid metabolic process;GO:0006644//phospholipid metabolic process;GO:0007411//axon guidance;GO:0010884//positive regulation of lipid storage;GO:0016042//lipid catabolic process;GO:0032270//positive regulation of cellular protein metabolic process;GO:0032308//positive regulation of prostaglandin secretion;GO:0042632//cholesterol homeostasis;GO:0043030//regulation of macrophage activat…
XR_002342293.1	ncbi_100514569	AGFG2	ArfGAP with FG repeats 2, transcript variant X1	-	-	-	-	-	GO:0005096//GTPase activator activity;GO:0046872//metal ion binding	GO:0043547//positive regulation of GTPase activity
XR_002342293.1	ncbi_100515824	LOC100515824	insulin receptor substrate 1-like, transcript variant X1	Environmental Information Processing;Organismal Systems;Environmental Information Processing;Cellular Processes;Environmental Information Processing;Organismal Systems;Organismal Systems;Organismal Systems;Organismal Systems;Human Diseases	Signal transduction;Endocrine system;Signal transduction;Transport and catabolism;Signal transduction;Aging;Endocrine system;Aging;Endocrine system;Endocrine and metabolic diseases	ko04022//cGMP - PKG signaling pathway;ko04910//Insulin signaling pathway;ko04068//FoxO signaling pathway;ko04140//Autophagy - animal;ko04152//AMPK signaling pathway;ko04211//Longevity regulating pathway - mammal;ko04920//Adipocytokine signaling pathway;ko04213//Longevity regulating pathway - multiple species;ko04923//Regulation of lipolysis in adipocyte;ko04930//Type II diabetes mellitus	K17445;K17445;K17445;K17445;K17445;K17445;K17445;K17445;K17445;K17445	GO:0005829//cytosol;GO:0005886//plasma membrane	GO:0005158//insulin receptor binding;GO:0043548//phosphatidylinositol 3-kinase binding	GO:0008286//insulin receptor signaling pathway
XR_002342292.1	ncbi_100514569	AGFG2	ArfGAP with FG repeats 2, transcript variant X1	-	-	-	-	-	GO:0005096//GTPase activator activity;GO:0046872//metal ion binding	GO:0043547//positive regulation of GTPase activity
XR_002342292.1	ncbi_100515824	LOC100515824	insulin receptor substrate 1-like, transcript variant X1	Environmental Information Processing;Organismal Systems;Environmental Information Processing;Cellular Processes;Environmental Information Processing;Organismal Systems;Organismal Systems;Organismal Systems;Organismal Systems;Human Diseases	Signal transduction;Endocrine system;Signal transduction;Transport and catabolism;Signal transduction;Aging;Endocrine system;Aging;Endocrine system;Endocrine and metabolic diseases	ko04022//cGMP - PKG signaling pathway;ko04910//Insulin signaling pathway;ko04068//FoxO signaling pathway;ko04140//Autophagy - animal;ko04152//AMPK signaling pathway;ko04211//Longevity regulating pathway - mammal;ko04920//Adipocytokine signaling pathway;ko04213//Longevity regulating pathway - multiple species;ko04923//Regulation of lipolysis in adipocyte;ko04930//Type II diabetes mellitus	K17445;K17445;K17445;K17445;K17445;K17445;K17445;K17445;K17445;K17445	GO:0005829//cytosol;GO:0005886//plasma membrane	GO:0005158//insulin receptor binding;GO:0043548//phosphatidylinositol 3-kinase binding	GO:0008286//insulin receptor signaling pathway
XR_002342288.1	ncbi_100514569	AGFG2	ArfGAP with FG repeats 2, transcript variant X1	-	-	-	-	-	GO:0005096//GTPase activator activity;GO:0046872//metal ion binding	GO:0043547//positive regulation of GTPase activity
XR_002342288.1	ncbi_100515824	LOC100515824	insulin receptor substrate 1-like, transcript variant X1	Environmental Information Processing;Organismal Systems;Environmental Information Processing;Cellular Processes;Environmental Information Processing;Organismal Systems;Organismal Systems;Organismal Systems;Organismal Systems;Human Diseases	Signal transduction;Endocrine system;Signal transduction;Transport and catabolism;Signal transduction;Aging;Endocrine system;Aging;Endocrine system;Endocrine and metabolic diseases	ko04022//cGMP - PKG signaling pathway;ko04910//Insulin signaling pathway;ko04068//FoxO signaling pathway;ko04140//Autophagy - animal;ko04152//AMPK signaling pathway;ko04211//Longevity regulating pathway - mammal;ko04920//Adipocytokine signaling pathway;ko04213//Longevity regulating pathway - multiple species;ko04923//Regulation of lipolysis in adipocyte;ko04930//Type II diabetes mellitus	K17445;K17445;K17445;K17445;K17445;K17445;K17445;K17445;K17445;K17445	GO:0005829//cytosol;GO:0005886//plasma membrane	GO:0005158//insulin receptor binding;GO:0043548//phosphatidylinositol 3-kinase binding	GO:0008286//insulin receptor signaling pathway
XR_002342295.1	ncbi_100514569	AGFG2	ArfGAP with FG repeats 2, transcript variant X1	-	-	-	-	-	GO:0005096//GTPase activator activity;GO:0046872//metal ion binding	GO:0043547//positive regulation of GTPase activity
XR_002342295.1	ncbi_100515824	LOC100515824	insulin receptor substrate 1-like, transcript variant X1	Environmental Information Processing;Organismal Systems;Environmental Information Processing;Cellular Processes;Environmental Information Processing;Organismal Systems;Organismal Systems;Organismal Systems;Organismal Systems;Human Diseases	Signal transduction;Endocrine system;Signal transduction;Transport and catabolism;Signal transduction;Aging;Endocrine system;Aging;Endocrine system;Endocrine and metabolic diseases	ko04022//cGMP - PKG signaling pathway;ko04910//Insulin signaling pathway;ko04068//FoxO signaling pathway;ko04140//Autophagy - animal;ko04152//AMPK signaling pathway;ko04211//Longevity regulating pathway - mammal;ko04920//Adipocytokine signaling pathway;ko04213//Longevity regulating pathway - multiple species;ko04923//Regulation of lipolysis in adipocyte;ko04930//Type II diabetes mellitus	K17445;K17445;K17445;K17445;K17445;K17445;K17445;K17445;K17445;K17445	GO:0005829//cytosol;GO:0005886//plasma membrane	GO:0005158//insulin receptor binding;GO:0043548//phosphatidylinositol 3-kinase binding	GO:0008286//insulin receptor signaling pathway
XR_002342287.1	ncbi_100514569	AGFG2	ArfGAP with FG repeats 2, transcript variant X1	-	-	-	-	-	GO:0005096//GTPase activator activity;GO:0046872//metal ion binding	GO:0043547//positive regulation of GTPase activity
XR_002342287.1	ncbi_100515824	LOC100515824	insulin receptor substrate 1-like, transcript variant X1	Environmental Information Processing;Organismal Systems;Environmental Information Processing;Cellular Processes;Environmental Information Processing;Organismal Systems;Organismal Systems;Organismal Systems;Organismal Systems;Human Diseases	Signal transduction;Endocrine system;Signal transduction;Transport and catabolism;Signal transduction;Aging;Endocrine system;Aging;Endocrine system;Endocrine and metabolic diseases	ko04022//cGMP - PKG signaling pathway;ko04910//Insulin signaling pathway;ko04068//FoxO signaling pathway;ko04140//Autophagy - animal;ko04152//AMPK signaling pathway;ko04211//Longevity regulating pathway - mammal;ko04920//Adipocytokine signaling pathway;ko04213//Longevity regulating pathway - multiple species;ko04923//Regulation of lipolysis in adipocyte;ko04930//Type II diabetes mellitus	K17445;K17445;K17445;K17445;K17445;K17445;K17445;K17445;K17445;K17445	GO:0005829//cytosol;GO:0005886//plasma membrane	GO:0005158//insulin receptor binding;GO:0043548//phosphatidylinositol 3-kinase binding	GO:0008286//insulin receptor signaling pathway
XR_002342296.1	ncbi_100514569	AGFG2	ArfGAP with FG repeats 2, transcript variant X1	-	-	-	-	-	GO:0005096//GTPase activator activity;GO:0046872//metal ion binding	GO:0043547//positive regulation of GTPase activity
XR_002342296.1	ncbi_100515824	LOC100515824	insulin receptor substrate 1-like, transcript variant X1	Environmental Information Processing;Organismal Systems;Environmental Information Processing;Cellular Processes;Environmental Information Processing;Organismal Systems;Organismal Systems;Organismal Systems;Organismal Systems;Human Diseases	Signal transduction;Endocrine system;Signal transduction;Transport and catabolism;Signal transduction;Aging;Endocrine system;Aging;Endocrine system;Endocrine and metabolic diseases	ko04022//cGMP - PKG signaling pathway;ko04910//Insulin signaling pathway;ko04068//FoxO signaling pathway;ko04140//Autophagy - animal;ko04152//AMPK signaling pathway;ko04211//Longevity regulating pathway - mammal;ko04920//Adipocytokine signaling pathway;ko04213//Longevity regulating pathway - multiple species;ko04923//Regulation of lipolysis in adipocyte;ko04930//Type II diabetes mellitus	K17445;K17445;K17445;K17445;K17445;K17445;K17445;K17445;K17445;K17445	GO:0005829//cytosol;GO:0005886//plasma membrane	GO:0005158//insulin receptor binding;GO:0043548//phosphatidylinositol 3-kinase binding	GO:0008286//insulin receptor signaling pathway
XR_002342291.1	ncbi_100514569	AGFG2	ArfGAP with FG repeats 2, transcript variant X1	-	-	-	-	-	GO:0005096//GTPase activator activity;GO:0046872//metal ion binding	GO:0043547//positive regulation of GTPase activity
XR_002342291.1	ncbi_100515824	LOC100515824	insulin receptor substrate 1-like, transcript variant X1	Environmental Information Processing;Organismal Systems;Environmental Information Processing;Cellular Processes;Environmental Information Processing;Organismal Systems;Organismal Systems;Organismal Systems;Organismal Systems;Human Diseases	Signal transduction;Endocrine system;Signal transduction;Transport and catabolism;Signal transduction;Aging;Endocrine system;Aging;Endocrine system;Endocrine and metabolic diseases	ko04022//cGMP - PKG signaling pathway;ko04910//Insulin signaling pathway;ko04068//FoxO signaling pathway;ko04140//Autophagy - animal;ko04152//AMPK signaling pathway;ko04211//Longevity regulating pathway - mammal;ko04920//Adipocytokine signaling pathway;ko04213//Longevity regulating pathway - multiple species;ko04923//Regulation of lipolysis in adipocyte;ko04930//Type II diabetes mellitus	K17445;K17445;K17445;K17445;K17445;K17445;K17445;K17445;K17445;K17445	GO:0005829//cytosol;GO:0005886//plasma membrane	GO:0005158//insulin receptor binding;GO:0043548//phosphatidylinositol 3-kinase binding	GO:0008286//insulin receptor signaling pathway
XR_001307339.2	ncbi_100514569	AGFG2	ArfGAP with FG repeats 2, transcript variant X1	-	-	-	-	-	GO:0005096//GTPase activator activity;GO:0046872//metal ion binding	GO:0043547//positive regulation of GTPase activity
XR_001307339.2	ncbi_100515824	LOC100515824	insulin receptor substrate 1-like, transcript variant X1	Environmental Information Processing;Organismal Systems;Environmental Information Processing;Cellular Processes;Environmental Information Processing;Organismal Systems;Organismal Systems;Organismal Systems;Organismal Systems;Human Diseases	Signal transduction;Endocrine system;Signal transduction;Transport and catabolism;Signal transduction;Aging;Endocrine system;Aging;Endocrine system;Endocrine and metabolic diseases	ko04022//cGMP - PKG signaling pathway;ko04910//Insulin signaling pathway;ko04068//FoxO signaling pathway;ko04140//Autophagy - animal;ko04152//AMPK signaling pathway;ko04211//Longevity regulating pathway - mammal;ko04920//Adipocytokine signaling pathway;ko04213//Longevity regulating pathway - multiple species;ko04923//Regulation of lipolysis in adipocyte;ko04930//Type II diabetes mellitus	K17445;K17445;K17445;K17445;K17445;K17445;K17445;K17445;K17445;K17445	GO:0005829//cytosol;GO:0005886//plasma membrane	GO:0005158//insulin receptor binding;GO:0043548//phosphatidylinositol 3-kinase binding	GO:0008286//insulin receptor signaling pathway
XR_002342290.1	ncbi_100514569	AGFG2	ArfGAP with FG repeats 2, transcript variant X1	-	-	-	-	-	GO:0005096//GTPase activator activity;GO:0046872//metal ion binding	GO:0043547//positive regulation of GTPase activity
XR_002342290.1	ncbi_100515824	LOC100515824	insulin receptor substrate 1-like, transcript variant X1	Environmental Information Processing;Organismal Systems;Environmental Information Processing;Cellular Processes;Environmental Information Processing;Organismal Systems;Organismal Systems;Organismal Systems;Organismal Systems;Human Diseases	Signal transduction;Endocrine system;Signal transduction;Transport and catabolism;Signal transduction;Aging;Endocrine system;Aging;Endocrine system;Endocrine and metabolic diseases	ko04022//cGMP - PKG signaling pathway;ko04910//Insulin signaling pathway;ko04068//FoxO signaling pathway;ko04140//Autophagy - animal;ko04152//AMPK signaling pathway;ko04211//Longevity regulating pathway - mammal;ko04920//Adipocytokine signaling pathway;ko04213//Longevity regulating pathway - multiple species;ko04923//Regulation of lipolysis in adipocyte;ko04930//Type II diabetes mellitus	K17445;K17445;K17445;K17445;K17445;K17445;K17445;K17445;K17445;K17445	GO:0005829//cytosol;GO:0005886//plasma membrane	GO:0005158//insulin receptor binding;GO:0043548//phosphatidylinositol 3-kinase binding	GO:0008286//insulin receptor signaling pathway
XR_002342286.1	ncbi_100514569	AGFG2	ArfGAP with FG repeats 2, transcript variant X1	-	-	-	-	-	GO:0005096//GTPase activator activity;GO:0046872//metal ion binding	GO:0043547//positive regulation of GTPase activity
XR_002342286.1	ncbi_100515824	LOC100515824	insulin receptor substrate 1-like, transcript variant X1	Environmental Information Processing;Organismal Systems;Environmental Information Processing;Cellular Processes;Environmental Information Processing;Organismal Systems;Organismal Systems;Organismal Systems;Organismal Systems;Human Diseases	Signal transduction;Endocrine system;Signal transduction;Transport and catabolism;Signal transduction;Aging;Endocrine system;Aging;Endocrine system;Endocrine and metabolic diseases	ko04022//cGMP - PKG signaling pathway;ko04910//Insulin signaling pathway;ko04068//FoxO signaling pathway;ko04140//Autophagy - animal;ko04152//AMPK signaling pathway;ko04211//Longevity regulating pathway - mammal;ko04920//Adipocytokine signaling pathway;ko04213//Longevity regulating pathway - multiple species;ko04923//Regulation of lipolysis in adipocyte;ko04930//Type II diabetes mellitus	K17445;K17445;K17445;K17445;K17445;K17445;K17445;K17445;K17445;K17445	GO:0005829//cytosol;GO:0005886//plasma membrane	GO:0005158//insulin receptor binding;GO:0043548//phosphatidylinositol 3-kinase binding	GO:0008286//insulin receptor signaling pathway
XR_002342289.1	ncbi_100514569	AGFG2	ArfGAP with FG repeats 2, transcript variant X1	-	-	-	-	-	GO:0005096//GTPase activator activity;GO:0046872//metal ion binding	GO:0043547//positive regulation of GTPase activity
XR_002342289.1	ncbi_100515824	LOC100515824	insulin receptor substrate 1-like, transcript variant X1	Environmental Information Processing;Organismal Systems;Environmental Information Processing;Cellular Processes;Environmental Information Processing;Organismal Systems;Organismal Systems;Organismal Systems;Organismal Systems;Human Diseases	Signal transduction;Endocrine system;Signal transduction;Transport and catabolism;Signal transduction;Aging;Endocrine system;Aging;Endocrine system;Endocrine and metabolic diseases	ko04022//cGMP - PKG signaling pathway;ko04910//Insulin signaling pathway;ko04068//FoxO signaling pathway;ko04140//Autophagy - animal;ko04152//AMPK signaling pathway;ko04211//Longevity regulating pathway - mammal;ko04920//Adipocytokine signaling pathway;ko04213//Longevity regulating pathway - multiple species;ko04923//Regulation of lipolysis in adipocyte;ko04930//Type II diabetes mellitus	K17445;K17445;K17445;K17445;K17445;K17445;K17445;K17445;K17445;K17445	GO:0005829//cytosol;GO:0005886//plasma membrane	GO:0005158//insulin receptor binding;GO:0043548//phosphatidylinositol 3-kinase binding	GO:0008286//insulin receptor signaling pathway
XR_002342294.1	ncbi_100514569	AGFG2	ArfGAP with FG repeats 2, transcript variant X1	-	-	-	-	-	GO:0005096//GTPase activator activity;GO:0046872//metal ion binding	GO:0043547//positive regulation of GTPase activity
XR_002342294.1	ncbi_100515824	LOC100515824	insulin receptor substrate 1-like, transcript variant X1	Environmental Information Processing;Organismal Systems;Environmental Information Processing;Cellular Processes;Environmental Information Processing;Organismal Systems;Organismal Systems;Organismal Systems;Organismal Systems;Human Diseases	Signal transduction;Endocrine system;Signal transduction;Transport and catabolism;Signal transduction;Aging;Endocrine system;Aging;Endocrine system;Endocrine and metabolic diseases	ko04022//cGMP - PKG signaling pathway;ko04910//Insulin signaling pathway;ko04068//FoxO signaling pathway;ko04140//Autophagy - animal;ko04152//AMPK signaling pathway;ko04211//Longevity regulating pathway - mammal;ko04920//Adipocytokine signaling pathway;ko04213//Longevity regulating pathway - multiple species;ko04923//Regulation of lipolysis in adipocyte;ko04930//Type II diabetes mellitus	K17445;K17445;K17445;K17445;K17445;K17445;K17445;K17445;K17445;K17445	GO:0005829//cytosol;GO:0005886//plasma membrane	GO:0005158//insulin receptor binding;GO:0043548//phosphatidylinositol 3-kinase binding	GO:0008286//insulin receptor signaling pathway
XR_002342283.1	ncbi_100514569	AGFG2	ArfGAP with FG repeats 2, transcript variant X1	-	-	-	-	-	GO:0005096//GTPase activator activity;GO:0046872//metal ion binding	GO:0043547//positive regulation of GTPase activity
XR_002342283.1	ncbi_100515824	LOC100515824	insulin receptor substrate 1-like, transcript variant X1	Environmental Information Processing;Organismal Systems;Environmental Information Processing;Cellular Processes;Environmental Information Processing;Organismal Systems;Organismal Systems;Organismal Systems;Organismal Systems;Human Diseases	Signal transduction;Endocrine system;Signal transduction;Transport and catabolism;Signal transduction;Aging;Endocrine system;Aging;Endocrine system;Endocrine and metabolic diseases	ko04022//cGMP - PKG signaling pathway;ko04910//Insulin signaling pathway;ko04068//FoxO signaling pathway;ko04140//Autophagy - animal;ko04152//AMPK signaling pathway;ko04211//Longevity regulating pathway - mammal;ko04920//Adipocytokine signaling pathway;ko04213//Longevity regulating pathway - multiple species;ko04923//Regulation of lipolysis in adipocyte;ko04930//Type II diabetes mellitus	K17445;K17445;K17445;K17445;K17445;K17445;K17445;K17445;K17445;K17445	GO:0005829//cytosol;GO:0005886//plasma membrane	GO:0005158//insulin receptor binding;GO:0043548//phosphatidylinositol 3-kinase binding	GO:0008286//insulin receptor signaling pathway
XR_002342285.1	ncbi_100514569	AGFG2	ArfGAP with FG repeats 2, transcript variant X1	-	-	-	-	-	GO:0005096//GTPase activator activity;GO:0046872//metal ion binding	GO:0043547//positive regulation of GTPase activity
XR_002342285.1	ncbi_100515824	LOC100515824	insulin receptor substrate 1-like, transcript variant X1	Environmental Information Processing;Organismal Systems;Environmental Information Processing;Cellular Processes;Environmental Information Processing;Organismal Systems;Organismal Systems;Organismal Systems;Organismal Systems;Human Diseases	Signal transduction;Endocrine system;Signal transduction;Transport and catabolism;Signal transduction;Aging;Endocrine system;Aging;Endocrine system;Endocrine and metabolic diseases	ko04022//cGMP - PKG signaling pathway;ko04910//Insulin signaling pathway;ko04068//FoxO signaling pathway;ko04140//Autophagy - animal;ko04152//AMPK signaling pathway;ko04211//Longevity regulating pathway - mammal;ko04920//Adipocytokine signaling pathway;ko04213//Longevity regulating pathway - multiple species;ko04923//Regulation of lipolysis in adipocyte;ko04930//Type II diabetes mellitus	K17445;K17445;K17445;K17445;K17445;K17445;K17445;K17445;K17445;K17445	GO:0005829//cytosol;GO:0005886//plasma membrane	GO:0005158//insulin receptor binding;GO:0043548//phosphatidylinositol 3-kinase binding	GO:0008286//insulin receptor signaling pathway
XR_002342284.1	ncbi_100514569	AGFG2	ArfGAP with FG repeats 2, transcript variant X1	-	-	-	-	-	GO:0005096//GTPase activator activity;GO:0046872//metal ion binding	GO:0043547//positive regulation of GTPase activity
XR_002342284.1	ncbi_100515824	LOC100515824	insulin receptor substrate 1-like, transcript variant X1	Environmental Information Processing;Organismal Systems;Environmental Information Processing;Cellular Processes;Environmental Information Processing;Organismal Systems;Organismal Systems;Organismal Systems;Organismal Systems;Human Diseases	Signal transduction;Endocrine system;Signal transduction;Transport and catabolism;Signal transduction;Aging;Endocrine system;Aging;Endocrine system;Endocrine and metabolic diseases	ko04022//cGMP - PKG signaling pathway;ko04910//Insulin signaling pathway;ko04068//FoxO signaling pathway;ko04140//Autophagy - animal;ko04152//AMPK signaling pathway;ko04211//Longevity regulating pathway - mammal;ko04920//Adipocytokine signaling pathway;ko04213//Longevity regulating pathway - multiple species;ko04923//Regulation of lipolysis in adipocyte;ko04930//Type II diabetes mellitus	K17445;K17445;K17445;K17445;K17445;K17445;K17445;K17445;K17445;K17445	GO:0005829//cytosol;GO:0005886//plasma membrane	GO:0005158//insulin receptor binding;GO:0043548//phosphatidylinositol 3-kinase binding	GO:0008286//insulin receptor signaling pathway
XR_002342302.1	ncbi_110259883	LOC110259883	mucin-3B-like, transcript variant X1	-	-	-	-	-	-	-
XR_002342303.1	ncbi_110259883	LOC110259883	mucin-3B-like, transcript variant X1	-	-	-	-	-	-	-
XR_002342304.1	ncbi_396945	SERPINE1	serpin family E member 1	Cellular Processes;Environmental Information Processing;Environmental Information Processing;Human Diseases;Human Diseases;Environmental Information Processing;Organismal Systems;Cellular Processes	Cell growth and death;Signal transduction;Signal transduction;Infectious diseases;Endocrine and metabolic diseases;Signal transduction;Immune system;Cell growth and death	ko04218//Cellular senescence;ko04390//Hippo signaling pathway;ko04371//Apelin signaling pathway;ko05142//Chagas disease (American trypanosomiasis);ko04933//AGE-RAGE signaling pathway in diabetic complications;ko04066//HIF-1 signaling pathway;ko04610//Complement and coagulation cascades;ko04115//p53 signaling pathway	K03982;K03982;K03982;K03982;K03982;K03982;K03982;K03982	GO:0005576//extracellular region;GO:0005615//extracellular space;GO:0062023//collagen-containing extracellular matrix;GO:0070062//extracellular exosome	GO:0002020//protease binding;GO:0004867//serine-type endopeptidase inhibitor activity;GO:0005102//signaling receptor binding	GO:0001300//chronological cell aging;GO:0001525//angiogenesis;GO:0010469//regulation of signaling receptor activity;GO:0010757//negative regulation of plasminogen activation;GO:0010951//negative regulation of endopeptidase activity;GO:0014912//negative regulation of smooth muscle cell migration;GO:0030194//positive regulation of blood coagulation;GO:0030336//negative regulation of cell migration;…
XR_300534.3	ncbi_100622909	FIS1	fission, mitochondrial 1	Cellular Processes	Transport and catabolism	ko04137//Mitophagy - animal	K17969	GO:0005623//cell;GO:0005739//mitochondrion;GO:0005741//mitochondrial outer membrane;GO:0005777//peroxisome;GO:0005779//integral component of peroxisomal membrane;GO:0005783//endoplasmic reticulum;GO:0016020//membrane;GO:0016021//integral component of membrane;GO:0031307//integral component of mitochondrial outer membrane;GO:0032991//protein-containing complex	GO:0005515//protein binding;GO:0042802//identical protein binding	GO:0000266//mitochondrial fission;GO:0000422//autophagy of mitochondrion;GO:0001836//release of cytochrome c from mitochondria;GO:0006626//protein targeting to mitochondrion;GO:0006915//apoptotic process;GO:0007204//positive regulation of cytosolic calcium ion concentration;GO:0008053//mitochondrial fusion;GO:0010821//regulation of mitochondrion organization;GO:0016559//peroxisome fission;GO:0032…
XR_002342310.1	ncbi_100521258	CUX1	cut like homeobox 1, transcript variant X1	-	-	-	-	GO:0000139//Golgi membrane;GO:0005634//nucleus;GO:0016020//membrane;GO:0016021//integral component of membrane;GO:0030173//integral component of Golgi membrane	GO:0000977//RNA polymerase II regulatory region sequence-specific DNA binding;GO:0003677//DNA binding;GO:0043565//sequence-specific DNA binding	GO:0000122//negative regulation of transcription by RNA polymerase II;GO:0006355//regulation of transcription, DNA-templated;GO:0006891//intra-Golgi vesicle-mediated transport;GO:0048193//Golgi vesicle transport
XR_002342314.1	ncbi_100519894	PRKRIP1	PRKR interacting protein 1 (IL11 inducible), transcript variant X1	-	-	-	-	-	GO:0003725//double-stranded RNA binding	-
XR_302120.3	ncbi_100513345	GTF2I	general transcription factor IIi, transcript variant X1	Human Diseases;Environmental Information Processing;Genetic Information Processing	Infectious diseases;Signal transduction;Transcription	ko05168//Herpes simplex infection;ko04022//cGMP - PKG signaling pathway;ko03022//Basal transcription factors	K03121;K03121;K03121	GO:0005634//nucleus;GO:0005654//nucleoplasm	GO:0003700//DNA-binding transcription factor activity	GO:0006355//regulation of transcription, DNA-templated;GO:0006366//transcription by RNA polymerase II;GO:0016525//negative regulation of angiogenesis
XR_002342893.1	ncbi_100515476	AUTS2	AUTS2, activator of transcription and developmental regulator	-	-	-	-	-	-	-
XR_002342892.1	ncbi_100515476	AUTS2	AUTS2, activator of transcription and developmental regulator	-	-	-	-	-	-	-
XR_002342343.1	ncbi_100520953	NIPSNAP2	nipsnap homolog 2	-	-	-	-	GO:0005739//mitochondrion;GO:0005741//mitochondrial outer membrane	-	GO:0006119//oxidative phosphorylation;GO:0007005//mitochondrion organization
XR_002342359.1	ncbi_397459	ITGAM	integrin subunit alpha M, transcript variant X2	Cellular Processes;Environmental Information Processing;Human Diseases;Human Diseases;Cellular Processes;Environmental Information Processing;Organismal Systems;Human Diseases;Organismal Systems;Organismal Systems;Human Diseases;Human Diseases;Human Diseases;Human Diseases;Human Diseases	Cell motility;Signal transduction;Cancers;Infectious diseases;Transport and catabolism;Signaling molecules and interaction;Immune system;Infectious diseases;Immune system;Immune system;Infectious diseases;Infectious diseases;Cancers;Infectious diseases;Infectious diseases	ko04810//Regulation of actin cytoskeleton;ko04015//Rap1 signaling pathway;ko05202//Transcriptional misregulation in cancers;ko05152//Tuberculosis;ko04145//Phagosome;ko04514//Cell adhesion molecules (CAMs);ko04670//Leukocyte transendothelial migration;ko05146//Amoebiasis;ko04640//Hematopoietic cell lineage;ko04610//Complement and coagulation cascades;ko05133//Pertussis;ko05140//Leishmaniasis;ko052…	K06461;K06461;K06461;K06461;K06461;K06461;K06461;K06461;K06461;K06461;K06461;K06461;K06461;K06461;K06461	GO:0005615//extracellular space;GO:0005886//plasma membrane;GO:0008305//integrin complex;GO:0009986//cell surface;GO:0016020//membrane;GO:0016021//integral component of membrane;GO:0044853//plasma membrane raft	GO:0031072//heat shock protein binding	GO:0007155//cell adhesion;GO:0007229//integrin-mediated signaling pathway;GO:0010668//ectodermal cell differentiation;GO:0032930//positive regulation of superoxide anion generation;GO:0043315//positive regulation of neutrophil degranulation
XR_002342358.1	ncbi_397459	ITGAM	integrin subunit alpha M, transcript variant X2	Cellular Processes;Environmental Information Processing;Human Diseases;Human Diseases;Cellular Processes;Environmental Information Processing;Organismal Systems;Human Diseases;Organismal Systems;Organismal Systems;Human Diseases;Human Diseases;Human Diseases;Human Diseases;Human Diseases	Cell motility;Signal transduction;Cancers;Infectious diseases;Transport and catabolism;Signaling molecules and interaction;Immune system;Infectious diseases;Immune system;Immune system;Infectious diseases;Infectious diseases;Cancers;Infectious diseases;Infectious diseases	ko04810//Regulation of actin cytoskeleton;ko04015//Rap1 signaling pathway;ko05202//Transcriptional misregulation in cancers;ko05152//Tuberculosis;ko04145//Phagosome;ko04514//Cell adhesion molecules (CAMs);ko04670//Leukocyte transendothelial migration;ko05146//Amoebiasis;ko04640//Hematopoietic cell lineage;ko04610//Complement and coagulation cascades;ko05133//Pertussis;ko05140//Leishmaniasis;ko052…	K06461;K06461;K06461;K06461;K06461;K06461;K06461;K06461;K06461;K06461;K06461;K06461;K06461;K06461;K06461	GO:0005615//extracellular space;GO:0005886//plasma membrane;GO:0008305//integrin complex;GO:0009986//cell surface;GO:0016020//membrane;GO:0016021//integral component of membrane;GO:0044853//plasma membrane raft	GO:0031072//heat shock protein binding	GO:0007155//cell adhesion;GO:0007229//integrin-mediated signaling pathway;GO:0010668//ectodermal cell differentiation;GO:0032930//positive regulation of superoxide anion generation;GO:0043315//positive regulation of neutrophil degranulation
XR_001303274.2	ncbi_100523599	STX4	syntaxin 4	Organismal Systems;Genetic Information Processing	Excretory system;Folding, sorting and degradation	ko04962//Vasopressin-regulated water reabsorption;ko04130//SNARE interactions in vesicular transport	K13502;K13502	GO:0000322//storage vacuole;GO:0005615//extracellular space;GO:0005737//cytoplasm;GO:0005768//endosome;GO:0005802//trans-Golgi network;GO:0005886//plasma membrane;GO:0008021//synaptic vesicle;GO:0009986//cell surface;GO:0012505//endomembrane system;GO:0016020//membrane;GO:0016021//integral component of membrane;GO:0016323//basolateral plasma membrane;GO:0030027//lamellipodium;GO:0031201//SNARE co…	GO:0000149//SNARE binding;GO:0005484//SNAP receptor activity;GO:0016230//sphingomyelin phosphodiesterase activator activity	GO:0006886//intracellular protein transport;GO:0006887//exocytosis;GO:0006906//vesicle fusion;GO:0008284//positive regulation of cell proliferation;GO:0016192//vesicle-mediated transport;GO:0017157//regulation of exocytosis;GO:0030335//positive regulation of cell migration;GO:0031629//synaptic vesicle fusion to presynaptic active zone membrane;GO:0034599//cellular response to oxidative stress;GO:…
XR_002342366.1	ncbi_106508768	ZNF689	zinc finger protein 689	-	-	-	-	-	GO:0003676//nucleic acid binding;GO:0046872//metal ion binding	GO:0006355//regulation of transcription, DNA-templated;GO:0035914//skeletal muscle cell differentiation
XR_002342905.1	ncbi_100624742	FAM57B	family with sequence similarity 57 member B	-	-	-	-	GO:0005783//endoplasmic reticulum;GO:0016020//membrane;GO:0016021//integral component of membrane	GO:0050291//sphingosine N-acyltransferase activity	GO:0045599//negative regulation of fat cell differentiation;GO:0046513//ceramide biosynthetic process
XR_002342905.1	ncbi_110260082	LOC110260082	dual specificity protein phosphatase 8-like, transcript variant X1	-	-	-	-	-	-	-
XR_002342911.1	ncbi_493187	IL27	interleukin 27	Environmental Information Processing	Signaling molecules and interaction	ko04060//Cytokine-cytokine receptor interaction	K22629	GO:0005615//extracellular space	GO:0005102//signaling receptor binding;GO:0045523//interleukin-27 receptor binding	GO:0002230//positive regulation of defense response to virus by host;GO:0042129//regulation of T cell proliferation;GO:0045078//positive regulation of interferon-gamma biosynthetic process;GO:0045625//regulation of T-helper 1 cell differentiation
XR_002342372.1	ncbi_100518006	SBK1	SH3 domain binding kinase 1, transcript variant X1	-	-	-	-	GO:0005737//cytoplasm	GO:0000166//nucleotide binding;GO:0004672//protein kinase activity;GO:0004674//protein serine/threonine kinase activity;GO:0005524//ATP binding;GO:0016301//kinase activity;GO:0016740//transferase activity	GO:0006468//protein phosphorylation;GO:0016310//phosphorylation;GO:0018105//peptidyl-serine phosphorylation;GO:0018107//peptidyl-threonine phosphorylation
XR_002342371.1	ncbi_100518006	SBK1	SH3 domain binding kinase 1, transcript variant X1	-	-	-	-	GO:0005737//cytoplasm	GO:0000166//nucleotide binding;GO:0004672//protein kinase activity;GO:0004674//protein serine/threonine kinase activity;GO:0005524//ATP binding;GO:0016301//kinase activity;GO:0016740//transferase activity	GO:0006468//protein phosphorylation;GO:0016310//phosphorylation;GO:0018105//peptidyl-serine phosphorylation;GO:0018107//peptidyl-threonine phosphorylation
XR_002342373.1	ncbi_100518006	SBK1	SH3 domain binding kinase 1, transcript variant X1	-	-	-	-	GO:0005737//cytoplasm	GO:0000166//nucleotide binding;GO:0004672//protein kinase activity;GO:0004674//protein serine/threonine kinase activity;GO:0005524//ATP binding;GO:0016301//kinase activity;GO:0016740//transferase activity	GO:0006468//protein phosphorylation;GO:0016310//phosphorylation;GO:0018105//peptidyl-serine phosphorylation;GO:0018107//peptidyl-threonine phosphorylation
XR_002342383.1	ncbi_100524794	LOC100524794	ATP-binding cassette sub-family A member 3-like, transcript variant X1	-	-	-	-	GO:0016020//membrane;GO:0016021//integral component of membrane;GO:0043231//intracellular membrane-bounded organelle	GO:0000166//nucleotide binding;GO:0005319//lipid transporter activity;GO:0005524//ATP binding;GO:0016887//ATPase activity;GO:0042626//ATPase activity, coupled to transmembrane movement of substances	GO:0006869//lipid transport;GO:0055085//transmembrane transport
XR_002342382.1	ncbi_100524794	LOC100524794	ATP-binding cassette sub-family A member 3-like, transcript variant X1	-	-	-	-	GO:0016020//membrane;GO:0016021//integral component of membrane;GO:0043231//intracellular membrane-bounded organelle	GO:0000166//nucleotide binding;GO:0005319//lipid transporter activity;GO:0005524//ATP binding;GO:0016887//ATPase activity;GO:0042626//ATPase activity, coupled to transmembrane movement of substances	GO:0006869//lipid transport;GO:0055085//transmembrane transport
XR_002342385.1	ncbi_396846	ZP2	zona pellucida glycoprotein 2	-	-	-	-	GO:0005576//extracellular region;GO:0005771//multivesicular body;GO:0005783//endoplasmic reticulum;GO:0005886//plasma membrane;GO:0016020//membrane;GO:0016021//integral component of membrane;GO:0035805//egg coat;GO:0062023//collagen-containing extracellular matrix	GO:0032190//acrosin binding;GO:0035804//structural constituent of egg coat;GO:0042802//identical protein binding	GO:0007339//binding of sperm to zona pellucida;GO:0060468//prevention of polyspermy
XR_002342386.1	ncbi_396846	ZP2	zona pellucida glycoprotein 2	-	-	-	-	GO:0005576//extracellular region;GO:0005771//multivesicular body;GO:0005783//endoplasmic reticulum;GO:0005886//plasma membrane;GO:0016020//membrane;GO:0016021//integral component of membrane;GO:0035805//egg coat;GO:0062023//collagen-containing extracellular matrix	GO:0032190//acrosin binding;GO:0035804//structural constituent of egg coat;GO:0042802//identical protein binding	GO:0007339//binding of sperm to zona pellucida;GO:0060468//prevention of polyspermy
XR_002342405.1	ncbi_100625875	BFAR	bifunctional apoptosis regulator	-	-	-	-	-	-	-
XR_002342404.1	ncbi_100625875	BFAR	bifunctional apoptosis regulator	-	-	-	-	-	-	-
XR_002342406.1	ncbi_100625875	BFAR	bifunctional apoptosis regulator	-	-	-	-	-	-	-
XR_298185.3	ncbi_100517087	TNFRSF17	TNF receptor superfamily member 17, transcript variant X1	Environmental Information Processing;Organismal Systems	Signaling molecules and interaction;Immune system	ko04060//Cytokine-cytokine receptor interaction;ko04672//Intestinal immune network for IgA production	K05153;K05153	GO:0016020//membrane;GO:0016021//integral component of membrane	GO:0038023//signaling receptor activity	GO:0002260//lymphocyte homeostasis;GO:0007165//signal transduction
XR_002342422.1	ncbi_100517817	GSPT1	G1 to S phase transition 1, transcript variant X1	Genetic Information Processing	Translation	ko03015//mRNA surveillance pathway	K03267	GO:0005829//cytosol;GO:0018444//translation release factor complex	GO:0003747//translation release factor activity;GO:0003924//GTPase activity;GO:0005525//GTP binding	GO:0002184//cytoplasmic translational termination;GO:0006412//translation;GO:0006415//translational termination;GO:0006449//regulation of translational termination;GO:0006479//protein methylation
XR_002342426.1	ncbi_100520369	ATF7IP2	activating transcription factor 7 interacting protein 2, transcript variant X1	-	-	-	-	-	GO:0005515//protein binding	-
XR_002342427.1	ncbi_100520369	ATF7IP2	activating transcription factor 7 interacting protein 2, transcript variant X1	-	-	-	-	-	GO:0005515//protein binding	-
XR_002342432.1	ncbi_100737254	PMM2	phosphomannomutase 2, transcript variant X1	Metabolism;Metabolism;Metabolism	Global and overview maps;Carbohydrate metabolism;Carbohydrate metabolism	ko01100//Metabolic pathways;ko00520//Amino sugar and nucleotide sugar metabolism;ko00051//Fructose and mannose metabolism	K17497;K17497;K17497	GO:0005737//cytoplasm;GO:0005829//cytosol	GO:0004615//phosphomannomutase activity;GO:0016853//isomerase activity	GO:0006013//mannose metabolic process;GO:0006487//protein N-linked glycosylation;GO:0009298//GDP-mannose biosynthetic process;GO:0045047//protein targeting to ER
XR_002342924.1	ncbi_100515719	SLX4	SLX4 structure-specific endonuclease subunit, transcript variant X1	Genetic Information Processing	Replication and repair	ko03460//Fanconi anemia pathway	K10484	GO:0000781//chromosome, telomeric region;GO:0000784//nuclear chromosome, telomeric region;GO:0000790//nuclear chromatin;GO:0005634//nucleus;GO:0005654//nucleoplasm;GO:0005829//cytosol;GO:0030054//cell junction;GO:0033557//Slx1-Slx4 complex;GO:0048476//Holliday junction resolvase complex;GO:0070522//ERCC4-ERCC1 complex	GO:0005515//protein binding;GO:0008047//enzyme activator activity;GO:0008821//crossover junction endodeoxyribonuclease activity;GO:0017108//5'-flap endonuclease activity;GO:0048257//3'-flap endonuclease activity	GO:0000706//meiotic DNA double-strand break processing;GO:0000712//resolution of meiotic recombination intermediates;GO:0000724//double-strand break repair via homologous recombination;GO:0006260//DNA replication;GO:0006281//DNA repair;GO:0006289//nucleotide-excision repair;GO:0010792//DNA double-strand break processing involved in repair via single-strand annealing;GO:0036297//interstrand cross-…
XR_002342923.1	ncbi_100515719	SLX4	SLX4 structure-specific endonuclease subunit, transcript variant X1	Genetic Information Processing	Replication and repair	ko03460//Fanconi anemia pathway	K10484	GO:0000781//chromosome, telomeric region;GO:0000784//nuclear chromosome, telomeric region;GO:0000790//nuclear chromatin;GO:0005634//nucleus;GO:0005654//nucleoplasm;GO:0005829//cytosol;GO:0030054//cell junction;GO:0033557//Slx1-Slx4 complex;GO:0048476//Holliday junction resolvase complex;GO:0070522//ERCC4-ERCC1 complex	GO:0005515//protein binding;GO:0008047//enzyme activator activity;GO:0008821//crossover junction endodeoxyribonuclease activity;GO:0017108//5'-flap endonuclease activity;GO:0048257//3'-flap endonuclease activity	GO:0000706//meiotic DNA double-strand break processing;GO:0000712//resolution of meiotic recombination intermediates;GO:0000724//double-strand break repair via homologous recombination;GO:0006260//DNA replication;GO:0006281//DNA repair;GO:0006289//nucleotide-excision repair;GO:0010792//DNA double-strand break processing involved in repair via single-strand annealing;GO:0036297//interstrand cross-…
XR_002342926.1	ncbi_100515719	SLX4	SLX4 structure-specific endonuclease subunit, transcript variant X1	Genetic Information Processing	Replication and repair	ko03460//Fanconi anemia pathway	K10484	GO:0000781//chromosome, telomeric region;GO:0000784//nuclear chromosome, telomeric region;GO:0000790//nuclear chromatin;GO:0005634//nucleus;GO:0005654//nucleoplasm;GO:0005829//cytosol;GO:0030054//cell junction;GO:0033557//Slx1-Slx4 complex;GO:0048476//Holliday junction resolvase complex;GO:0070522//ERCC4-ERCC1 complex	GO:0005515//protein binding;GO:0008047//enzyme activator activity;GO:0008821//crossover junction endodeoxyribonuclease activity;GO:0017108//5'-flap endonuclease activity;GO:0048257//3'-flap endonuclease activity	GO:0000706//meiotic DNA double-strand break processing;GO:0000712//resolution of meiotic recombination intermediates;GO:0000724//double-strand break repair via homologous recombination;GO:0006260//DNA replication;GO:0006281//DNA repair;GO:0006289//nucleotide-excision repair;GO:0010792//DNA double-strand break processing involved in repair via single-strand annealing;GO:0036297//interstrand cross-…
XR_002342922.1	ncbi_100135669	NLRC3	NLR family CARD domain containing 3, transcript variant X13	-	-	-	-	GO:0005737//cytoplasm;GO:0005829//cytosol;GO:0034451//centriolar satellite;GO:0043231//intracellular membrane-bounded organelle;GO:0048471//perinuclear region of cytoplasm	GO:0000166//nucleotide binding;GO:0005515//protein binding;GO:0005524//ATP binding	GO:0007249//I-kappaB kinase/NF-kappaB signaling;GO:0032088//negative regulation of NF-kappaB transcription factor activity;GO:0032715//negative regulation of interleukin-6 production;GO:0032720//negative regulation of tumor necrosis factor production;GO:0035556//intracellular signal transduction;GO:0042110//T cell activation;GO:0043124//negative regulation of I-kappaB kinase/NF-kappaB signaling;G…
XR_002342922.1	ncbi_100515719	SLX4	SLX4 structure-specific endonuclease subunit, transcript variant X1	Genetic Information Processing	Replication and repair	ko03460//Fanconi anemia pathway	K10484	GO:0000781//chromosome, telomeric region;GO:0000784//nuclear chromosome, telomeric region;GO:0000790//nuclear chromatin;GO:0005634//nucleus;GO:0005654//nucleoplasm;GO:0005829//cytosol;GO:0030054//cell junction;GO:0033557//Slx1-Slx4 complex;GO:0048476//Holliday junction resolvase complex;GO:0070522//ERCC4-ERCC1 complex	GO:0005515//protein binding;GO:0008047//enzyme activator activity;GO:0008821//crossover junction endodeoxyribonuclease activity;GO:0017108//5'-flap endonuclease activity;GO:0048257//3'-flap endonuclease activity	GO:0000706//meiotic DNA double-strand break processing;GO:0000712//resolution of meiotic recombination intermediates;GO:0000724//double-strand break repair via homologous recombination;GO:0006260//DNA replication;GO:0006281//DNA repair;GO:0006289//nucleotide-excision repair;GO:0010792//DNA double-strand break processing involved in repair via single-strand annealing;GO:0036297//interstrand cross-…
XR_002342920.1	ncbi_100135669	NLRC3	NLR family CARD domain containing 3, transcript variant X13	-	-	-	-	GO:0005737//cytoplasm;GO:0005829//cytosol;GO:0034451//centriolar satellite;GO:0043231//intracellular membrane-bounded organelle;GO:0048471//perinuclear region of cytoplasm	GO:0000166//nucleotide binding;GO:0005515//protein binding;GO:0005524//ATP binding	GO:0007249//I-kappaB kinase/NF-kappaB signaling;GO:0032088//negative regulation of NF-kappaB transcription factor activity;GO:0032715//negative regulation of interleukin-6 production;GO:0032720//negative regulation of tumor necrosis factor production;GO:0035556//intracellular signal transduction;GO:0042110//T cell activation;GO:0043124//negative regulation of I-kappaB kinase/NF-kappaB signaling;G…
XR_002342920.1	ncbi_100515719	SLX4	SLX4 structure-specific endonuclease subunit, transcript variant X1	Genetic Information Processing	Replication and repair	ko03460//Fanconi anemia pathway	K10484	GO:0000781//chromosome, telomeric region;GO:0000784//nuclear chromosome, telomeric region;GO:0000790//nuclear chromatin;GO:0005634//nucleus;GO:0005654//nucleoplasm;GO:0005829//cytosol;GO:0030054//cell junction;GO:0033557//Slx1-Slx4 complex;GO:0048476//Holliday junction resolvase complex;GO:0070522//ERCC4-ERCC1 complex	GO:0005515//protein binding;GO:0008047//enzyme activator activity;GO:0008821//crossover junction endodeoxyribonuclease activity;GO:0017108//5'-flap endonuclease activity;GO:0048257//3'-flap endonuclease activity	GO:0000706//meiotic DNA double-strand break processing;GO:0000712//resolution of meiotic recombination intermediates;GO:0000724//double-strand break repair via homologous recombination;GO:0006260//DNA replication;GO:0006281//DNA repair;GO:0006289//nucleotide-excision repair;GO:0010792//DNA double-strand break processing involved in repair via single-strand annealing;GO:0036297//interstrand cross-…
XR_002342921.1	ncbi_100135669	NLRC3	NLR family CARD domain containing 3, transcript variant X13	-	-	-	-	GO:0005737//cytoplasm;GO:0005829//cytosol;GO:0034451//centriolar satellite;GO:0043231//intracellular membrane-bounded organelle;GO:0048471//perinuclear region of cytoplasm	GO:0000166//nucleotide binding;GO:0005515//protein binding;GO:0005524//ATP binding	GO:0007249//I-kappaB kinase/NF-kappaB signaling;GO:0032088//negative regulation of NF-kappaB transcription factor activity;GO:0032715//negative regulation of interleukin-6 production;GO:0032720//negative regulation of tumor necrosis factor production;GO:0035556//intracellular signal transduction;GO:0042110//T cell activation;GO:0043124//negative regulation of I-kappaB kinase/NF-kappaB signaling;G…
XR_002342921.1	ncbi_100515719	SLX4	SLX4 structure-specific endonuclease subunit, transcript variant X1	Genetic Information Processing	Replication and repair	ko03460//Fanconi anemia pathway	K10484	GO:0000781//chromosome, telomeric region;GO:0000784//nuclear chromosome, telomeric region;GO:0000790//nuclear chromatin;GO:0005634//nucleus;GO:0005654//nucleoplasm;GO:0005829//cytosol;GO:0030054//cell junction;GO:0033557//Slx1-Slx4 complex;GO:0048476//Holliday junction resolvase complex;GO:0070522//ERCC4-ERCC1 complex	GO:0005515//protein binding;GO:0008047//enzyme activator activity;GO:0008821//crossover junction endodeoxyribonuclease activity;GO:0017108//5'-flap endonuclease activity;GO:0048257//3'-flap endonuclease activity	GO:0000706//meiotic DNA double-strand break processing;GO:0000712//resolution of meiotic recombination intermediates;GO:0000724//double-strand break repair via homologous recombination;GO:0006260//DNA replication;GO:0006281//DNA repair;GO:0006289//nucleotide-excision repair;GO:0010792//DNA double-strand break processing involved in repair via single-strand annealing;GO:0036297//interstrand cross-…
XR_002342925.1	ncbi_100135669	NLRC3	NLR family CARD domain containing 3, transcript variant X13	-	-	-	-	GO:0005737//cytoplasm;GO:0005829//cytosol;GO:0034451//centriolar satellite;GO:0043231//intracellular membrane-bounded organelle;GO:0048471//perinuclear region of cytoplasm	GO:0000166//nucleotide binding;GO:0005515//protein binding;GO:0005524//ATP binding	GO:0007249//I-kappaB kinase/NF-kappaB signaling;GO:0032088//negative regulation of NF-kappaB transcription factor activity;GO:0032715//negative regulation of interleukin-6 production;GO:0032720//negative regulation of tumor necrosis factor production;GO:0035556//intracellular signal transduction;GO:0042110//T cell activation;GO:0043124//negative regulation of I-kappaB kinase/NF-kappaB signaling;G…
XR_002342455.1	ncbi_100533196	UBE2I	ubiquitin conjugating enzyme E2 I	Genetic Information Processing;Human Diseases;Genetic Information Processing;Environmental Information Processing	Translation;Cancers;Folding, sorting and degradation;Signal transduction	ko03013//RNA transport;ko05206//MicroRNAs in cancer;ko04120//Ubiquitin mediated proteolysis;ko04064//NF-kappa B signaling pathway	K10577;K10577;K10577;K10577	GO:0005634//nucleus	GO:0000166//nucleotide binding;GO:0005515//protein binding;GO:0005524//ATP binding;GO:0016740//transferase activity;GO:0061656//SUMO conjugating enzyme activity	GO:0016925//protein sumoylation
XR_002342458.1	ncbi_100520185	LMF1	lipase maturation factor 1, transcript variant X1	-	-	-	-	GO:0005783//endoplasmic reticulum;GO:0005789//endoplasmic reticulum membrane;GO:0005794//Golgi apparatus;GO:0016020//membrane;GO:0016021//integral component of membrane	-	GO:0006641//triglyceride metabolic process;GO:0006888//ER to Golgi vesicle-mediated transport;GO:0009306//protein secretion;GO:0033578//protein glycosylation in Golgi;GO:0034382//chylomicron remnant clearance;GO:0051006//positive regulation of lipoprotein lipase activity;GO:0051604//protein maturation;GO:0090181//regulation of cholesterol metabolic process;GO:0090207//regulation of triglyceride m…
XR_002342459.1	ncbi_100520185	LMF1	lipase maturation factor 1, transcript variant X1	-	-	-	-	GO:0005783//endoplasmic reticulum;GO:0005789//endoplasmic reticulum membrane;GO:0005794//Golgi apparatus;GO:0016020//membrane;GO:0016021//integral component of membrane	-	GO:0006641//triglyceride metabolic process;GO:0006888//ER to Golgi vesicle-mediated transport;GO:0009306//protein secretion;GO:0033578//protein glycosylation in Golgi;GO:0034382//chylomicron remnant clearance;GO:0051006//positive regulation of lipoprotein lipase activity;GO:0051604//protein maturation;GO:0090181//regulation of cholesterol metabolic process;GO:0090207//regulation of triglyceride m…
XR_002342460.1	ncbi_100520185	LMF1	lipase maturation factor 1, transcript variant X1	-	-	-	-	GO:0005783//endoplasmic reticulum;GO:0005789//endoplasmic reticulum membrane;GO:0005794//Golgi apparatus;GO:0016020//membrane;GO:0016021//integral component of membrane	-	GO:0006641//triglyceride metabolic process;GO:0006888//ER to Golgi vesicle-mediated transport;GO:0009306//protein secretion;GO:0033578//protein glycosylation in Golgi;GO:0034382//chylomicron remnant clearance;GO:0051006//positive regulation of lipoprotein lipase activity;GO:0051604//protein maturation;GO:0090181//regulation of cholesterol metabolic process;GO:0090207//regulation of triglyceride m…
XR_002342457.1	ncbi_100520185	LMF1	lipase maturation factor 1, transcript variant X1	-	-	-	-	GO:0005783//endoplasmic reticulum;GO:0005789//endoplasmic reticulum membrane;GO:0005794//Golgi apparatus;GO:0016020//membrane;GO:0016021//integral component of membrane	-	GO:0006641//triglyceride metabolic process;GO:0006888//ER to Golgi vesicle-mediated transport;GO:0009306//protein secretion;GO:0033578//protein glycosylation in Golgi;GO:0034382//chylomicron remnant clearance;GO:0051006//positive regulation of lipoprotein lipase activity;GO:0051604//protein maturation;GO:0090181//regulation of cholesterol metabolic process;GO:0090207//regulation of triglyceride m…
XR_001307522.2	ncbi_100520185	LMF1	lipase maturation factor 1, transcript variant X1	-	-	-	-	GO:0005783//endoplasmic reticulum;GO:0005789//endoplasmic reticulum membrane;GO:0005794//Golgi apparatus;GO:0016020//membrane;GO:0016021//integral component of membrane	-	GO:0006641//triglyceride metabolic process;GO:0006888//ER to Golgi vesicle-mediated transport;GO:0009306//protein secretion;GO:0033578//protein glycosylation in Golgi;GO:0034382//chylomicron remnant clearance;GO:0051006//positive regulation of lipoprotein lipase activity;GO:0051604//protein maturation;GO:0090181//regulation of cholesterol metabolic process;GO:0090207//regulation of triglyceride m…
XR_002342934.1	ncbi_100514572	PHF2	PHD finger protein 2, transcript variant X1	-	-	-	-	GO:0000776//kinetochore;GO:0005634//nucleus;GO:0005654//nucleoplasm;GO:0005730//nucleolus	GO:0003713//transcription coactivator activity;GO:0005506//iron ion binding;GO:0008270//zinc ion binding;GO:0032454//histone demethylase activity (H3-K9 specific);GO:0035064//methylated histone binding;GO:0046872//metal ion binding	GO:0006482//protein demethylation;GO:0033169//histone H3-K9 demethylation;GO:0061188//negative regulation of chromatin silencing at rDNA
XR_302297.3	ncbi_100512044	SLC5A7	solute carrier family 5 member 7, transcript variant X2	Organismal Systems;Human Diseases	Nervous system;Cancers	ko04725//Cholinergic synapse;ko05231//Choline metabolism in cancer	K14387;K14387	GO:0005886//plasma membrane;GO:0016020//membrane;GO:0016021//integral component of membrane;GO:0030424//axon;GO:0030425//dendrite;GO:0031594//neuromuscular junction;GO:0043025//neuronal cell body;GO:0043204//perikaryon;GO:0045202//synapse	GO:0005307//choline:sodium symporter activity;GO:0015220//choline transmembrane transporter activity;GO:0022857//transmembrane transporter activity;GO:0033265//choline binding	GO:0001701//in utero embryonic development;GO:0007271//synaptic transmission, cholinergic;GO:0007274//neuromuscular synaptic transmission;GO:0008292//acetylcholine biosynthetic process;GO:0015871//choline transport;GO:0055085//transmembrane transport
XR_130489.4	ncbi_110259971	C3H2orf49	chromosome 3 C2orf49 homolog, transcript variant X1	-	-	-	-	GO:0072669//tRNA-splicing ligase complex	-	GO:0048598//embryonic morphogenesis
XR_001307587.2	ncbi_100518724	MAP4K4	mitogen-activated protein kinase kinase kinase kinase 4, transcript variant X1	Environmental Information Processing	Signal transduction	ko04010//MAPK signaling pathway	K04407	GO:0005737//cytoplasm	GO:0004672//protein kinase activity;GO:0004674//protein serine/threonine kinase activity;GO:0005524//ATP binding;GO:0016301//kinase activity	GO:0006468//protein phosphorylation;GO:0007346//regulation of mitotic cell cycle;GO:0016310//phosphorylation;GO:0023014//signal transduction by protein phosphorylation;GO:0031098//stress-activated protein kinase signaling cascade;GO:0032147//activation of protein kinase activity;GO:0048812//neuron projection morphogenesis
XR_001307598.2	ncbi_100520783	EIF5B	eukaryotic translation initiation factor 5B, transcript variant X1	Genetic Information Processing	Translation	ko03013//RNA transport	K03243	GO:0005737//cytoplasm	GO:0003743//translation initiation factor activity;GO:0003924//GTPase activity;GO:0005525//GTP binding	GO:0006413//translational initiation;GO:0006446//regulation of translational initiation
XR_002342528.1	ncbi_100523898	TSGA10	testis specific 10, transcript variant X1	-	-	-	-	GO:0005737//cytoplasm;GO:0031514//motile cilium;GO:0035686//sperm fibrous sheath;GO:0043005//neuron projection;GO:0097228//sperm principal piece	-	GO:0007283//spermatogenesis;GO:0030031//cell projection assembly
XR_002342527.1	ncbi_100523898	TSGA10	testis specific 10, transcript variant X1	-	-	-	-	GO:0005737//cytoplasm;GO:0031514//motile cilium;GO:0035686//sperm fibrous sheath;GO:0043005//neuron projection;GO:0097228//sperm principal piece	-	GO:0007283//spermatogenesis;GO:0030031//cell projection assembly
XR_298231.3	ncbi_100519138	RETSAT	retinol saturase	Metabolism	Metabolism of cofactors and vitamins	ko00830//Retinol metabolism	K09516	GO:0005640//nuclear outer membrane;GO:0005789//endoplasmic reticulum membrane;GO:0031965//nuclear membrane	GO:0016491//oxidoreductase activity;GO:0051786//all-trans-retinol 13,14-reductase activity	GO:0042572//retinol metabolic process;GO:0055114//oxidation-reduction process
XR_135162.4	ncbi_100513982	LOC100513982	retinol dehydrogenase 12-like, transcript variant X2	-	-	-	-	GO:0016020//membrane;GO:0016021//integral component of membrane	-	-
XR_002342573.1	ncbi_100622743	RAB11FIP5	RAB11 family interacting protein 5, transcript variant X5	Cellular Processes	Transport and catabolism	ko04144//Endocytosis	K12484	GO:0005769//early endosome;GO:0043231//intracellular membrane-bounded organelle	GO:0017137//Rab GTPase binding	GO:0045055//regulated exocytosis
XR_002342641.1	ncbi_106507382	WDPCP	WD repeat containing planar cell polarity effector, transcript variant X1	-	-	-	-	-	-	-
XR_002342704.1	ncbi_100625426	USP34	ubiquitin specific peptidase 34, transcript variant X4	-	-	-	-	-	GO:0036459//thiol-dependent ubiquitinyl hydrolase activity	GO:0006511//ubiquitin-dependent protein catabolic process;GO:0016579//protein deubiquitination
XR_002342733.1	ncbi_100037272	EPAS1	endothelial PAS domain protein 1	Human Diseases;Human Diseases	Cancers;Cancers	ko05200//Pathways in cancer;ko05211//Renal cell carcinoma	K09095;K09095	GO:0005634//nucleus;GO:0005667//transcription factor complex;GO:0005737//cytoplasm;GO:0016607//nuclear speck	GO:0000978//RNA polymerase II proximal promoter sequence-specific DNA binding;GO:0000981//DNA-binding transcription factor activity, RNA polymerase II-specific;GO:0000987//proximal promoter sequence-specific DNA binding;GO:0001228//DNA-binding transcription activator activity, RNA polymerase II-specific;GO:0003677//DNA binding;GO:0003700//DNA-binding transcription factor activity;GO:0005515//prot…	GO:0001525//angiogenesis;GO:0001666//response to hypoxia;GO:0001892//embryonic placenta development;GO:0001974//blood vessel remodeling;GO:0002027//regulation of heart rate;GO:0006355//regulation of transcription, DNA-templated;GO:0006357//regulation of transcription by RNA polymerase II;GO:0006979//response to oxidative stress;GO:0007005//mitochondrion organization;GO:0007601//visual perception;…
XR_002342960.1	ncbi_100524932	PRKCE	protein kinase C epsilon, transcript variant X1	Cellular Processes;Environmental Information Processing;Human Diseases;Environmental Information Processing;Environmental Information Processing;Organismal Systems;Human Diseases;Human Diseases;Organismal Systems;Organismal Systems;Organismal Systems;Human Diseases	Cellular community - eukaryotes;Signal transduction;Cancers;Signal transduction;Signal transduction;Circulatory system;Endocrine and metabolic diseases;Endocrine and metabolic diseases;Sensory system;Endocrine system;Immune system;Endocrine and metabolic diseases	ko04530//Tight junction;ko04022//cGMP - PKG signaling pathway;ko05206//MicroRNAs in cancer;ko04371//Apelin signaling pathway;ko04071//Sphingolipid signaling pathway;ko04270//Vascular smooth muscle contraction;ko04931//Insulin resistance;ko04933//AGE-RAGE signaling pathway in diabetic complications;ko04750//Inflammatory mediator regulation of TRP channels;ko04925//Aldosterone synthesis and secreti…	K18050;K18050;K18050;K18050;K18050;K18050;K18050;K18050;K18050;K18050;K18050;K18050	GO:0005634//nucleus;GO:0005737//cytoplasm;GO:0005739//mitochondrion;GO:0005783//endoplasmic reticulum;GO:0005794//Golgi apparatus;GO:0005829//cytosol;GO:0005856//cytoskeleton;GO:0005886//plasma membrane;GO:0016020//membrane;GO:0048471//perinuclear region of cytoplasm;GO:0071944//cell periphery	GO:0000166//nucleotide binding;GO:0003785//actin monomer binding;GO:0004672//protein kinase activity;GO:0004674//protein serine/threonine kinase activity;GO:0004697//protein kinase C activity;GO:0004698//calcium-dependent protein kinase C activity;GO:0004699//calcium-independent protein kinase C activity;GO:0005524//ATP binding;GO:0008047//enzyme activator activity;GO:0016301//kinase activity;GO:…	GO:0002281//macrophage activation involved in immune response;GO:0006468//protein phosphorylation;GO:0007049//cell cycle;GO:0007155//cell adhesion;GO:0010634//positive regulation of epithelial cell migration;GO:0010763//positive regulation of fibroblast migration;GO:0010811//positive regulation of cell-substrate adhesion;GO:0016310//phosphorylation;GO:0018105//peptidyl-serine phosphorylation;GO:0…
XR_002342759.1	ncbi_100739092	ARHGEF33	Rho guanine nucleotide exchange factor 33	-	-	-	-	-	GO:0005085//guanyl-nucleotide exchange factor activity	-
XR_002342758.1	ncbi_100739092	ARHGEF33	Rho guanine nucleotide exchange factor 33	-	-	-	-	-	GO:0005085//guanyl-nucleotide exchange factor activity	-
XR_002342791.1	ncbi_100627243	LTBP1	latent transforming growth factor beta binding protein 1	Environmental Information Processing	Signal transduction	ko04350//TGF-beta signaling pathway	K19559	-	-	-
XR_002342788.1	ncbi_100627243	LTBP1	latent transforming growth factor beta binding protein 1	Environmental Information Processing	Signal transduction	ko04350//TGF-beta signaling pathway	K19559	-	-	-
XR_002342790.1	ncbi_100627243	LTBP1	latent transforming growth factor beta binding protein 1	Environmental Information Processing	Signal transduction	ko04350//TGF-beta signaling pathway	K19559	-	-	-
XR_002342793.1	ncbi_100627243	LTBP1	latent transforming growth factor beta binding protein 1	Environmental Information Processing	Signal transduction	ko04350//TGF-beta signaling pathway	K19559	-	-	-
XR_002342797.1	ncbi_100518423	ALK	ALK receptor tyrosine kinase	Human Diseases;Human Diseases	Cancers;Cancers	ko05200//Pathways in cancer;ko05223//Non-small cell lung cancer	K05119;K05119	GO:0005887//integral component of plasma membrane;GO:0016020//membrane;GO:0043235//receptor complex	GO:0004672//protein kinase activity;GO:0004713//protein tyrosine kinase activity;GO:0004714//transmembrane receptor protein tyrosine kinase activity;GO:0005515//protein binding;GO:0005524//ATP binding	GO:0000187//activation of MAPK activity;GO:0006468//protein phosphorylation;GO:0007165//signal transduction;GO:0007169//transmembrane receptor protein tyrosine kinase signaling pathway;GO:0007275//multicellular organism development;GO:0016310//phosphorylation;GO:0018108//peptidyl-tyrosine phosphorylation;GO:0033674//positive regulation of kinase activity;GO:0042127//regulation of cell proliferati…
XR_002342800.1	ncbi_100519306	PLB1	phospholipase B1, transcript variant X1	Metabolism;Metabolism;Metabolism;Metabolism;Metabolism;Metabolism;Organismal Systems	Global and overview maps;Lipid metabolism;Lipid metabolism;Lipid metabolism;Lipid metabolism;Lipid metabolism;Digestive system	ko01100//Metabolic pathways;ko00564//Glycerophospholipid metabolism;ko00590//Arachidonic acid metabolism;ko00565//Ether lipid metabolism;ko00591//Linoleic acid metabolism;ko00592//alpha-Linolenic acid metabolism;ko04977//Vitamin digestion and absorption	K14621;K14621;K14621;K14621;K14621;K14621;K14621	GO:0016020//membrane;GO:0016021//integral component of membrane	GO:0004620//phospholipase activity;GO:0016298//lipase activity;GO:0016788//hydrolase activity, acting on ester bonds	GO:0006629//lipid metabolic process;GO:2000344//positive regulation of acrosome reaction
XR_002342802.1	ncbi_100519306	PLB1	phospholipase B1, transcript variant X1	Metabolism;Metabolism;Metabolism;Metabolism;Metabolism;Metabolism;Organismal Systems	Global and overview maps;Lipid metabolism;Lipid metabolism;Lipid metabolism;Lipid metabolism;Lipid metabolism;Digestive system	ko01100//Metabolic pathways;ko00564//Glycerophospholipid metabolism;ko00590//Arachidonic acid metabolism;ko00565//Ether lipid metabolism;ko00591//Linoleic acid metabolism;ko00592//alpha-Linolenic acid metabolism;ko04977//Vitamin digestion and absorption	K14621;K14621;K14621;K14621;K14621;K14621;K14621	GO:0016020//membrane;GO:0016021//integral component of membrane	GO:0004620//phospholipase activity;GO:0016298//lipase activity;GO:0016788//hydrolase activity, acting on ester bonds	GO:0006629//lipid metabolic process;GO:2000344//positive regulation of acrosome reaction
XR_002342801.1	ncbi_100519306	PLB1	phospholipase B1, transcript variant X1	Metabolism;Metabolism;Metabolism;Metabolism;Metabolism;Metabolism;Organismal Systems	Global and overview maps;Lipid metabolism;Lipid metabolism;Lipid metabolism;Lipid metabolism;Lipid metabolism;Digestive system	ko01100//Metabolic pathways;ko00564//Glycerophospholipid metabolism;ko00590//Arachidonic acid metabolism;ko00565//Ether lipid metabolism;ko00591//Linoleic acid metabolism;ko00592//alpha-Linolenic acid metabolism;ko04977//Vitamin digestion and absorption	K14621;K14621;K14621;K14621;K14621;K14621;K14621	GO:0016020//membrane;GO:0016021//integral component of membrane	GO:0004620//phospholipase activity;GO:0016298//lipase activity;GO:0016788//hydrolase activity, acting on ester bonds	GO:0006629//lipid metabolic process;GO:2000344//positive regulation of acrosome reaction
XR_002342803.1	ncbi_100519306	PLB1	phospholipase B1, transcript variant X1	Metabolism;Metabolism;Metabolism;Metabolism;Metabolism;Metabolism;Organismal Systems	Global and overview maps;Lipid metabolism;Lipid metabolism;Lipid metabolism;Lipid metabolism;Lipid metabolism;Digestive system	ko01100//Metabolic pathways;ko00564//Glycerophospholipid metabolism;ko00590//Arachidonic acid metabolism;ko00565//Ether lipid metabolism;ko00591//Linoleic acid metabolism;ko00592//alpha-Linolenic acid metabolism;ko04977//Vitamin digestion and absorption	K14621;K14621;K14621;K14621;K14621;K14621;K14621	GO:0016020//membrane;GO:0016021//integral component of membrane	GO:0004620//phospholipase activity;GO:0016298//lipase activity;GO:0016788//hydrolase activity, acting on ester bonds	GO:0006629//lipid metabolic process;GO:2000344//positive regulation of acrosome reaction
XR_002342804.1	ncbi_100519306	PLB1	phospholipase B1, transcript variant X1	Metabolism;Metabolism;Metabolism;Metabolism;Metabolism;Metabolism;Organismal Systems	Global and overview maps;Lipid metabolism;Lipid metabolism;Lipid metabolism;Lipid metabolism;Lipid metabolism;Digestive system	ko01100//Metabolic pathways;ko00564//Glycerophospholipid metabolism;ko00590//Arachidonic acid metabolism;ko00565//Ether lipid metabolism;ko00591//Linoleic acid metabolism;ko00592//alpha-Linolenic acid metabolism;ko04977//Vitamin digestion and absorption	K14621;K14621;K14621;K14621;K14621;K14621;K14621	GO:0016020//membrane;GO:0016021//integral component of membrane	GO:0004620//phospholipase activity;GO:0016298//lipase activity;GO:0016788//hydrolase activity, acting on ester bonds	GO:0006629//lipid metabolic process;GO:2000344//positive regulation of acrosome reaction
XR_002342806.1	ncbi_100519306	PLB1	phospholipase B1, transcript variant X1	Metabolism;Metabolism;Metabolism;Metabolism;Metabolism;Metabolism;Organismal Systems	Global and overview maps;Lipid metabolism;Lipid metabolism;Lipid metabolism;Lipid metabolism;Lipid metabolism;Digestive system	ko01100//Metabolic pathways;ko00564//Glycerophospholipid metabolism;ko00590//Arachidonic acid metabolism;ko00565//Ether lipid metabolism;ko00591//Linoleic acid metabolism;ko00592//alpha-Linolenic acid metabolism;ko04977//Vitamin digestion and absorption	K14621;K14621;K14621;K14621;K14621;K14621;K14621	GO:0016020//membrane;GO:0016021//integral component of membrane	GO:0004620//phospholipase activity;GO:0016298//lipase activity;GO:0016788//hydrolase activity, acting on ester bonds	GO:0006629//lipid metabolic process;GO:2000344//positive regulation of acrosome reaction
XR_002342805.1	ncbi_100519306	PLB1	phospholipase B1, transcript variant X1	Metabolism;Metabolism;Metabolism;Metabolism;Metabolism;Metabolism;Organismal Systems	Global and overview maps;Lipid metabolism;Lipid metabolism;Lipid metabolism;Lipid metabolism;Lipid metabolism;Digestive system	ko01100//Metabolic pathways;ko00564//Glycerophospholipid metabolism;ko00590//Arachidonic acid metabolism;ko00565//Ether lipid metabolism;ko00591//Linoleic acid metabolism;ko00592//alpha-Linolenic acid metabolism;ko04977//Vitamin digestion and absorption	K14621;K14621;K14621;K14621;K14621;K14621;K14621	GO:0016020//membrane;GO:0016021//integral component of membrane	GO:0004620//phospholipase activity;GO:0016298//lipase activity;GO:0016788//hydrolase activity, acting on ester bonds	GO:0006629//lipid metabolic process;GO:2000344//positive regulation of acrosome reaction
XR_002342799.1	ncbi_100519306	PLB1	phospholipase B1, transcript variant X1	Metabolism;Metabolism;Metabolism;Metabolism;Metabolism;Metabolism;Organismal Systems	Global and overview maps;Lipid metabolism;Lipid metabolism;Lipid metabolism;Lipid metabolism;Lipid metabolism;Digestive system	ko01100//Metabolic pathways;ko00564//Glycerophospholipid metabolism;ko00590//Arachidonic acid metabolism;ko00565//Ether lipid metabolism;ko00591//Linoleic acid metabolism;ko00592//alpha-Linolenic acid metabolism;ko04977//Vitamin digestion and absorption	K14621;K14621;K14621;K14621;K14621;K14621;K14621	GO:0016020//membrane;GO:0016021//integral component of membrane	GO:0004620//phospholipase activity;GO:0016298//lipase activity;GO:0016788//hydrolase activity, acting on ester bonds	GO:0006629//lipid metabolic process;GO:2000344//positive regulation of acrosome reaction
XR_002342798.1	ncbi_100519306	PLB1	phospholipase B1, transcript variant X1	Metabolism;Metabolism;Metabolism;Metabolism;Metabolism;Metabolism;Organismal Systems	Global and overview maps;Lipid metabolism;Lipid metabolism;Lipid metabolism;Lipid metabolism;Lipid metabolism;Digestive system	ko01100//Metabolic pathways;ko00564//Glycerophospholipid metabolism;ko00590//Arachidonic acid metabolism;ko00565//Ether lipid metabolism;ko00591//Linoleic acid metabolism;ko00592//alpha-Linolenic acid metabolism;ko04977//Vitamin digestion and absorption	K14621;K14621;K14621;K14621;K14621;K14621;K14621	GO:0016020//membrane;GO:0016021//integral component of membrane	GO:0004620//phospholipase activity;GO:0016298//lipase activity;GO:0016788//hydrolase activity, acting on ester bonds	GO:0006629//lipid metabolic process;GO:2000344//positive regulation of acrosome reaction
XR_002342966.1	ncbi_100521444	PFN4	profilin family member 4	Cellular Processes;Environmental Information Processing;Human Diseases	Cell motility;Signal transduction;Infectious diseases	ko04810//Regulation of actin cytoskeleton;ko04015//Rap1 signaling pathway;ko05132//Salmonella infection	K05759;K05759;K05759	-	GO:0003779//actin binding	-
XR_002342966.1	ncbi_100521786	TP53I3	tumor protein p53 inducible protein 3	Cellular Processes	Cell growth and death	ko04115//p53 signaling pathway	K10133	-	GO:0003960//NADPH:quinone reductase activity;GO:0016491//oxidoreductase activity;GO:0042803//protein homodimerization activity;GO:0048038//quinone binding;GO:0070402//NADPH binding	GO:0006739//NADP metabolic process;GO:0055114//oxidation-reduction process
XR_002342970.1	ncbi_100516797	LOC100516797	cytosolic 5'-nucleotidase 1B, transcript variant X1	Metabolism;Metabolism;Metabolism;Metabolism	Global and overview maps;Nucleotide metabolism;Nucleotide metabolism;Metabolism of cofactors and vitamins	ko01100//Metabolic pathways;ko00230//Purine metabolism;ko00240//Pyrimidine metabolism;ko00760//Nicotinate and nicotinamide metabolism	K01081;K01081;K01081;K01081	GO:0005737//cytoplasm;GO:0005829//cytosol	GO:0000166//nucleotide binding;GO:0000287//magnesium ion binding;GO:0008253//5'-nucleotidase activity	GO:0009116//nucleoside metabolic process;GO:0009117//nucleotide metabolic process;GO:0016311//dephosphorylation;GO:0046085//adenosine metabolic process
XR_002342969.1	ncbi_100516797	LOC100516797	cytosolic 5'-nucleotidase 1B, transcript variant X1	Metabolism;Metabolism;Metabolism;Metabolism	Global and overview maps;Nucleotide metabolism;Nucleotide metabolism;Metabolism of cofactors and vitamins	ko01100//Metabolic pathways;ko00230//Purine metabolism;ko00240//Pyrimidine metabolism;ko00760//Nicotinate and nicotinamide metabolism	K01081;K01081;K01081;K01081	GO:0005737//cytoplasm;GO:0005829//cytosol	GO:0000166//nucleotide binding;GO:0000287//magnesium ion binding;GO:0008253//5'-nucleotidase activity	GO:0009116//nucleoside metabolic process;GO:0009117//nucleotide metabolic process;GO:0016311//dephosphorylation;GO:0046085//adenosine metabolic process
XR_002342971.1	ncbi_100516797	LOC100516797	cytosolic 5'-nucleotidase 1B, transcript variant X1	Metabolism;Metabolism;Metabolism;Metabolism	Global and overview maps;Nucleotide metabolism;Nucleotide metabolism;Metabolism of cofactors and vitamins	ko01100//Metabolic pathways;ko00230//Purine metabolism;ko00240//Pyrimidine metabolism;ko00760//Nicotinate and nicotinamide metabolism	K01081;K01081;K01081;K01081	GO:0005737//cytoplasm;GO:0005829//cytosol	GO:0000166//nucleotide binding;GO:0000287//magnesium ion binding;GO:0008253//5'-nucleotidase activity	GO:0009116//nucleoside metabolic process;GO:0009117//nucleotide metabolic process;GO:0016311//dephosphorylation;GO:0046085//adenosine metabolic process
XR_002342972.1	ncbi_100516797	LOC100516797	cytosolic 5'-nucleotidase 1B, transcript variant X1	Metabolism;Metabolism;Metabolism;Metabolism	Global and overview maps;Nucleotide metabolism;Nucleotide metabolism;Metabolism of cofactors and vitamins	ko01100//Metabolic pathways;ko00230//Purine metabolism;ko00240//Pyrimidine metabolism;ko00760//Nicotinate and nicotinamide metabolism	K01081;K01081;K01081;K01081	GO:0005737//cytoplasm;GO:0005829//cytosol	GO:0000166//nucleotide binding;GO:0000287//magnesium ion binding;GO:0008253//5'-nucleotidase activity	GO:0009116//nucleoside metabolic process;GO:0009117//nucleotide metabolic process;GO:0016311//dephosphorylation;GO:0046085//adenosine metabolic process
XR_002342973.1	ncbi_100516797	LOC100516797	cytosolic 5'-nucleotidase 1B, transcript variant X1	Metabolism;Metabolism;Metabolism;Metabolism	Global and overview maps;Nucleotide metabolism;Nucleotide metabolism;Metabolism of cofactors and vitamins	ko01100//Metabolic pathways;ko00230//Purine metabolism;ko00240//Pyrimidine metabolism;ko00760//Nicotinate and nicotinamide metabolism	K01081;K01081;K01081;K01081	GO:0005737//cytoplasm;GO:0005829//cytosol	GO:0000166//nucleotide binding;GO:0000287//magnesium ion binding;GO:0008253//5'-nucleotidase activity	GO:0009116//nucleoside metabolic process;GO:0009117//nucleotide metabolic process;GO:0016311//dephosphorylation;GO:0046085//adenosine metabolic process
XR_002342864.1	ncbi_100499564	PDIA6	protein disulfide isomerase family A member 6	Genetic Information Processing	Folding, sorting and degradation	ko04141//Protein processing in endoplasmic reticulum	K09584	GO:0005623//cell	GO:0016853//isomerase activity	GO:0045454//cell redox homeostasis
XR_002343672.1	ncbi_100511875	EXOSC4	exosome component 4	Genetic Information Processing	Folding, sorting and degradation	ko03018//RNA degradation	K11600	GO:0000176//nuclear exosome (RNase complex);GO:0000177//cytoplasmic exosome (RNase complex);GO:0000178//exosome (RNase complex);GO:0005634//nucleus;GO:0005730//nucleolus;GO:0005737//cytoplasm;GO:0005829//cytosol;GO:0035327//transcriptionally active chromatin;GO:0045111//intermediate filament cytoskeleton	GO:0035925//mRNA 3'-UTR AU-rich region binding	GO:0000460//maturation of 5.8S rRNA;GO:0000956//nuclear-transcribed mRNA catabolic process;GO:0016075//rRNA catabolic process;GO:0030307//positive regulation of cell growth;GO:0034427//nuclear-transcribed mRNA catabolic process, exonucleolytic, 3'-5';GO:0034475//U4 snRNA 3'-end processing;GO:0045006//DNA deamination;GO:0051607//defense response to virus;GO:0071028//nuclear mRNA surveillance;GO:00…
XR_002343054.1	ncbi_100152456	KCNK9	potassium two pore domain channel subfamily K member 9	Organismal Systems	Endocrine system	ko04925//Aldosterone synthesis and secretion	K04919	GO:0005886//plasma membrane;GO:0005887//integral component of plasma membrane;GO:0016020//membrane;GO:0016021//integral component of membrane	GO:0005249//voltage-gated potassium channel activity;GO:0005267//potassium channel activity;GO:0022841//potassium ion leak channel activity	GO:0006811//ion transport;GO:0006813//potassium ion transport;GO:0030322//stabilization of membrane potential;GO:0071805//potassium ion transmembrane transport;GO:1990573//potassium ion import across plasma membrane
XR_002343072.1	ncbi_100157293	TMEM71	transmembrane protein 71, transcript variant X1	-	-	-	-	GO:0005739//mitochondrion;GO:0016020//membrane;GO:0016021//integral component of membrane	-	-
XR_002343074.1	ncbi_100622999	ADCY8	adenylate cyclase 8, transcript variant X1	Human Diseases;Human Diseases;Organismal Systems;Human Diseases;Environmental Information Processing;Environmental Information Processing;Environmental Information Processing;Organismal Systems;Metabolism;Environmental Information Processing;Human Diseases;Organismal Systems;Organismal Systems;Environmental Information Processing;Organismal Systems;Environmental Information Processing;Organismal …	Cancers;Infectious diseases;Environmental adaptation;Infectious diseases;Signal transduction;Signal transduction;Signal transduction;Immune system;Nucleotide metabolism;Signal transduction;Endocrine and metabolic diseases;Endocrine system;Nervous system;Signal transduction;Circulatory system;Signal transduction;Endocrine system;Endocrine system;Immune system;Circulatory system;Cell growth and dea…	ko05200//Pathways in cancer;ko05166//HTLV-I infection;ko04714//Thermogenesis;ko05163//Human cytomegalovirus infection;ko04015//Rap1 signaling pathway;ko04024//cAMP signaling pathway;ko04020//Calcium signaling pathway;ko04062//Chemokine signaling pathway;ko00230//Purine metabolism;ko04022//cGMP - PKG signaling pathway;ko04934//Cushing syndrome;ko04921//Oxytocin signaling pathway;ko04723//Retrograd…	K08048;K08048;K08048;K08048;K08048;K08048;K08048;K08048;K08048;K08048;K08048;K08048;K08048;K08048;K08048;K08048;K08048;K08048;K08048;K08048;K08048;K08048;K08048;K08048;K08048;K08048;K08048;K08048;K08048;K08048;K08048;K08048;K08048;K08048;K08048;K08048;K08048;K08048;K08048;K08048;K08048;K08048;K08048;K08048;K08048;K08048;K08048;K08048	GO:0005623//cell;GO:0005886//plasma membrane;GO:0005887//integral component of plasma membrane;GO:0014069//postsynaptic density;GO:0016020//membrane;GO:0016021//integral component of membrane;GO:0016323//basolateral plasma membrane;GO:0016324//apical plasma membrane;GO:0030424//axon;GO:0030425//dendrite;GO:0032809//neuronal cell body membrane;GO:0048786//presynaptic active zone;GO:0060076//excita…	GO:0000166//nucleotide binding;GO:0004016//adenylate cyclase activity;GO:0005524//ATP binding;GO:0008294//calcium- and calmodulin-responsive adenylate cyclase activity;GO:0016829//lyase activity;GO:0016849//phosphorus-oxygen lyase activity;GO:0046872//metal ion binding	GO:0006171//cAMP biosynthetic process;GO:0007189//adenylate cyclase-activating G protein-coupled receptor signaling pathway;GO:0007193//adenylate cyclase-inhibiting G protein-coupled receptor signaling pathway;GO:0007613//memory;GO:0007616//long-term memory;GO:0007626//locomotory behavior;GO:0009190//cyclic nucleotide biosynthetic process;GO:0010255//glucose mediated signaling pathway;GO:0031915/…
XR_002343073.1	ncbi_100622999	ADCY8	adenylate cyclase 8, transcript variant X1	Human Diseases;Human Diseases;Organismal Systems;Human Diseases;Environmental Information Processing;Environmental Information Processing;Environmental Information Processing;Organismal Systems;Metabolism;Environmental Information Processing;Human Diseases;Organismal Systems;Organismal Systems;Environmental Information Processing;Organismal Systems;Environmental Information Processing;Organismal …	Cancers;Infectious diseases;Environmental adaptation;Infectious diseases;Signal transduction;Signal transduction;Signal transduction;Immune system;Nucleotide metabolism;Signal transduction;Endocrine and metabolic diseases;Endocrine system;Nervous system;Signal transduction;Circulatory system;Signal transduction;Endocrine system;Endocrine system;Immune system;Circulatory system;Cell growth and dea…	ko05200//Pathways in cancer;ko05166//HTLV-I infection;ko04714//Thermogenesis;ko05163//Human cytomegalovirus infection;ko04015//Rap1 signaling pathway;ko04024//cAMP signaling pathway;ko04020//Calcium signaling pathway;ko04062//Chemokine signaling pathway;ko00230//Purine metabolism;ko04022//cGMP - PKG signaling pathway;ko04934//Cushing syndrome;ko04921//Oxytocin signaling pathway;ko04723//Retrograd…	K08048;K08048;K08048;K08048;K08048;K08048;K08048;K08048;K08048;K08048;K08048;K08048;K08048;K08048;K08048;K08048;K08048;K08048;K08048;K08048;K08048;K08048;K08048;K08048;K08048;K08048;K08048;K08048;K08048;K08048;K08048;K08048;K08048;K08048;K08048;K08048;K08048;K08048;K08048;K08048;K08048;K08048;K08048;K08048;K08048;K08048;K08048;K08048	GO:0005623//cell;GO:0005886//plasma membrane;GO:0005887//integral component of plasma membrane;GO:0014069//postsynaptic density;GO:0016020//membrane;GO:0016021//integral component of membrane;GO:0016323//basolateral plasma membrane;GO:0016324//apical plasma membrane;GO:0030424//axon;GO:0030425//dendrite;GO:0032809//neuronal cell body membrane;GO:0048786//presynaptic active zone;GO:0060076//excita…	GO:0000166//nucleotide binding;GO:0004016//adenylate cyclase activity;GO:0005524//ATP binding;GO:0008294//calcium- and calmodulin-responsive adenylate cyclase activity;GO:0016829//lyase activity;GO:0016849//phosphorus-oxygen lyase activity;GO:0046872//metal ion binding	GO:0006171//cAMP biosynthetic process;GO:0007189//adenylate cyclase-activating G protein-coupled receptor signaling pathway;GO:0007193//adenylate cyclase-inhibiting G protein-coupled receptor signaling pathway;GO:0007613//memory;GO:0007616//long-term memory;GO:0007626//locomotory behavior;GO:0009190//cyclic nucleotide biosynthetic process;GO:0010255//glucose mediated signaling pathway;GO:0031915/…
XR_002343120.1	ncbi_100152159	FAM83A	family with sequence similarity 83 member A	-	-	-	-	-	GO:0019901//protein kinase binding;GO:0036312//phosphatidylinositol 3-kinase regulatory subunit binding	GO:0007173//epidermal growth factor receptor signaling pathway;GO:0008283//cell proliferation
XR_002343121.1	ncbi_100152159	FAM83A	family with sequence similarity 83 member A	-	-	-	-	-	GO:0019901//protein kinase binding;GO:0036312//phosphatidylinositol 3-kinase regulatory subunit binding	GO:0007173//epidermal growth factor receptor signaling pathway;GO:0008283//cell proliferation
XR_001308039.2	ncbi_397120	SHAS2	hyaluronan synthase 2	-	-	-	-	GO:0005737//cytoplasm;GO:0005887//integral component of plasma membrane;GO:0016020//membrane;GO:0016021//integral component of membrane;GO:0031410//cytoplasmic vesicle;GO:0044853//plasma membrane raft	GO:0042802//identical protein binding;GO:0050501//hyaluronan synthase activity	GO:0001570//vasculogenesis;GO:0008284//positive regulation of cell proliferation;GO:0030212//hyaluronan metabolic process;GO:0030213//hyaluronan biosynthetic process;GO:0030335//positive regulation of cell migration;GO:0035810//positive regulation of urine volume;GO:0036120//cellular response to platelet-derived growth factor stimulus;GO:0036302//atrioventricular canal development;GO:0045226//ext…
XR_002343162.1	ncbi_100739714	EMC2	ER membrane protein complex subunit 2, transcript variant X1	-	-	-	-	GO:0072546//ER membrane protein complex	GO:0005515//protein binding	-
XR_002343160.1	ncbi_100739714	EMC2	ER membrane protein complex subunit 2, transcript variant X1	-	-	-	-	GO:0072546//ER membrane protein complex	GO:0005515//protein binding	-
XR_002343161.1	ncbi_100739714	EMC2	ER membrane protein complex subunit 2, transcript variant X1	-	-	-	-	GO:0072546//ER membrane protein complex	GO:0005515//protein binding	-
XR_002343158.1	ncbi_100739714	EMC2	ER membrane protein complex subunit 2, transcript variant X1	-	-	-	-	GO:0072546//ER membrane protein complex	GO:0005515//protein binding	-
XR_002343163.1	ncbi_100739714	EMC2	ER membrane protein complex subunit 2, transcript variant X1	-	-	-	-	GO:0072546//ER membrane protein complex	GO:0005515//protein binding	-
XR_002343159.1	ncbi_100739714	EMC2	ER membrane protein complex subunit 2, transcript variant X1	-	-	-	-	GO:0072546//ER membrane protein complex	GO:0005515//protein binding	-
XR_002343687.1	ncbi_102165175	RIMS2	regulating synaptic membrane exocytosis 2	Organismal Systems	Endocrine system	ko04911//Insulin secretion	K15297	GO:0016020//membrane;GO:0042734//presynaptic membrane;GO:0045202//synapse;GO:0048786//presynaptic active zone;GO:0048788//cytoskeleton of presynaptic active zone;GO:0098831//presynaptic active zone cytoplasmic component	GO:0005515//protein binding;GO:0017137//Rab GTPase binding;GO:0044325//ion channel binding;GO:0046872//metal ion binding	GO:0006887//exocytosis;GO:0017157//regulation of exocytosis;GO:0042391//regulation of membrane potential;GO:0048167//regulation of synaptic plasticity;GO:0048791//calcium ion-regulated exocytosis of neurotransmitter;GO:0050806//positive regulation of synaptic transmission;GO:2000300//regulation of synaptic vesicle exocytosis
XR_002343691.1	ncbi_100525287	GRHL2	grainyhead like transcription factor 2, transcript variant X1	-	-	-	-	GO:0005634//nucleus	GO:0003700//DNA-binding transcription factor activity;GO:0043565//sequence-specific DNA binding	GO:0006357//regulation of transcription by RNA polymerase II;GO:0007420//brain development;GO:0021915//neural tube development
XR_002343188.1	ncbi_100135664	SPAG1	sperm associated antigen 1, transcript variant X1	-	-	-	-	GO:0005737//cytoplasm;GO:0005829//cytosol	GO:0005515//protein binding	GO:0070286//axonemal dynein complex assembly
XR_002343189.1	ncbi_100135664	SPAG1	sperm associated antigen 1, transcript variant X1	-	-	-	-	GO:0005737//cytoplasm;GO:0005829//cytosol	GO:0005515//protein binding	GO:0070286//axonemal dynein complex assembly
XR_002343186.1	ncbi_100135664	SPAG1	sperm associated antigen 1, transcript variant X1	-	-	-	-	GO:0005737//cytoplasm;GO:0005829//cytosol	GO:0005515//protein binding	GO:0070286//axonemal dynein complex assembly
XR_002343187.1	ncbi_100135664	SPAG1	sperm associated antigen 1, transcript variant X1	-	-	-	-	GO:0005737//cytoplasm;GO:0005829//cytosol	GO:0005515//protein binding	GO:0070286//axonemal dynein complex assembly
XR_002343185.1	ncbi_100135664	SPAG1	sperm associated antigen 1, transcript variant X1	-	-	-	-	GO:0005737//cytoplasm;GO:0005829//cytosol	GO:0005515//protein binding	GO:0070286//axonemal dynein complex assembly
XR_002343193.1	ncbi_100153957	KCNS2	potassium voltage-gated channel modifier subfamily S member 2, transcript variant X1	-	-	-	-	GO:0008076//voltage-gated potassium channel complex;GO:0016020//membrane;GO:0016021//integral component of membrane	GO:0005216//ion channel activity;GO:0005244//voltage-gated ion channel activity;GO:0005249//voltage-gated potassium channel activity;GO:0005267//potassium channel activity;GO:0005515//protein binding	GO:0006811//ion transport;GO:0006813//potassium ion transport;GO:0034765//regulation of ion transmembrane transport;GO:0051260//protein homooligomerization;GO:0055085//transmembrane transport;GO:0071805//potassium ion transmembrane transport
XR_002343227.1	ncbi_100156639	TMEM55A	transmembrane protein 55A	Environmental Information Processing	Signal transduction	ko04070//Phosphatidylinositol signaling system	K13084	GO:0005764//lysosome;GO:0005765//lysosomal membrane;GO:0005768//endosome;GO:0005886//plasma membrane;GO:0030670//phagocytic vesicle membrane;GO:0031902//late endosome membrane	GO:0016787//hydrolase activity;GO:0034597//phosphatidylinositol-4,5-bisphosphate 4-phosphatase activity	GO:0046856//phosphatidylinositol dephosphorylation;GO:0050765//negative regulation of phagocytosis
XR_002343787.1	ncbi_100153257	MMP16	matrix metallopeptidase 16	Human Diseases;Organismal Systems	Cancers;Endocrine system	ko05206//MicroRNAs in cancer;ko04928//Parathyroid hormone synthesis, secretion and action	K07996;K07996	GO:0005615//extracellular space;GO:0005887//integral component of plasma membrane;GO:0016020//membrane;GO:0016021//integral component of membrane;GO:0031012//extracellular matrix	GO:0004222//metalloendopeptidase activity;GO:0008233//peptidase activity;GO:0008237//metallopeptidase activity;GO:0008270//zinc ion binding;GO:0016787//hydrolase activity;GO:0046872//metal ion binding;GO:0070006//metalloaminopeptidase activity	GO:0001501//skeletal system development;GO:0001503//ossification;GO:0001958//endochondral ossification;GO:0006508//proteolysis;GO:0016485//protein processing;GO:0030198//extracellular matrix organization;GO:0030574//collagen catabolic process;GO:0035988//chondrocyte proliferation;GO:0048701//embryonic cranial skeleton morphogenesis;GO:0060348//bone development;GO:0097094//craniofacial suture morp…
XR_302924.3	ncbi_100152057	CPNE3	copine 3, transcript variant X4	-	-	-	-	GO:0005886//plasma membrane	GO:0005544//calcium-dependent phospholipid binding;GO:0030971//receptor tyrosine kinase binding	GO:0006468//protein phosphorylation;GO:0038128//ERBB2 signaling pathway;GO:0071277//cellular response to calcium ion
XR_002343276.1	ncbi_100521447	LOC100521447	serine/threonine-protein kinase Sgk3, transcript variant X1	Environmental Information Processing;Environmental Information Processing	Signal transduction;Signal transduction	ko04151//PI3K-Akt signaling pathway;ko04068//FoxO signaling pathway	K13304;K13304	-	GO:0000166//nucleotide binding;GO:0004672//protein kinase activity;GO:0004674//protein serine/threonine kinase activity;GO:0005524//ATP binding;GO:0015459//potassium channel regulator activity;GO:0016301//kinase activity;GO:0016740//transferase activity;GO:0035091//phosphatidylinositol binding	GO:0006468//protein phosphorylation;GO:0016310//phosphorylation;GO:0018105//peptidyl-serine phosphorylation;GO:0035556//intracellular signal transduction
XR_002343278.1	ncbi_100738003	LOC100738003	25-hydroxycholesterol 7-alpha-hydroxylase-like, transcript variant X2	Metabolism;Metabolism	Lipid metabolism;Lipid metabolism	ko00140//Steroid hormone biosynthesis;ko00120//Primary bile acid biosynthesis	K07430;K07430	GO:0005783//endoplasmic reticulum;GO:0005789//endoplasmic reticulum membrane;GO:0016020//membrane;GO:0016021//integral component of membrane	GO:0004497//monooxygenase activity;GO:0005506//iron ion binding;GO:0008395//steroid hydroxylase activity;GO:0008396//oxysterol 7-alpha-hydroxylase activity;GO:0016705//oxidoreductase activity, acting on paired donors, with incorporation or reduction of molecular oxygen;GO:0020037//heme binding;GO:0046872//metal ion binding	GO:0006699//bile acid biosynthetic process;GO:0033147//negative regulation of intracellular estrogen receptor signaling pathway;GO:0035754//B cell chemotaxis;GO:0042632//cholesterol homeostasis;GO:0050679//positive regulation of epithelial cell proliferation;GO:0055114//oxidation-reduction process;GO:0060740//prostate gland epithelium morphogenesis
XR_002343279.1	ncbi_100738003	LOC100738003	25-hydroxycholesterol 7-alpha-hydroxylase-like, transcript variant X2	Metabolism;Metabolism	Lipid metabolism;Lipid metabolism	ko00140//Steroid hormone biosynthesis;ko00120//Primary bile acid biosynthesis	K07430;K07430	GO:0005783//endoplasmic reticulum;GO:0005789//endoplasmic reticulum membrane;GO:0016020//membrane;GO:0016021//integral component of membrane	GO:0004497//monooxygenase activity;GO:0005506//iron ion binding;GO:0008395//steroid hydroxylase activity;GO:0008396//oxysterol 7-alpha-hydroxylase activity;GO:0016705//oxidoreductase activity, acting on paired donors, with incorporation or reduction of molecular oxygen;GO:0020037//heme binding;GO:0046872//metal ion binding	GO:0006699//bile acid biosynthetic process;GO:0033147//negative regulation of intracellular estrogen receptor signaling pathway;GO:0035754//B cell chemotaxis;GO:0042632//cholesterol homeostasis;GO:0050679//positive regulation of epithelial cell proliferation;GO:0055114//oxidation-reduction process;GO:0060740//prostate gland epithelium morphogenesis
XR_001308232.2	ncbi_106510084	LOC106510084	uncharacterized LOC106510084	-	-	-	-	-	-	-
XR_002343324.1	ncbi_100154905	PLAG1	PLAG1 zinc finger, transcript variant X2	-	-	-	-	GO:0005634//nucleus;GO:0005654//nucleoplasm;GO:0005813//centrosome;GO:0005829//cytosol;GO:0016607//nuclear speck	GO:0000978//RNA polymerase II proximal promoter sequence-specific DNA binding;GO:0001228//DNA-binding transcription activator activity, RNA polymerase II-specific;GO:0003676//nucleic acid binding;GO:0003677//DNA binding;GO:0003700//DNA-binding transcription factor activity	GO:0006351//transcription, DNA-templated;GO:0006355//regulation of transcription, DNA-templated;GO:0010628//positive regulation of gene expression;GO:0010629//negative regulation of gene expression;GO:0022612//gland morphogenesis;GO:0035264//multicellular organism growth;GO:0035265//organ growth;GO:0045944//positive regulation of transcription by RNA polymerase II;GO:0060252//positive regulation …
XR_002343327.1	ncbi_100621597	XKR4	XK related 4	-	-	-	-	GO:0005886//plasma membrane;GO:0016020//membrane;GO:0016021//integral component of membrane	-	GO:0043652//engulfment of apoptotic cell;GO:0070782//phosphatidylserine exposure on apoptotic cell surface;GO:1902742//apoptotic process involved in development
XR_002343342.1	ncbi_397217	F5	coagulation factor V	Organismal Systems	Immune system	ko04610//Complement and coagulation cascades	K03902	GO:0005615//extracellular space;GO:0031091//platelet alpha granule	GO:0005507//copper ion binding;GO:0046872//metal ion binding	GO:0007596//blood coagulation;GO:0008015//blood circulation
XR_001308292.2	ncbi_100155988	TIPRL	TOR signaling pathway regulator, transcript variant X1	-	-	-	-	GO:0005829//cytosol	-	GO:0000077//DNA damage checkpoint;GO:0007165//signal transduction;GO:0031929//TOR signaling;GO:0032515//negative regulation of phosphoprotein phosphatase activity;GO:0043666//regulation of phosphoprotein phosphatase activity
XR_002343367.1	ncbi_100153010	FAM78B	family with sequence similarity 78 member B	-	-	-	-	-	-	-
XR_002343375.1	ncbi_100156895	DUSP12	dual specificity phosphatase 12	-	-	-	-	GO:0005634//nucleus;GO:0005654//nucleoplasm;GO:0005737//cytoplasm	GO:0003676//nucleic acid binding;GO:0008138//protein tyrosine/serine/threonine phosphatase activity;GO:0008270//zinc ion binding;GO:0016791//phosphatase activity	GO:0006470//protein dephosphorylation;GO:0016311//dephosphorylation;GO:0033133//positive regulation of glucokinase activity
XR_001308310.2	ncbi_100158075	TSTD1	thiosulfate sulfurtransferase like domain containing 1, transcript variant X2	-	-	-	-	GO:0005737//cytoplasm;GO:0005829//cytosol;GO:0036464//cytoplasmic ribonucleoprotein granule	GO:0050337//thiosulfate-thiol sulfurtransferase activity	GO:0070221//sulfide oxidation, using sulfide:quinone oxidoreductase
XR_002343382.1	ncbi_100620368	DUSP23	dual specificity phosphatase 23	-	-	-	-	GO:0005654//nucleoplasm;GO:0005737//cytoplasm	GO:0004725//protein tyrosine phosphatase activity;GO:0008138//protein tyrosine/serine/threonine phosphatase activity;GO:0016791//phosphatase activity	GO:0006470//protein dephosphorylation;GO:0016311//dephosphorylation;GO:0035335//peptidyl-tyrosine dephosphorylation
XR_001308329.2	ncbi_100515079	IQGAP3	IQ motif containing GTPase activating protein 3, transcript variant X1	Cellular Processes	Cell motility	ko04810//Regulation of actin cytoskeleton	K05767	GO:0005737//cytoplasm;GO:0005911//cell-cell junction;GO:0016328//lateral plasma membrane	GO:0005515//protein binding;GO:0005516//calmodulin binding;GO:0017016//Ras GTPase binding;GO:0017048//Rho GTPase binding;GO:0070856//myosin VI light chain binding	GO:0000082//G1/S transition of mitotic cell cycle;GO:0000187//activation of MAPK activity;GO:0001934//positive regulation of protein phosphorylation;GO:0007165//signal transduction;GO:0007265//Ras protein signal transduction;GO:0008361//regulation of cell size;GO:0010628//positive regulation of gene expression;GO:0010629//negative regulation of gene expression;GO:0033601//positive regulation of m…
XR_002343415.1	ncbi_100515079	IQGAP3	IQ motif containing GTPase activating protein 3, transcript variant X1	Cellular Processes	Cell motility	ko04810//Regulation of actin cytoskeleton	K05767	GO:0005737//cytoplasm;GO:0005911//cell-cell junction;GO:0016328//lateral plasma membrane	GO:0005515//protein binding;GO:0005516//calmodulin binding;GO:0017016//Ras GTPase binding;GO:0017048//Rho GTPase binding;GO:0070856//myosin VI light chain binding	GO:0000082//G1/S transition of mitotic cell cycle;GO:0000187//activation of MAPK activity;GO:0001934//positive regulation of protein phosphorylation;GO:0007165//signal transduction;GO:0007265//Ras protein signal transduction;GO:0008361//regulation of cell size;GO:0010628//positive regulation of gene expression;GO:0010629//negative regulation of gene expression;GO:0033601//positive regulation of m…
XR_001308351.2	ncbi_100154318	SSR2	signal sequence receptor subunit 2, transcript variant X1	Genetic Information Processing	Folding, sorting and degradation	ko04141//Protein processing in endoplasmic reticulum	K13250	GO:0005783//endoplasmic reticulum;GO:0005789//endoplasmic reticulum membrane;GO:0016020//membrane;GO:0016021//integral component of membrane	-	GO:0001701//in utero embryonic development
XR_303111.3	ncbi_100152332	DAP3	death associated protein 3, transcript variant X1	-	-	-	-	GO:0005654//nucleoplasm;GO:0005739//mitochondrion;GO:0005761//mitochondrial ribosome;GO:0005763//mitochondrial small ribosomal subunit;GO:0015935//small ribosomal subunit	GO:0003735//structural constituent of ribosome	GO:0006915//apoptotic process
XR_303110.3	ncbi_100152332	DAP3	death associated protein 3, transcript variant X1	-	-	-	-	GO:0005654//nucleoplasm;GO:0005739//mitochondrion;GO:0005761//mitochondrial ribosome;GO:0005763//mitochondrial small ribosomal subunit;GO:0015935//small ribosomal subunit	GO:0003735//structural constituent of ribosome	GO:0006915//apoptotic process
XR_303112.3	ncbi_100152332	DAP3	death associated protein 3, transcript variant X1	-	-	-	-	GO:0005654//nucleoplasm;GO:0005739//mitochondrion;GO:0005761//mitochondrial ribosome;GO:0005763//mitochondrial small ribosomal subunit;GO:0015935//small ribosomal subunit	GO:0003735//structural constituent of ribosome	GO:0006915//apoptotic process
XR_002343425.1	ncbi_100738344	PKLR	pyruvate kinase, liver and RBC, transcript variant X1	Metabolism;Metabolism;Human Diseases;Organismal Systems;Metabolism;Metabolism;Metabolism;Human Diseases;Metabolism;Human Diseases	Global and overview maps;Nucleotide metabolism;Endocrine and metabolic diseases;Endocrine system;Global and overview maps;Global and overview maps;Carbohydrate metabolism;Endocrine and metabolic diseases;Carbohydrate metabolism;Endocrine and metabolic diseases	ko01100//Metabolic pathways;ko00230//Purine metabolism;ko04932//Non-alcoholic fatty liver disease (NAFLD);ko04910//Insulin signaling pathway;ko01200//Carbon metabolism;ko01230//Biosynthesis of amino acids;ko00010//Glycolysis / Gluconeogenesis;ko04930//Type II diabetes mellitus;ko00620//Pyruvate metabolism;ko04950//Maturity onset diabetes of the young	K12406;K12406;K12406;K12406;K12406;K12406;K12406;K12406;K12406;K12406	GO:0005737//cytoplasm	GO:0000287//magnesium ion binding;GO:0003824//catalytic activity;GO:0004743//pyruvate kinase activity;GO:0016301//kinase activity;GO:0016740//transferase activity;GO:0030955//potassium ion binding	GO:0006096//glycolytic process;GO:0016310//phosphorylation;GO:0032869//cellular response to insulin stimulus
XR_001308358.2	ncbi_100155108	THBS3	thrombospondin 3	Environmental Information Processing;Human Diseases;Cellular Processes;Cellular Processes;Environmental Information Processing;Human Diseases	Signal transduction;Infectious diseases;Cellular community - eukaryotes;Transport and catabolism;Signaling molecules and interaction;Infectious diseases	ko04151//PI3K-Akt signaling pathway;ko05165//Human papillomavirus infection;ko04510//Focal adhesion;ko04145//Phagosome;ko04512//ECM-receptor interaction;ko05144//Malaria	K04659;K04659;K04659;K04659;K04659;K04659	GO:0005576//extracellular region;GO:0048471//perinuclear region of cytoplasm;GO:0062023//collagen-containing extracellular matrix	GO:0005509//calcium ion binding;GO:0008201//heparin binding	GO:0003417//growth plate cartilage development;GO:0007155//cell adhesion;GO:0043931//ossification involved in bone maturation;GO:0060346//bone trabecula formation
XR_002343436.1	ncbi_100154311	TCHHL1	trichohyalin like 1, transcript variant X1	-	-	-	-	-	GO:0046914//transition metal ion binding	-
XR_002343436.1	ncbi_100155533	RPTN	repetin, transcript variant X1	-	-	-	-	-	-	-
XR_002343438.1	ncbi_100622378	C2CD4D	C2 calcium dependent domain containing 4D	-	-	-	-	-	-	-
XR_002343438.1	ncbi_100622477	RORC	RAR related orphan receptor C, transcript variant X7	Organismal Systems;Human Diseases;Organismal Systems	Immune system;Immune diseases;Environmental adaptation	ko04659//Th17 cell differentiation;ko05321//Inflammatiory bowel disease (IBD);ko04710//Circadian rhythm	K08534;K08534;K08534	GO:0005634//nucleus;GO:0016604//nuclear body	GO:0000978//RNA polymerase II proximal promoter sequence-specific DNA binding;GO:0001223//transcription coactivator binding;GO:0001227//DNA-binding transcription repressor activity, RNA polymerase II-specific;GO:0003677//DNA binding;GO:0003700//DNA-binding transcription factor activity;GO:0003707//steroid hormone receptor activity;GO:0004879//nuclear receptor activity;GO:0008142//oxysterol bindin…	GO:0000122//negative regulation of transcription by RNA polymerase II;GO:0006355//regulation of transcription, DNA-templated;GO:0030522//intracellular receptor signaling pathway;GO:0036315//cellular response to sterol;GO:0043401//steroid hormone mediated signaling pathway
XR_002343716.1	ncbi_100519022	LOC100519022	neuroblastoma breakpoint family member 6-like, transcript variant X5	-	-	-	-	-	-	-
XR_001306410.2	ncbi_100519022	LOC100519022	neuroblastoma breakpoint family member 6-like, transcript variant X5	-	-	-	-	-	-	-
XR_002343718.1	ncbi_100624559	LOC100624559	myomegalin, transcript variant X1	-	-	-	-	GO:0005815//microtubule organizing center	-	-
XR_001308402.2	ncbi_100153369	NOTCH2	notch 2, transcript variant X1	Human Diseases;Human Diseases;Human Diseases;Human Diseases;Organismal Systems;Human Diseases;Organismal Systems;Environmental Information Processing	Cancers;Infectious diseases;Cancers;Cancers;Endocrine system;Drug resistance;Immune system;Signal transduction	ko05200//Pathways in cancer;ko05165//Human papillomavirus infection;ko05224//Breast cancer;ko05206//MicroRNAs in cancer;ko04919//Thyroid hormone signaling pathway;ko01522//Endocrine resistance;ko04658//Th1 and Th2 cell differentiation;ko04330//Notch signaling pathway	K20994;K20994;K20994;K20994;K20994;K20994;K20994;K20994	GO:0005634//nucleus;GO:0005654//nucleoplasm;GO:0005886//plasma membrane;GO:0005887//integral component of plasma membrane;GO:0005929//cilium;GO:0009986//cell surface;GO:0016020//membrane;GO:0016021//integral component of membrane;GO:0032991//protein-containing complex;GO:0043235//receptor complex	GO:0005509//calcium ion binding;GO:0005515//protein binding;GO:0019899//enzyme binding;GO:0038023//signaling receptor activity;GO:0046872//metal ion binding;GO:0051059//NF-kappaB binding	GO:0000122//negative regulation of transcription by RNA polymerase II;GO:0001701//in utero embryonic development;GO:0001889//liver development;GO:0001890//placenta development;GO:0001947//heart looping;GO:0002011//morphogenesis of an epithelial sheet;GO:0002315//marginal zone B cell differentiation;GO:0002437//inflammatory response to antigenic stimulus;GO:0003184//pulmonary valve morphogenesis;G…
XR_002343470.1	ncbi_100153761	CD101	CD101 molecule, transcript variant X1	-	-	-	-	GO:0016020//membrane;GO:0016021//integral component of membrane	-	GO:0002763//positive regulation of myeloid leukocyte differentiation
XR_002343472.1	ncbi_397481	ATP1A1	ATPase Na+/K+ transporting subunit alpha 1	Environmental Information Processing;Environmental Information Processing;Organismal Systems;Organismal Systems;Organismal Systems;Organismal Systems;Organismal Systems;Organismal Systems;Organismal Systems;Organismal Systems;Organismal Systems;Organismal Systems;Organismal Systems;Organismal Systems;Organismal Systems;Organismal Systems;Organismal Systems;Organismal Systems	Signal transduction;Signal transduction;Circulatory system;Endocrine system;Endocrine system;Digestive system;Digestive system;Endocrine system;Circulatory system;Digestive system;Digestive system;Endocrine system;Digestive system;Excretory system;Digestive system;Digestive system;Excretory system;Excretory system	ko04024//cAMP signaling pathway;ko04022//cGMP - PKG signaling pathway;ko04261//Adrenergic signaling in cardiomyocytes;ko04919//Thyroid hormone signaling pathway;ko04925//Aldosterone synthesis and secretion;ko04972//Pancreatic secretion;ko04974//Protein digestion and absorption;ko04911//Insulin secretion;ko04260//Cardiac muscle contraction;ko04970//Salivary secretion;ko04971//Gastric acid secretio…	K01539;K01539;K01539;K01539;K01539;K01539;K01539;K01539;K01539;K01539;K01539;K01539;K01539;K01539;K01539;K01539;K01539;K01539	-	-	-
XR_001308431.2	ncbi_110255201	SLC22A15	solute carrier family 22 member 15, transcript variant X1	-	-	-	-	GO:0016020//membrane;GO:0016021//integral component of membrane	GO:0022857//transmembrane transporter activity	GO:0055085//transmembrane transport
XR_002343486.1	ncbi_110255201	SLC22A15	solute carrier family 22 member 15, transcript variant X1	-	-	-	-	GO:0016020//membrane;GO:0016021//integral component of membrane	GO:0022857//transmembrane transporter activity	GO:0055085//transmembrane transport
XR_001308432.2	ncbi_110255201	SLC22A15	solute carrier family 22 member 15, transcript variant X1	-	-	-	-	GO:0016020//membrane;GO:0016021//integral component of membrane	GO:0022857//transmembrane transporter activity	GO:0055085//transmembrane transport
XR_303164.3	ncbi_110255201	SLC22A15	solute carrier family 22 member 15, transcript variant X1	-	-	-	-	GO:0016020//membrane;GO:0016021//integral component of membrane	GO:0022857//transmembrane transporter activity	GO:0055085//transmembrane transport
XR_002343485.1	ncbi_110255201	SLC22A15	solute carrier family 22 member 15, transcript variant X1	-	-	-	-	GO:0016020//membrane;GO:0016021//integral component of membrane	GO:0022857//transmembrane transporter activity	GO:0055085//transmembrane transport
XR_001308433.2	ncbi_110255201	SLC22A15	solute carrier family 22 member 15, transcript variant X1	-	-	-	-	GO:0016020//membrane;GO:0016021//integral component of membrane	GO:0022857//transmembrane transporter activity	GO:0055085//transmembrane transport
XR_002343489.1	ncbi_100157791	VANGL1	VANGL planar cell polarity protein 1, transcript variant X1	Environmental Information Processing	Signal transduction	ko04310//Wnt signaling pathway	K04510	GO:0005886//plasma membrane;GO:0016020//membrane;GO:0016021//integral component of membrane;GO:0016328//lateral plasma membrane	-	GO:0007275//multicellular organism development;GO:0043473//pigmentation
XR_002343490.1	ncbi_100157791	VANGL1	VANGL planar cell polarity protein 1, transcript variant X1	Environmental Information Processing	Signal transduction	ko04310//Wnt signaling pathway	K04510	GO:0005886//plasma membrane;GO:0016020//membrane;GO:0016021//integral component of membrane;GO:0016328//lateral plasma membrane	-	GO:0007275//multicellular organism development;GO:0043473//pigmentation
XR_002343727.1	ncbi_100154428	PHTF1	putative homeodomain transcription factor 1, transcript variant X1	-	-	-	-	GO:0016020//membrane;GO:0016021//integral component of membrane	GO:0003677//DNA binding	-
XR_002343727.1	ncbi_102159049	RSBN1	round spermatid basic protein 1	-	-	-	-	GO:0005634//nucleus	-	-
XR_002343518.1	ncbi_110260348	LOC110260348	glutathione S-transferase Mu 1-like, transcript variant X1	-	-	-	-	-	-	-
XR_002343519.1	ncbi_780435	LOC780435	glutathione S-transferase mu 2	Human Diseases;Human Diseases;Human Diseases;Human Diseases;Metabolism;Human Diseases;Metabolism;Metabolism;Metabolism	Cancers;Cancers;Cardiovascular diseases;Drug resistance;Xenobiotics biodegradation and metabolism;Cancers;Metabolism of other amino acids;Xenobiotics biodegradation and metabolism;Xenobiotics biodegradation and metabolism	ko05200//Pathways in cancer;ko05225//Hepatocellular carcinoma;ko05418//Fluid shear stress and atherosclerosis;ko01524//Platinum drug resistance;ko00983//Drug metabolism - other enzymes;ko05204//Chemical carcinogenesis;ko00480//Glutathione metabolism;ko00980//Metabolism of xenobiotics by cytochrome P450;ko00982//Drug metabolism - cytochrome P450	K00799;K00799;K00799;K00799;K00799;K00799;K00799;K00799;K00799	-	GO:0004364//glutathione transferase activity;GO:0005515//protein binding;GO:0016740//transferase activity	-
XR_002343531.1	ncbi_106504120	SORT1	sortilin 1, transcript variant X3	Cellular Processes;Organismal Systems;Organismal Systems	Transport and catabolism;Nervous system;Digestive system	ko04142//Lysosome;ko04722//Neurotrophin signaling pathway;ko04979//Cholesterol metabolism	K12388;K12388;K12388	GO:0005764//lysosome;GO:0005769//early endosome;GO:0005794//Golgi apparatus;GO:0005829//cytosol;GO:0005886//plasma membrane;GO:0005905//clathrin-coated pit;GO:0009986//cell surface;GO:0016020//membrane;GO:0016021//integral component of membrane;GO:0030136//clathrin-coated vesicle;GO:0030140//trans-Golgi network transport vesicle;GO:0030659//cytoplasmic vesicle membrane;GO:0031410//cytoplasmic ves…	GO:0005515//protein binding;GO:0010465//nerve growth factor receptor activity;GO:0019899//enzyme binding;GO:0030379//neurotensin receptor activity, non-G protein-coupled;GO:0048406//nerve growth factor binding	GO:0006622//protein targeting to lysosome;GO:0006892//post-Golgi vesicle-mediated transport;GO:0006895//Golgi to endosome transport;GO:0006897//endocytosis;GO:0007186//G protein-coupled receptor signaling pathway;GO:0007218//neuropeptide signaling pathway;GO:0008333//endosome to lysosome transport;GO:0008625//extrinsic apoptotic signaling pathway via death domain receptors;GO:0010468//regulation …
XR_002343530.1	ncbi_106504120	SORT1	sortilin 1, transcript variant X3	Cellular Processes;Organismal Systems;Organismal Systems	Transport and catabolism;Nervous system;Digestive system	ko04142//Lysosome;ko04722//Neurotrophin signaling pathway;ko04979//Cholesterol metabolism	K12388;K12388;K12388	GO:0005764//lysosome;GO:0005769//early endosome;GO:0005794//Golgi apparatus;GO:0005829//cytosol;GO:0005886//plasma membrane;GO:0005905//clathrin-coated pit;GO:0009986//cell surface;GO:0016020//membrane;GO:0016021//integral component of membrane;GO:0030136//clathrin-coated vesicle;GO:0030140//trans-Golgi network transport vesicle;GO:0030659//cytoplasmic vesicle membrane;GO:0031410//cytoplasmic ves…	GO:0005515//protein binding;GO:0010465//nerve growth factor receptor activity;GO:0019899//enzyme binding;GO:0030379//neurotensin receptor activity, non-G protein-coupled;GO:0048406//nerve growth factor binding	GO:0006622//protein targeting to lysosome;GO:0006892//post-Golgi vesicle-mediated transport;GO:0006895//Golgi to endosome transport;GO:0006897//endocytosis;GO:0007186//G protein-coupled receptor signaling pathway;GO:0007218//neuropeptide signaling pathway;GO:0008333//endosome to lysosome transport;GO:0008625//extrinsic apoptotic signaling pathway via death domain receptors;GO:0010468//regulation …
XR_002343559.1	ncbi_397175	COL11A1	collagen type XI alpha 1 chain	Organismal Systems	Digestive system	ko04974//Protein digestion and absorption	K19721	GO:0005592//collagen type XI trimer;GO:0005615//extracellular space;GO:0031012//extracellular matrix	GO:0005201//extracellular matrix structural constituent	GO:0030198//extracellular matrix organization
XR_002343561.1	ncbi_397175	COL11A1	collagen type XI alpha 1 chain	Organismal Systems	Digestive system	ko04974//Protein digestion and absorption	K19721	GO:0005592//collagen type XI trimer;GO:0005615//extracellular space;GO:0031012//extracellular matrix	GO:0005201//extracellular matrix structural constituent	GO:0030198//extracellular matrix organization
XR_002343560.1	ncbi_397175	COL11A1	collagen type XI alpha 1 chain	Organismal Systems	Digestive system	ko04974//Protein digestion and absorption	K19721	GO:0005592//collagen type XI trimer;GO:0005615//extracellular space;GO:0031012//extracellular matrix	GO:0005201//extracellular matrix structural constituent	GO:0030198//extracellular matrix organization
XR_002343558.1	ncbi_397175	COL11A1	collagen type XI alpha 1 chain	Organismal Systems	Digestive system	ko04974//Protein digestion and absorption	K19721	GO:0005592//collagen type XI trimer;GO:0005615//extracellular space;GO:0031012//extracellular matrix	GO:0005201//extracellular matrix structural constituent	GO:0030198//extracellular matrix organization
XR_002343556.1	ncbi_397175	COL11A1	collagen type XI alpha 1 chain	Organismal Systems	Digestive system	ko04974//Protein digestion and absorption	K19721	GO:0005592//collagen type XI trimer;GO:0005615//extracellular space;GO:0031012//extracellular matrix	GO:0005201//extracellular matrix structural constituent	GO:0030198//extracellular matrix organization
XR_002343557.1	ncbi_397175	COL11A1	collagen type XI alpha 1 chain	Organismal Systems	Digestive system	ko04974//Protein digestion and absorption	K19721	GO:0005592//collagen type XI trimer;GO:0005615//extracellular space;GO:0031012//extracellular matrix	GO:0005201//extracellular matrix structural constituent	GO:0030198//extracellular matrix organization
XR_002343565.1	ncbi_100621202	S1PR1	sphingosine-1-phosphate receptor 1	Environmental Information Processing;Environmental Information Processing;Environmental Information Processing	Signaling molecules and interaction;Signal transduction;Signal transduction	ko04080//Neuroactive ligand-receptor interaction;ko04068//FoxO signaling pathway;ko04071//Sphingolipid signaling pathway	K04288;K04288;K04288	GO:0005654//nucleoplasm;GO:0009897//external side of plasma membrane;GO:0016020//membrane;GO:0016021//integral component of membrane;GO:0031226//intrinsic component of plasma membrane;GO:0043231//intracellular membrane-bounded organelle	GO:0001664//G protein-coupled receptor binding;GO:0004930//G protein-coupled receptor activity;GO:0038036//sphingosine-1-phosphate receptor activity	GO:0001525//angiogenesis;GO:0001955//blood vessel maturation;GO:0003245//cardiac muscle tissue growth involved in heart morphogenesis;GO:0003376//sphingosine-1-phosphate receptor signaling pathway;GO:0006935//chemotaxis;GO:0007165//signal transduction;GO:0007186//G protein-coupled receptor signaling pathway;GO:0007193//adenylate cyclase-inhibiting G protein-coupled receptor signaling pathway;GO:0…
XR_303229.3	ncbi_100514836	PLPPR5	phospholipid phosphatase related 5	-	-	-	-	GO:0005886//plasma membrane;GO:0005887//integral component of plasma membrane;GO:0016020//membrane;GO:0016021//integral component of membrane	GO:0008195//phosphatidate phosphatase activity;GO:0016791//phosphatase activity;GO:0042577//lipid phosphatase activity	GO:0006644//phospholipid metabolic process;GO:0007165//signal transduction;GO:0010976//positive regulation of neuron projection development;GO:0046839//phospholipid dephosphorylation;GO:0051491//positive regulation of filopodium assembly
XR_002343644.1	ncbi_100127155	LMO4	LIM domain only 4	-	-	-	-	-	GO:0046872//metal ion binding	-
XR_002343649.1	ncbi_100154622	SYDE2	synapse defective Rho GTPase homolog 2	-	-	-	-	-	-	GO:0007165//signal transduction;GO:0016477//cell migration
XR_002343649.1	ncbi_100155842	C4H1orf52	chromosome 4 C1orf52 homolog, transcript variant X1	-	-	-	-	GO:0005654//nucleoplasm	-	-
XR_002343831.1	ncbi_397098	ACR	acrosin	-	-	-	-	GO:0001669//acrosomal vesicle;GO:0032991//protein-containing complex	GO:0004252//serine-type endopeptidase activity;GO:0005537//mannose binding;GO:0008233//peptidase activity;GO:0008236//serine-type peptidase activity;GO:0016787//hydrolase activity	GO:0006508//proteolysis;GO:0007190//activation of adenylate cyclase activity;GO:0007338//single fertilization;GO:0007339//binding of sperm to zona pellucida;GO:0007340//acrosome reaction;GO:0007341//penetration of zona pellucida
XR_002343832.1	ncbi_100505461	CHKB	choline kinase beta	Metabolism;Human Diseases;Metabolism	Global and overview maps;Cancers;Lipid metabolism	ko01100//Metabolic pathways;ko05231//Choline metabolism in cancer;ko00564//Glycerophospholipid metabolism	K14156;K14156;K14156	-	-	-
XR_002343842.1	ncbi_110260607	GRAMD4	GRAM domain containing 4, transcript variant X1	-	-	-	-	GO:0005739//mitochondrion;GO:0016020//membrane;GO:0016021//integral component of membrane	-	GO:0006915//apoptotic process;GO:0034164//negative regulation of toll-like receptor 9 signaling pathway;GO:0043280//positive regulation of cysteine-type endopeptidase activity involved in apoptotic process
XR_002343865.1	ncbi_100523786	PACSIN2	protein kinase C and casein kinase substrate in neurons 2, transcript variant X6	-	-	-	-	GO:0005737//cytoplasm;GO:0005768//endosome;GO:0005856//cytoskeleton;GO:0005886//plasma membrane	GO:0005515//protein binding;GO:0005543//phospholipid binding;GO:0008092//cytoskeletal protein binding;GO:0016301//kinase activity	GO:0007010//cytoskeleton organization;GO:0016310//phosphorylation;GO:0030036//actin cytoskeleton organization;GO:0030100//regulation of endocytosis;GO:0070836//caveola assembly;GO:0097320//plasma membrane tubulation
XR_002343874.1	ncbi_100152991	DESI1	desumoylating isopeptidase 1	-	-	-	-	GO:0005829//cytosol;GO:0032991//protein-containing complex	GO:0042802//identical protein binding;GO:0061676//importin-alpha family protein binding	GO:0006611//protein export from nucleus;GO:0032434//regulation of proteasomal ubiquitin-dependent protein catabolic process
XR_002343884.1	ncbi_110260632	ZC3H7B	zinc finger CCCH-type containing 7B, transcript variant X1	-	-	-	-	-	GO:0005515//protein binding;GO:0035198//miRNA binding;GO:0046872//metal ion binding	GO:0010608//posttranscriptional regulation of gene expression;GO:0035196//production of miRNAs involved in gene silencing by miRNA
XR_002343889.1	ncbi_100516438	GRAP2	GRB2-related adaptor protein 2, transcript variant X1	Organismal Systems	Immune system	ko04660//T cell receptor signaling pathway	K07366	GO:0005634//nucleus;GO:0005654//nucleoplasm;GO:0005737//cytoplasm;GO:0005768//endosome;GO:0005829//cytosol;GO:0005886//plasma membrane	GO:0005515//protein binding	-
XR_002343904.1	ncbi_414915	LGALS1	galectin 1	-	-	-	-	GO:0005615//extracellular space	GO:0030246//carbohydrate binding;GO:0043236//laminin binding	-
XR_002343939.1	ncbi_100516732	BCDIN3D	BCDIN3 domain containing RNA methyltransferase	-	-	-	-	GO:0005654//nucleoplasm;GO:0005737//cytoplasm;GO:0005829//cytosol	GO:0008168//methyltransferase activity;GO:0008171//O-methyltransferase activity;GO:0008173//RNA methyltransferase activity;GO:0008175//tRNA methyltransferase activity;GO:0016740//transferase activity	GO:0001510//RNA methylation;GO:0010586//miRNA metabolic process;GO:0030488//tRNA methylation;GO:0032259//methylation;GO:0061715//miRNA 2'-O-methylation;GO:2000632//negative regulation of pre-miRNA processing
XR_002343942.1	ncbi_100516732	BCDIN3D	BCDIN3 domain containing RNA methyltransferase	-	-	-	-	GO:0005654//nucleoplasm;GO:0005737//cytoplasm;GO:0005829//cytosol	GO:0008168//methyltransferase activity;GO:0008171//O-methyltransferase activity;GO:0008173//RNA methyltransferase activity;GO:0008175//tRNA methyltransferase activity;GO:0016740//transferase activity	GO:0001510//RNA methylation;GO:0010586//miRNA metabolic process;GO:0030488//tRNA methylation;GO:0032259//methylation;GO:0061715//miRNA 2'-O-methylation;GO:2000632//negative regulation of pre-miRNA processing
[truncated: 973 more rows]

## Sheet: Sheet2
Supplementary Materials 3.2 A total of 72 (43 lncRNA and 29 mRNA) lncRNA-mRNA pairs from DElncRNAs were obtained among four groups
[truncated: 73 more rows]
