# Supplementary material for: Integrative Analysis of the lncRNA-Associated ceRNA Regulatory Network Response to Hypoxia in Alveolar Type II Epithelial Cells of Tibetan Pigs
Source: Front Vet Sci. 2022 Feb 8;9:834566. doi: 10.3389/fvets.2022.834566 (PMC8861501; doi:10.3389/fvets.2022.834566)
Supplement: Supplementary file 4 [file Data_Sheet_4.xls]

## Sheet: TN-TL
4.1 The target mRNAs of DEmiRNAs were analyzed between TN and TL groups
miRNA	TN_tpm	TL_tpm	log2fc	pvalue	target_num	target_gene
miR-1-y	4.47087	24.313	2.4431	1.12901e-12	404	ncbi_100037298,ncbi_100048958,ncbi_100049662,ncbi_100049690,ncbi_100124654,ncbi_100134969,ncbi_100144587,ncbi_100151821,ncbi_100151839,ncbi_100151976,ncbi_100151997,ncbi_100152107,ncbi_100152303,ncbi_100152361,ncbi_100152397,ncbi_100152442,ncbi_100152547,ncbi_100152595,ncbi_100152629,ncbi_100152635,ncbi_100152679,ncbi_100152819,ncbi_100152915,ncbi_100153027,ncbi_100153138,ncbi_100153257,ncbi_1001…
miR-100-z	526.941	226.868	-1.21579	3.79291e-13	11	ncbi_100512201,ncbi_100514413,ncbi_100517088,ncbi_100517354,ncbi_100524832,ncbi_100525765,ncbi_100621776,ncbi_100624186,ncbi_100624934,ncbi_102165146,ncbi_448845
miR-10048-y	0.2146	1.72087	3.00341	0.00271992	509	ncbi_100034246,ncbi_100037284,ncbi_100037999,ncbi_100049684,ncbi_100049688,ncbi_100049690,ncbi_100124654,ncbi_100125830,ncbi_100126165,ncbi_100134950,ncbi_100137084,ncbi_100141408,ncbi_100151812,ncbi_100151943,ncbi_100152125,ncbi_100152248,ncbi_100152436,ncbi_100152442,ncbi_100152458,ncbi_100152629,ncbi_100152732,ncbi_100152763,ncbi_100152774,ncbi_100152831,ncbi_100152904,ncbi_100152912,ncbi_1001…
miR-10400-x	0.695667	3.19697	2.20024	0.00207549	61	ncbi_100049668,ncbi_100049684,ncbi_100152664,ncbi_100153116,ncbi_100153225,ncbi_100153657,ncbi_100154055,ncbi_100155117,ncbi_100155518,ncbi_100155970,ncbi_100156430,ncbi_100157238,ncbi_100511216,ncbi_100511654,ncbi_100512566,ncbi_100512817,ncbi_100513510,ncbi_100513811,ncbi_100514340,ncbi_100516976,ncbi_100517073,ncbi_100517189,ncbi_100517194,ncbi_100517238,ncbi_100518170,ncbi_100518489,ncbi_1005…
miR-106-z	1.1349	0.0462	-4.61853	0.000723911	74	ncbi_100127169,ncbi_100144471,ncbi_100147809,ncbi_100152368,ncbi_100152565,ncbi_100154269,ncbi_100154770,ncbi_100155070,ncbi_100155884,ncbi_100156492,ncbi_100157017,ncbi_100157437,ncbi_100270817,ncbi_100316853,ncbi_100511642,ncbi_100511910,ncbi_100513309,ncbi_100514772,ncbi_100516289,ncbi_100516483,ncbi_100516839,ncbi_100517077,ncbi_100517354,ncbi_100519447,ncbi_100519563,ncbi_100519782,ncbi_1005…
miR-11971-z	0.595133	1.83457	1.62415	0.0359769	305	ncbi_100037285,ncbi_100037969,ncbi_100037999,ncbi_100126851,ncbi_100127158,ncbi_100134969,ncbi_100144520,ncbi_100144526,ncbi_100151982,ncbi_100152125,ncbi_100152247,ncbi_100152429,ncbi_100152436,ncbi_100152566,ncbi_100152572,ncbi_100152623,ncbi_100152629,ncbi_100152646,ncbi_100152664,ncbi_100152679,ncbi_100153010,ncbi_100153161,ncbi_100153235,ncbi_100153489,ncbi_100153622,ncbi_100153716,ncbi_1001…
miR-11972-z	2.11643	13.2963	2.65132	1.43062e-09	208	ncbi_100037285,ncbi_100037967,ncbi_100049703,ncbi_100134969,ncbi_100135658,ncbi_100144526,ncbi_100153116,ncbi_100153176,ncbi_100153803,ncbi_100154055,ncbi_100154195,ncbi_100154278,ncbi_100154639,ncbi_100154726,ncbi_100155350,ncbi_100155722,ncbi_100155782,ncbi_100155996,ncbi_100156303,ncbi_100156430,ncbi_100156493,ncbi_100156516,ncbi_100156555,ncbi_100156579,ncbi_100156725,ncbi_100156897,ncbi_1001…
miR-11980-z	28.7788	99.3087	1.78692	7.22379e-10	90	ncbi_100144526,ncbi_100151888,ncbi_100152189,ncbi_100152646,ncbi_100153072,ncbi_100154195,ncbi_100154230,ncbi_100154278,ncbi_100154726,ncbi_100157073,ncbi_100157413,ncbi_100158076,ncbi_100415810,ncbi_100511925,ncbi_100512566,ncbi_100513712,ncbi_100514580,ncbi_100515007,ncbi_100515041,ncbi_100515832,ncbi_100516163,ncbi_100516523,ncbi_100516734,ncbi_100516888,ncbi_100517409,ncbi_100517442,ncbi_1005…
miR-12023-z	0.581867	1.8515	1.66993	0.0454233	425	ncbi_100038003,ncbi_100113409,ncbi_100125959,ncbi_100134984,ncbi_100144520,ncbi_100144587,ncbi_100151982,ncbi_100151997,ncbi_100152125,ncbi_100152165,ncbi_100152247,ncbi_100152351,ncbi_100152362,ncbi_100152404,ncbi_100152429,ncbi_100152547,ncbi_100152572,ncbi_100152623,ncbi_100152629,ncbi_100152646,ncbi_100152679,ncbi_100152819,ncbi_100153027,ncbi_100153069,ncbi_100153072,ncbi_100153138,ncbi_1001…
miR-12034-z	0.0554333	0.757633	3.77267	0.0148634	112	ncbi_100049668,ncbi_100134969,ncbi_100151812,ncbi_100151826,ncbi_100152316,ncbi_100152572,ncbi_100153622,ncbi_100153848,ncbi_100154284,ncbi_100154428,ncbi_100154726,ncbi_100154772,ncbi_100155309,ncbi_100155485,ncbi_100155722,ncbi_100155782,ncbi_100156555,ncbi_100157228,ncbi_100157683,ncbi_100157793,ncbi_100157816,ncbi_100174955,ncbi_100302364,ncbi_100510995,ncbi_100511488,ncbi_100511937,ncbi_1005…
miR-12095-x	0.0684333	1.19163	4.1221	0.00595671	248	ncbi_100038003,ncbi_100049676,ncbi_100137084,ncbi_100144508,ncbi_100144526,ncbi_100151812,ncbi_100151982,ncbi_100152362,ncbi_100152498,ncbi_100152629,ncbi_100152664,ncbi_100152714,ncbi_100152812,ncbi_100152819,ncbi_100152849,ncbi_100153235,ncbi_100153403,ncbi_100153803,ncbi_100154043,ncbi_100154055,ncbi_100154253,ncbi_100154262,ncbi_100154278,ncbi_100154284,ncbi_100154486,ncbi_100154506,ncbi_1001…
miR-1285-z	0.152833	2.12173	3.79521	1.36022e-05	208	ncbi_100037294,ncbi_100037964,ncbi_100049703,ncbi_100125830,ncbi_100125959,ncbi_100127158,ncbi_100144508,ncbi_100145903,ncbi_100151821,ncbi_100151943,ncbi_100152247,ncbi_100152362,ncbi_100152603,ncbi_100152778,ncbi_100153235,ncbi_100153268,ncbi_100153342,ncbi_100153734,ncbi_100153830,ncbi_100153928,ncbi_100154227,ncbi_100154428,ncbi_100154525,ncbi_100154568,ncbi_100154615,ncbi_100154621,ncbi_1001…
miR-130-x	7.16993	2.39297	-1.58316	3.15734e-05	72	ncbi_100037288,ncbi_100144471,ncbi_100147710,ncbi_100152565,ncbi_100152781,ncbi_100154587,ncbi_100155665,ncbi_100155879,ncbi_100155948,ncbi_100156071,ncbi_100156669,ncbi_100157330,ncbi_100157572,ncbi_100158151,ncbi_100511493,ncbi_100512201,ncbi_100514413,ncbi_100514576,ncbi_100514873,ncbi_100515207,ncbi_100516491,ncbi_100516797,ncbi_100516839,ncbi_100517071,ncbi_100517088,ncbi_100517354,ncbi_1005…
miR-1306-x	0.0554333	1.7353	4.96829	2.39244e-05	354	ncbi_100049684,ncbi_100049703,ncbi_100125959,ncbi_100135658,ncbi_100144508,ncbi_100144526,ncbi_100144587,ncbi_100151883,ncbi_100152054,ncbi_100152212,ncbi_100152404,ncbi_100152436,ncbi_100152714,ncbi_100152904,ncbi_100153051,ncbi_100153069,ncbi_100153111,ncbi_100153138,ncbi_100153161,ncbi_100153235,ncbi_100153342,ncbi_100153355,ncbi_100153530,ncbi_100153738,ncbi_100153803,ncbi_100153848,ncbi_1001…
miR-1307-x	113.281	375.645	1.72946	3.47864e-09	16	ncbi_100126279,ncbi_100153803,ncbi_100154428,ncbi_100155970,ncbi_100156516,ncbi_100156555,ncbi_100156897,ncbi_100505387,ncbi_100512515,ncbi_100513627,ncbi_100516658,ncbi_100516888,ncbi_100625293,ncbi_100627014,ncbi_102160867,ncbi_594849
miR-1386-z	41.0913	122.506	1.57594	6.86734e-05	366	ncbi_100037298,ncbi_100037967,ncbi_100049690,ncbi_100124654,ncbi_100134969,ncbi_100137084,ncbi_100144508,ncbi_100144526,ncbi_100145903,ncbi_100151839,ncbi_100151883,ncbi_100151989,ncbi_100152165,ncbi_100152247,ncbi_100152248,ncbi_100152413,ncbi_100152429,ncbi_100152458,ncbi_100152498,ncbi_100152679,ncbi_100152690,ncbi_100153007,ncbi_100153027,ncbi_100153051,ncbi_100153068,ncbi_100153069,ncbi_1001…
miR-145-x	32.9273	9.36117	-1.81452	5.0706e-08	75	ncbi_100126281,ncbi_100144471,ncbi_100144501,ncbi_100147710,ncbi_100152456,ncbi_100152565,ncbi_100152792,ncbi_100154587,ncbi_100154672,ncbi_100155665,ncbi_100155879,ncbi_100156949,ncbi_100157460,ncbi_100303726,ncbi_100316850,ncbi_100462720,ncbi_100511074,ncbi_100511767,ncbi_100512396,ncbi_100513829,ncbi_100515666,ncbi_100516251,ncbi_100516440,ncbi_100516491,ncbi_100516688,ncbi_100516797,ncbi_1005…
miR-1469-z	0.0554333	1.10613	4.31863	0.00357493	19	ncbi_100154055,ncbi_100155970,ncbi_100157816,ncbi_100157892,ncbi_100513811,ncbi_100516112,ncbi_100518170,ncbi_100520199,ncbi_100522358,ncbi_100523341,ncbi_100524338,ncbi_100524396,ncbi_100624184,ncbi_100624458,ncbi_100737439,ncbi_102160500,ncbi_102166569,ncbi_106504173,ncbi_110260428
miR-149-y	5.39117	13.9191	1.3684	0.00159042	98	ncbi_100144526,ncbi_100151997,ncbi_100152442,ncbi_100152572,ncbi_100152635,ncbi_100153355,ncbi_100153472,ncbi_100153803,ncbi_100153848,ncbi_100154278,ncbi_100155722,ncbi_100155829,ncbi_100155863,ncbi_100156048,ncbi_100156555,ncbi_100157106,ncbi_100157399,ncbi_100157742,ncbi_100157847,ncbi_100158100,ncbi_100233199,ncbi_100510995,ncbi_100511282,ncbi_100511406,ncbi_100511488,ncbi_100511670,ncbi_1005…
miR-155-x	46.093	15.8964	-1.53585	2.46372e-05	36	ncbi_100152565,ncbi_100152630,ncbi_100154551,ncbi_100154895,ncbi_100155053,ncbi_100156669,ncbi_100157330,ncbi_100307052,ncbi_100512242,ncbi_100513746,ncbi_100513829,ncbi_100515666,ncbi_100515931,ncbi_100517071,ncbi_100519298,ncbi_100519563,ncbi_100519890,ncbi_100520194,ncbi_100521167,ncbi_100523354,ncbi_100620752,ncbi_100622375,ncbi_100622617,ncbi_100623777,ncbi_100626912,ncbi_100627663,ncbi_1006…
miR-17-x	2.00637	0.2043	-3.29582	0.000121377	74	ncbi_100127169,ncbi_100144471,ncbi_100147809,ncbi_100152368,ncbi_100152565,ncbi_100154269,ncbi_100154770,ncbi_100155070,ncbi_100155884,ncbi_100156492,ncbi_100157017,ncbi_100157437,ncbi_100270817,ncbi_100316853,ncbi_100511642,ncbi_100511910,ncbi_100513309,ncbi_100514772,ncbi_100516289,ncbi_100516483,ncbi_100516839,ncbi_100517077,ncbi_100517354,ncbi_100519447,ncbi_100519563,ncbi_100519782,ncbi_1005…
miR-182-y	1.25193	3.90053	1.63951	0.00427309	212	ncbi_100037298,ncbi_100037967,ncbi_100038003,ncbi_100049703,ncbi_100101922,ncbi_100125826,ncbi_100127158,ncbi_100151812,ncbi_100152239,ncbi_100152362,ncbi_100152819,ncbi_100153010,ncbi_100153217,ncbi_100153306,ncbi_100153342,ncbi_100153410,ncbi_100153716,ncbi_100153734,ncbi_100153830,ncbi_100154043,ncbi_100154227,ncbi_100154278,ncbi_100154415,ncbi_100154506,ncbi_100154568,ncbi_100154626,ncbi_1001…
miR-183-y	2.3834	6.26837	1.39507	0.000886416	213	ncbi_100037272,ncbi_100037284,ncbi_100049688,ncbi_100049703,ncbi_100125830,ncbi_100127158,ncbi_100127164,ncbi_100144487,ncbi_100144587,ncbi_100151989,ncbi_100152247,ncbi_100152629,ncbi_100152635,ncbi_100152690,ncbi_100152831,ncbi_100152915,ncbi_100153151,ncbi_100153235,ncbi_100153530,ncbi_100153687,ncbi_100153977,ncbi_100154195,ncbi_100154199,ncbi_100154295,ncbi_100154314,ncbi_100154444,ncbi_1001…
miR-1842-y	1.23877	5.01603	2.01764	1.2008e-05	332	ncbi_100037999,ncbi_100038003,ncbi_100049661,ncbi_100049703,ncbi_100134969,ncbi_100135664,ncbi_100141411,ncbi_100151779,ncbi_100151821,ncbi_100151883,ncbi_100151888,ncbi_100152212,ncbi_100152360,ncbi_100152436,ncbi_100152572,ncbi_100152778,ncbi_100152831,ncbi_100153007,ncbi_100153010,ncbi_100153069,ncbi_100153161,ncbi_100153186,ncbi_100153225,ncbi_100153228,ncbi_100153257,ncbi_100153530,ncbi_1001…
miR-190-y	14.46	33.3808	1.20695	0.000147013	168	ncbi_100037294,ncbi_100037967,ncbi_100113409,ncbi_100125959,ncbi_100134950,ncbi_100145903,ncbi_100151839,ncbi_100151860,ncbi_100151883,ncbi_100152117,ncbi_100152498,ncbi_100152679,ncbi_100152690,ncbi_100152819,ncbi_100152904,ncbi_100153257,ncbi_100153342,ncbi_100153355,ncbi_100153442,ncbi_100153489,ncbi_100153567,ncbi_100153657,ncbi_100153734,ncbi_100153977,ncbi_100154832,ncbi_100155086,ncbi_1001…
miR-20-x	25.7163	12.1856	-1.07751	3.30313e-05	76	ncbi_100127169,ncbi_100144471,ncbi_100147809,ncbi_100152368,ncbi_100152565,ncbi_100154269,ncbi_100154770,ncbi_100155070,ncbi_100155884,ncbi_100156492,ncbi_100157017,ncbi_100157437,ncbi_100270817,ncbi_100316853,ncbi_100511642,ncbi_100511910,ncbi_100513309,ncbi_100514772,ncbi_100515931,ncbi_100516289,ncbi_100516483,ncbi_100516839,ncbi_100517077,ncbi_100517354,ncbi_100519447,ncbi_100519563,ncbi_1005…
miR-21-z	0.832167	2.99107	1.84572	0.00681582	687	ncbi_100037271,ncbi_100037285,ncbi_100037294,ncbi_100037298,ncbi_100037967,ncbi_100037999,ncbi_100038003,ncbi_100048958,ncbi_100049690,ncbi_100049694,ncbi_100125830,ncbi_100127136,ncbi_100127158,ncbi_100127352,ncbi_100134969,ncbi_100144508,ncbi_100151779,ncbi_100151812,ncbi_100151821,ncbi_100151826,ncbi_100151888,ncbi_100151982,ncbi_100152054,ncbi_100152165,ncbi_100152239,ncbi_100152243,ncbi_1001…
miR-210-x	19.7756	45.0074	1.18644	2.20692e-05	425	ncbi_100037298,ncbi_100049703,ncbi_100134969,ncbi_100135667,ncbi_100144526,ncbi_100145903,ncbi_100151821,ncbi_100151982,ncbi_100152413,ncbi_100152429,ncbi_100152442,ncbi_100152498,ncbi_100152572,ncbi_100152623,ncbi_100152629,ncbi_100152635,ncbi_100152646,ncbi_100152690,ncbi_100153010,ncbi_100153069,ncbi_100153072,ncbi_100153138,ncbi_100153151,ncbi_100153257,ncbi_100153402,ncbi_100153443,ncbi_1001…
miR-210-z	53.5601	107.612	1.00661	0.00029359	92	ncbi_100037999,ncbi_100038003,ncbi_100141411,ncbi_100152812,ncbi_100153186,ncbi_100153820,ncbi_100154195,ncbi_100154459,ncbi_100154500,ncbi_100154639,ncbi_100155925,ncbi_100156048,ncbi_100157219,ncbi_100157743,ncbi_100157986,ncbi_100158126,ncbi_100216478,ncbi_100217384,ncbi_100294678,ncbi_100511048,ncbi_100511282,ncbi_100511477,ncbi_100511749,ncbi_100512066,ncbi_100512575,ncbi_100512775,ncbi_1005…
miR-2137-z	1.83727	7.39257	2.00851	3.3122e-06	92	ncbi_100049703,ncbi_100126279,ncbi_100134969,ncbi_100135658,ncbi_100152747,ncbi_100153010,ncbi_100153716,ncbi_100154055,ncbi_100154726,ncbi_100155518,ncbi_100155782,ncbi_100156493,ncbi_100156555,ncbi_100156725,ncbi_100216478,ncbi_100240724,ncbi_100270820,ncbi_100511239,ncbi_100512566,ncbi_100513084,ncbi_100513100,ncbi_100513144,ncbi_100513810,ncbi_100514768,ncbi_100514786,ncbi_100514841,ncbi_1005…
miR-218-y	0.104167	0.9116	3.12951	0.0219028	453	ncbi_100037271,ncbi_100037294,ncbi_100037969,ncbi_100049703,ncbi_100125830,ncbi_100127466,ncbi_100135658,ncbi_100135664,ncbi_100137084,ncbi_100151812,ncbi_100151839,ncbi_100151943,ncbi_100151989,ncbi_100151997,ncbi_100152054,ncbi_100152125,ncbi_100152189,ncbi_100152211,ncbi_100152362,ncbi_100152413,ncbi_100152442,ncbi_100152664,ncbi_100152810,ncbi_100152819,ncbi_100153027,ncbi_100153033,ncbi_1001…
miR-221-y	467.316	213.696	-1.12884	4.23196e-07	40	ncbi_100049667,ncbi_100127169,ncbi_100144471,ncbi_100147710,ncbi_100152562,ncbi_100153821,ncbi_100154648,ncbi_100154854,ncbi_100155070,ncbi_100155665,ncbi_100157572,ncbi_100510947,ncbi_100511850,ncbi_100512497,ncbi_100514413,ncbi_100514936,ncbi_100517071,ncbi_100517354,ncbi_100521141,ncbi_100522260,ncbi_100524832,ncbi_100620752,ncbi_100621980,ncbi_100622617,ncbi_100624924,ncbi_100625212,ncbi_1006…
miR-222-x	18.4419	38.9263	1.07776	7.71509e-05	310	ncbi_100037969,ncbi_100038003,ncbi_100049661,ncbi_100049676,ncbi_100127158,ncbi_100127466,ncbi_100144587,ncbi_100151860,ncbi_100152211,ncbi_100152212,ncbi_100152239,ncbi_100152248,ncbi_100152326,ncbi_100152397,ncbi_100152554,ncbi_100152566,ncbi_100152572,ncbi_100152679,ncbi_100152819,ncbi_100153161,ncbi_100153228,ncbi_100153235,ncbi_100153257,ncbi_100153333,ncbi_100153355,ncbi_100153472,ncbi_1001…
miR-2366-z	22.0926	9.59037	-1.20391	1.48619e-06	70	ncbi_100038012,ncbi_100127169,ncbi_100152749,ncbi_100153156,ncbi_100153407,ncbi_100154854,ncbi_100157330,ncbi_100192448,ncbi_100316853,ncbi_100512773,ncbi_100513228,ncbi_100514413,ncbi_100516289,ncbi_100517077,ncbi_100517088,ncbi_100517917,ncbi_100518276,ncbi_100518589,ncbi_100518628,ncbi_100519829,ncbi_100519890,ncbi_100521167,ncbi_100521189,ncbi_100521988,ncbi_100522395,ncbi_100523398,ncbi_1005…
miR-2483-x	1.905	6.32337	1.7309	0.000440693	44	ncbi_100037967,ncbi_100049703,ncbi_100151821,ncbi_100151997,ncbi_100152115,ncbi_100152326,ncbi_100153410,ncbi_100153803,ncbi_100155256,ncbi_100155350,ncbi_100155518,ncbi_100156785,ncbi_100156897,ncbi_100157357,ncbi_100157710,ncbi_100158213,ncbi_100512515,ncbi_100513435,ncbi_100513712,ncbi_100513810,ncbi_100514580,ncbi_100514918,ncbi_100517680,ncbi_100518489,ncbi_100518990,ncbi_100521699,ncbi_1005…
miR-2779-z	5.1109	10.5922	1.05136	0.0181082	62	ncbi_100151860,ncbi_100153069,ncbi_100153116,ncbi_100153217,ncbi_100153225,ncbi_100153330,ncbi_100153376,ncbi_100153803,ncbi_100154055,ncbi_100154094,ncbi_100154486,ncbi_100155594,ncbi_100155996,ncbi_100156493,ncbi_100156555,ncbi_100271931,ncbi_100310796,ncbi_100512142,ncbi_100512149,ncbi_100513084,ncbi_100515029,ncbi_100516976,ncbi_100517073,ncbi_100519065,ncbi_100519394,ncbi_100519408,ncbi_1005…
miR-28-x	40.9749	5.8907	-2.79823	3.25885e-07	111	ncbi_100037299,ncbi_100038012,ncbi_100147710,ncbi_100153445,ncbi_100154640,ncbi_100154854,ncbi_100155091,ncbi_100155151,ncbi_100155665,ncbi_100155879,ncbi_100155991,ncbi_100156146,ncbi_100157027,ncbi_100157138,ncbi_100157207,ncbi_100157330,ncbi_100157572,ncbi_100158151,ncbi_100158154,ncbi_100270724,ncbi_100511910,ncbi_100512015,ncbi_100512266,ncbi_100512396,ncbi_100512716,ncbi_100512884,ncbi_1005…
miR-2835-z	0.169167	2.62643	3.95659	4.00409e-06	322	ncbi_100037284,ncbi_100037951,ncbi_100125830,ncbi_100135658,ncbi_100137084,ncbi_100144526,ncbi_100151888,ncbi_100151976,ncbi_100151989,ncbi_100152165,ncbi_100152211,ncbi_100152243,ncbi_100152362,ncbi_100152404,ncbi_100152458,ncbi_100152498,ncbi_100152554,ncbi_100152635,ncbi_100152690,ncbi_100152774,ncbi_100153027,ncbi_100153033,ncbi_100153072,ncbi_100153235,ncbi_100153257,ncbi_100153342,ncbi_1001…
miR-2887-z	0.692467	2.21747	1.6791	0.0326196	51	ncbi_100134984,ncbi_100145890,ncbi_100151943,ncbi_100153111,ncbi_100153803,ncbi_100154055,ncbi_100155350,ncbi_100155970,ncbi_100155996,ncbi_100156897,ncbi_100157816,ncbi_100157986,ncbi_100158059,ncbi_100505387,ncbi_100511032,ncbi_100511239,ncbi_100512158,ncbi_100513810,ncbi_100513988,ncbi_100514527,ncbi_100516102,ncbi_100516658,ncbi_100517710,ncbi_100518170,ncbi_100518489,ncbi_100518918,ncbi_1005…
miR-30-z	2.55893	1.1131	-1.20096	0.0117866	46	ncbi_100144471,ncbi_100152368,ncbi_100153508,ncbi_100153821,ncbi_100154587,ncbi_100154877,ncbi_100154895,ncbi_100157330,ncbi_100158151,ncbi_100511364,ncbi_100511850,ncbi_100512015,ncbi_100512396,ncbi_100513229,ncbi_100517071,ncbi_100517354,ncbi_100518539,ncbi_100519890,ncbi_100521167,ncbi_100522432,ncbi_100524629,ncbi_100622032,ncbi_100623310,ncbi_100623801,ncbi_100625065,ncbi_100626014,ncbi_1006…
miR-301-y	7.42317	15.1529	1.02948	0.00279288	410	ncbi_100037294,ncbi_100037969,ncbi_100038003,ncbi_100049661,ncbi_100125826,ncbi_100125830,ncbi_100126279,ncbi_100127158,ncbi_100127164,ncbi_100134969,ncbi_100152054,ncbi_100152117,ncbi_100152211,ncbi_100152239,ncbi_100152303,ncbi_100152394,ncbi_100152413,ncbi_100152419,ncbi_100152442,ncbi_100152536,ncbi_100152572,ncbi_100152664,ncbi_100152679,ncbi_100152690,ncbi_100152763,ncbi_100152915,ncbi_1001…
miR-326-x	0.334933	1.5824	2.24017	0.00814931	78	ncbi_100152646,ncbi_100152732,ncbi_100153687,ncbi_100154230,ncbi_100154585,ncbi_100155286,ncbi_100155644,ncbi_100155888,ncbi_100156530,ncbi_100156555,ncbi_100157742,ncbi_100158126,ncbi_100415810,ncbi_100505387,ncbi_100511026,ncbi_100511239,ncbi_100512193,ncbi_100512321,ncbi_100512419,ncbi_100512817,ncbi_100512929,ncbi_100513810,ncbi_100515113,ncbi_100515712,ncbi_100516384,ncbi_100516581,ncbi_1005…
miR-326-y	3.1082	11.7033	1.91276	1.46842e-07	470	ncbi_100037298,ncbi_100049662,ncbi_100126279,ncbi_100134969,ncbi_100144587,ncbi_100145903,ncbi_100151779,ncbi_100151943,ncbi_100151982,ncbi_100152125,ncbi_100152239,ncbi_100152247,ncbi_100152361,ncbi_100152429,ncbi_100152436,ncbi_100152547,ncbi_100152566,ncbi_100152595,ncbi_100152629,ncbi_100152664,ncbi_100152810,ncbi_100152819,ncbi_100152915,ncbi_100152952,ncbi_100153010,ncbi_100153027,ncbi_1001…
miR-3613-y	11.3174	3.52597	-1.68245	1.02297e-06	50	ncbi_100144462,ncbi_100144471,ncbi_100147710,ncbi_100152565,ncbi_100153052,ncbi_100154648,ncbi_100155053,ncbi_100157330,ncbi_100316850,ncbi_100512201,ncbi_100512242,ncbi_100514413,ncbi_100514936,ncbi_100515931,ncbi_100516296,ncbi_100516491,ncbi_100516859,ncbi_100518525,ncbi_100519024,ncbi_100519890,ncbi_100519985,ncbi_100521039,ncbi_100521167,ncbi_100522001,ncbi_100522260,ncbi_100524890,ncbi_1006…
miR-377-x	7.32257	3.28073	-1.15833	0.00123943	67	ncbi_100038012,ncbi_100144471,ncbi_100147710,ncbi_100147809,ncbi_100152368,ncbi_100152749,ncbi_100153961,ncbi_100154269,ncbi_100154854,ncbi_100156288,ncbi_100156669,ncbi_100157330,ncbi_100157679,ncbi_100286871,ncbi_100512396,ncbi_100514827,ncbi_100515666,ncbi_100516483,ncbi_100516859,ncbi_100517088,ncbi_100517354,ncbi_100518276,ncbi_100519447,ncbi_100519829,ncbi_100520061,ncbi_100521141,ncbi_1005…
miR-380-x	3.86897	0.870433	-2.15214	2.88324e-06	38	ncbi_100144471,ncbi_100147710,ncbi_100152562,ncbi_100152565,ncbi_100154019,ncbi_100154640,ncbi_100155006,ncbi_100155465,ncbi_100157330,ncbi_100286812,ncbi_100511850,ncbi_100512015,ncbi_100514576,ncbi_100516296,ncbi_100518548,ncbi_100519396,ncbi_100520693,ncbi_100521141,ncbi_100522432,ncbi_100524890,ncbi_100621980,ncbi_100622032,ncbi_100624576,ncbi_100625755,ncbi_100625784,ncbi_100626442,ncbi_1007…
miR-3957-y	3.48907	7.11723	1.02848	0.0170453	106	ncbi_100037273,ncbi_100049703,ncbi_100125830,ncbi_100151989,ncbi_100153622,ncbi_100153716,ncbi_100154055,ncbi_100154594,ncbi_100155286,ncbi_100155309,ncbi_100155920,ncbi_100155996,ncbi_100156186,ncbi_100156397,ncbi_100156555,ncbi_100156877,ncbi_100156897,ncbi_100157219,ncbi_100157658,ncbi_100158100,ncbi_100415936,ncbi_100511173,ncbi_100511282,ncbi_100512193,ncbi_100512566,ncbi_100512683,ncbi_1005…
miR-425-x	8.26203	2.4501	-1.75366	0.000167348	58	ncbi_100126281,ncbi_100144471,ncbi_100147809,ncbi_100152368,ncbi_100152456,ncbi_100153508,ncbi_100154081,ncbi_100155930,ncbi_100156209,ncbi_100157027,ncbi_100157330,ncbi_100157577,ncbi_100316850,ncbi_100512396,ncbi_100512953,ncbi_100514571,ncbi_100515931,ncbi_100516688,ncbi_100516839,ncbi_100517071,ncbi_100517917,ncbi_100518628,ncbi_100519355,ncbi_100519890,ncbi_100521167,ncbi_100521189,ncbi_1005…
miR-4449-z	5.6381	13.2096	1.22831	0.00026106	58	ncbi_100048956,ncbi_100144526,ncbi_100151826,ncbi_100152646,ncbi_100153069,ncbi_100153330,ncbi_100153734,ncbi_100154278,ncbi_100154500,ncbi_100154726,ncbi_100155799,ncbi_100156555,ncbi_100157816,ncbi_100170126,ncbi_100187562,ncbi_100510995,ncbi_100512566,ncbi_100513084,ncbi_100513370,ncbi_100513914,ncbi_100514771,ncbi_100515546,ncbi_100516102,ncbi_100516976,ncbi_100518489,ncbi_100519313,ncbi_1005…
miR-4497-z	1.75603	4.40057	1.32537	0.0301342	86	ncbi_100134969,ncbi_100151982,ncbi_100152566,ncbi_100153151,ncbi_100154262,ncbi_100154295,ncbi_100155350,ncbi_100155996,ncbi_100156397,ncbi_100156430,ncbi_100156555,ncbi_100156877,ncbi_100510995,ncbi_100511026,ncbi_100511137,ncbi_100511693,ncbi_100512149,ncbi_100512566,ncbi_100512775,ncbi_100512951,ncbi_100513712,ncbi_100513721,ncbi_100513810,ncbi_100515428,ncbi_100515704,ncbi_100515849,ncbi_1005…
miR-4787-x	0.185433	4.00307	4.43213	5.85064e-11	56	ncbi_100153803,ncbi_100153848,ncbi_100154195,ncbi_100154230,ncbi_100154726,ncbi_100154905,ncbi_100155350,ncbi_100156642,ncbi_100156689,ncbi_100156785,ncbi_100157847,ncbi_100512817,ncbi_100513064,ncbi_100513510,ncbi_100513811,ncbi_100514030,ncbi_100514340,ncbi_100514786,ncbi_100515428,ncbi_100516112,ncbi_100518170,ncbi_100518489,ncbi_100519315,ncbi_100519542,ncbi_100519809,ncbi_100520199,ncbi_1005…
miR-486-x	6.002	68.5129	3.51286	3.34337e-08	214	ncbi_100037999,ncbi_100049690,ncbi_100126279,ncbi_100127158,ncbi_100127466,ncbi_100141408,ncbi_100144508,ncbi_100151779,ncbi_100151812,ncbi_100151976,ncbi_100152362,ncbi_100152458,ncbi_100152572,ncbi_100152646,ncbi_100152778,ncbi_100152915,ncbi_100152934,ncbi_100153069,ncbi_100153151,ncbi_100153161,ncbi_100153186,ncbi_100153235,ncbi_100153257,ncbi_100153430,ncbi_100153622,ncbi_100153657,ncbi_1001…
miR-500-x	1.48593	0.292067	-2.347	0.00567443	70	ncbi_100037293,ncbi_100127169,ncbi_100144471,ncbi_100147710,ncbi_100152565,ncbi_100152630,ncbi_100152792,ncbi_100154081,ncbi_100155053,ncbi_100155879,ncbi_100156071,ncbi_100157330,ncbi_100157437,ncbi_100170127,ncbi_100233193,ncbi_100286871,ncbi_100511767,ncbi_100514413,ncbi_100514873,ncbi_100514936,ncbi_100515666,ncbi_100515931,ncbi_100517077,ncbi_100517381,ncbi_100517917,ncbi_100518589,ncbi_1005…
miR-503-x	6.07417	12.8125	1.07679	0.00336545	118	ncbi_100049684,ncbi_100134969,ncbi_100152125,ncbi_100152413,ncbi_100152595,ncbi_100153069,ncbi_100153716,ncbi_100154230,ncbi_100154726,ncbi_100155306,ncbi_100155483,ncbi_100156530,ncbi_100156555,ncbi_100156785,ncbi_100156816,ncbi_100157073,ncbi_100157106,ncbi_100157661,ncbi_100157743,ncbi_100157816,ncbi_100157869,ncbi_100157977,ncbi_100170126,ncbi_100187577,ncbi_100188905,ncbi_100233199,ncbi_1005…
miR-5119-z	0.328467	2.0391	2.63411	0.000880156	60	ncbi_100135667,ncbi_100152211,ncbi_100152362,ncbi_100152629,ncbi_100153848,ncbi_100154278,ncbi_100154396,ncbi_100154506,ncbi_100155117,ncbi_100155388,ncbi_100155594,ncbi_100156216,ncbi_100156899,ncbi_100157180,ncbi_100157413,ncbi_100158100,ncbi_100216478,ncbi_100217379,ncbi_100233199,ncbi_100233225,ncbi_100270814,ncbi_100415810,ncbi_100462726,ncbi_100511070,ncbi_100513435,ncbi_100513988,ncbi_1005…
miR-5126-z	0.152833	2.6236	4.10152	8.72771e-07	118	ncbi_100034246,ncbi_100049684,ncbi_100125830,ncbi_100127136,ncbi_100152436,ncbi_100153376,ncbi_100153803,ncbi_100153848,ncbi_100154055,ncbi_100154428,ncbi_100154615,ncbi_100154905,ncbi_100155344,ncbi_100155722,ncbi_100156658,ncbi_100156689,ncbi_100157120,ncbi_100157228,ncbi_100157485,ncbi_100157742,ncbi_100157760,ncbi_100158100,ncbi_100158236,ncbi_100170851,ncbi_100233199,ncbi_100240724,ncbi_1002…
miR-532-y	2.6171	0.9795	-1.41785	0.00245526	144	ncbi_100037293,ncbi_100144471,ncbi_100147710,ncbi_100152368,ncbi_100152541,ncbi_100152565,ncbi_100153445,ncbi_100153765,ncbi_100153821,ncbi_100154587,ncbi_100154640,ncbi_100154770,ncbi_100155665,ncbi_100155879,ncbi_100157027,ncbi_100157330,ncbi_100157460,ncbi_100157572,ncbi_100157582,ncbi_100157750,ncbi_100158151,ncbi_100158243,ncbi_100303726,ncbi_100510947,ncbi_100511182,ncbi_100511364,ncbi_1005…
miR-551-y	0.422567	0.01	-5.40111	0.0372851	26	ncbi_100144471,ncbi_100153156,ncbi_100156071,ncbi_100156669,ncbi_100192448,ncbi_100514936,ncbi_100517354,ncbi_100519447,ncbi_100523956,ncbi_100525009,ncbi_100525765,ncbi_100620752,ncbi_100623846,ncbi_100623993,ncbi_100626468,ncbi_100626898,ncbi_100626940,ncbi_100627067,ncbi_100627068,ncbi_100736655,ncbi_100738137,ncbi_100738346,ncbi_100739797,ncbi_110255400,ncbi_110256134,ncbi_110259209
miR-6236-z	0.913667	2.44173	1.41817	0.027719	19	ncbi_100153069,ncbi_100155799,ncbi_100155996,ncbi_100157816,ncbi_100512142,ncbi_100515363,ncbi_100519315,ncbi_100524396,ncbi_100525071,ncbi_100525341,ncbi_100526125,ncbi_100621622,ncbi_100624115,ncbi_100739137,ncbi_106509691,ncbi_110259950,ncbi_110260645,ncbi_396826,ncbi_397084
miR-6240-z	26.6373	172.976	2.69905	5.77935e-23	692	ncbi_100037273,ncbi_100037285,ncbi_100037298,ncbi_100037969,ncbi_100038003,ncbi_100048958,ncbi_100049661,ncbi_100049676,ncbi_100125959,ncbi_100126279,ncbi_100127158,ncbi_100127164,ncbi_100127352,ncbi_100127449,ncbi_100127466,ncbi_100134969,ncbi_100134984,ncbi_100135658,ncbi_100144487,ncbi_100151779,ncbi_100151812,ncbi_100151839,ncbi_100151883,ncbi_100151888,ncbi_100151943,ncbi_100151989,ncbi_1001…
miR-6519-z	2.4584	6.4575	1.39326	0.00165044	118	ncbi_100049684,ncbi_100134969,ncbi_100152125,ncbi_100152413,ncbi_100152595,ncbi_100153069,ncbi_100153716,ncbi_100154230,ncbi_100154726,ncbi_100155306,ncbi_100155483,ncbi_100156530,ncbi_100156555,ncbi_100156785,ncbi_100156816,ncbi_100157073,ncbi_100157106,ncbi_100157661,ncbi_100157743,ncbi_100157816,ncbi_100157869,ncbi_100157977,ncbi_100170126,ncbi_100187577,ncbi_100188905,ncbi_100233199,ncbi_1005…
miR-6529-z	11.8176	24.5272	1.05345	0.00418219	436	ncbi_100037999,ncbi_100124654,ncbi_100125830,ncbi_100127352,ncbi_100135658,ncbi_100137084,ncbi_100144487,ncbi_100151812,ncbi_100151976,ncbi_100151982,ncbi_100151989,ncbi_100152205,ncbi_100152248,ncbi_100152303,ncbi_100152566,ncbi_100152572,ncbi_100152629,ncbi_100152635,ncbi_100152915,ncbi_100153010,ncbi_100153069,ncbi_100153072,ncbi_100153176,ncbi_100153268,ncbi_100153332,ncbi_100153342,ncbi_1001…
miR-6596-x	1.23913	4.17437	1.75223	0.00218733	92	ncbi_100034246,ncbi_100038003,ncbi_100151779,ncbi_100152436,ncbi_100153225,ncbi_100153848,ncbi_100154055,ncbi_100154486,ncbi_100154726,ncbi_100155237,ncbi_100155350,ncbi_100155888,ncbi_100156104,ncbi_100156430,ncbi_100156555,ncbi_100157274,ncbi_100158100,ncbi_100312970,ncbi_100511175,ncbi_100511216,ncbi_100511282,ncbi_100512193,ncbi_100512566,ncbi_100513084,ncbi_100513811,ncbi_100514215,ncbi_1005…
miR-6651-x	0.01	1.00747	6.65459	0.00189944	333	ncbi_100037273,ncbi_100037999,ncbi_100038003,ncbi_100049703,ncbi_100127136,ncbi_100127164,ncbi_100151821,ncbi_100151826,ncbi_100151943,ncbi_100151976,ncbi_100151982,ncbi_100152054,ncbi_100152413,ncbi_100152554,ncbi_100152572,ncbi_100152623,ncbi_100152690,ncbi_100153027,ncbi_100153051,ncbi_100153069,ncbi_100153111,ncbi_100153217,ncbi_100153228,ncbi_100153296,ncbi_100153330,ncbi_100153332,ncbi_1001…
miR-6747-y	0.403133	1.9278	2.25763	0.00480029	467	ncbi_100037284,ncbi_100037298,ncbi_100037969,ncbi_100038003,ncbi_100049688,ncbi_100127352,ncbi_100134984,ncbi_100135659,ncbi_100135664,ncbi_100137084,ncbi_100151883,ncbi_100152115,ncbi_100152125,ncbi_100152211,ncbi_100152239,ncbi_100152247,ncbi_100152345,ncbi_100152360,ncbi_100152458,ncbi_100152498,ncbi_100152547,ncbi_100152566,ncbi_100152572,ncbi_100152635,ncbi_100152646,ncbi_100152732,ncbi_1001…
miR-6937-x	0.152933	1.4765	3.27121	0.00217671	233	ncbi_100037294,ncbi_100049662,ncbi_100126279,ncbi_100152121,ncbi_100152189,ncbi_100152248,ncbi_100152319,ncbi_100152361,ncbi_100152629,ncbi_100152646,ncbi_100152679,ncbi_100152747,ncbi_100152915,ncbi_100153027,ncbi_100153151,ncbi_100153342,ncbi_100153489,ncbi_100153726,ncbi_100153856,ncbi_100153983,ncbi_100154094,ncbi_100154170,ncbi_100154179,ncbi_100154195,ncbi_100154199,ncbi_100154262,ncbi_1001…
miR-7550-z	1.07283	3.1156	1.53808	0.0168823	62	ncbi_100151860,ncbi_100153069,ncbi_100153116,ncbi_100153217,ncbi_100153225,ncbi_100153330,ncbi_100153376,ncbi_100153803,ncbi_100154055,ncbi_100154094,ncbi_100154486,ncbi_100155594,ncbi_100155996,ncbi_100156493,ncbi_100156555,ncbi_100271931,ncbi_100310796,ncbi_100512142,ncbi_100512149,ncbi_100513084,ncbi_100515029,ncbi_100516976,ncbi_100517073,ncbi_100519065,ncbi_100519394,ncbi_100519408,ncbi_1005…
miR-7977-z	59.6635	140.994	1.24072	0.000221268	88	ncbi_100144526,ncbi_100151826,ncbi_100152351,ncbi_100152429,ncbi_100152810,ncbi_100153734,ncbi_100154055,ncbi_100154278,ncbi_100154500,ncbi_100154615,ncbi_100154726,ncbi_100155163,ncbi_100155594,ncbi_100155799,ncbi_100156430,ncbi_100157219,ncbi_100157228,ncbi_100170851,ncbi_100286873,ncbi_100510995,ncbi_100511282,ncbi_100511937,ncbi_100512566,ncbi_100512775,ncbi_100512929,ncbi_100512939,ncbi_1005…
miR-9261-z	0.9527	7.89823	3.05144	1.55593e-11	116	ncbi_100151989,ncbi_100152239,ncbi_100152566,ncbi_100153233,ncbi_100153622,ncbi_100153738,ncbi_100153803,ncbi_100153983,ncbi_100154055,ncbi_100154278,ncbi_100155117,ncbi_100155210,ncbi_100155782,ncbi_100156493,ncbi_100156555,ncbi_100156658,ncbi_100156897,ncbi_100157742,ncbi_100157743,ncbi_100157914,ncbi_100158146,ncbi_100271931,ncbi_100511216,ncbi_100511239,ncbi_100511282,ncbi_100511406,ncbi_1005…
miR-9270-z	0.468233	11.5955	4.6302	3.48407e-22	497	ncbi_100037284,ncbi_100037967,ncbi_100037999,ncbi_100038003,ncbi_100049661,ncbi_100049662,ncbi_100101922,ncbi_100124654,ncbi_100135658,ncbi_100141401,ncbi_100141411,ncbi_100144526,ncbi_100151883,ncbi_100151888,ncbi_100151982,ncbi_100152115,ncbi_100152125,ncbi_100152211,ncbi_100152243,ncbi_100152247,ncbi_100152361,ncbi_100152413,ncbi_100152429,ncbi_100152572,ncbi_100152629,ncbi_100152679,ncbi_1001…
miR-971-x	0.01	1.00903	6.65683	0.000479294	201	ncbi_100037285,ncbi_100038003,ncbi_100125830,ncbi_100126279,ncbi_100135658,ncbi_100144587,ncbi_100145903,ncbi_100151888,ncbi_100152117,ncbi_100152211,ncbi_100152629,ncbi_100152664,ncbi_100153111,ncbi_100153235,ncbi_100153333,ncbi_100153430,ncbi_100153530,ncbi_100153622,ncbi_100154147,ncbi_100154170,ncbi_100154262,ncbi_100154278,ncbi_100154415,ncbi_100154500,ncbi_100154822,ncbi_100155388,ncbi_1001…
novel-m0008-5p	3.9573	54.5032	3.78375	8.0641e-21	443	ncbi_100038003,ncbi_100049684,ncbi_100049703,ncbi_100125830,ncbi_100134969,ncbi_100137084,ncbi_100151821,ncbi_100151888,ncbi_100151982,ncbi_100151989,ncbi_100152212,ncbi_100152247,ncbi_100152394,ncbi_100152429,ncbi_100152442,ncbi_100152547,ncbi_100152595,ncbi_100152646,ncbi_100152679,ncbi_100153051,ncbi_100153111,ncbi_100153257,ncbi_100153296,ncbi_100153330,ncbi_100153430,ncbi_100153442,ncbi_1001…
novel-m0009-5p	19.2062	172.192	3.16438	1.6433e-41	40	ncbi_100135664,ncbi_100152646,ncbi_100153848,ncbi_100154230,ncbi_100155278,ncbi_100155722,ncbi_100156555,ncbi_100156689,ncbi_100157742,ncbi_100510995,ncbi_100511282,ncbi_100511406,ncbi_100513028,ncbi_100513688,ncbi_100514580,ncbi_100514654,ncbi_100515363,ncbi_100515639,ncbi_100515777,ncbi_100516976,ncbi_100519388,ncbi_100519567,ncbi_100520459,ncbi_100520470,ncbi_100521731,ncbi_100522358,ncbi_1005…
novel-m0010-5p	39.6734	16.6092	-1.25619	1.00081e-10	86	ncbi_100144471,ncbi_100147710,ncbi_100152565,ncbi_100152630,ncbi_100153508,ncbi_100153765,ncbi_100154269,ncbi_100154648,ncbi_100154776,ncbi_100155991,ncbi_100156949,ncbi_100157330,ncbi_100158151,ncbi_100286812,ncbi_100511619,ncbi_100511685,ncbi_100511910,ncbi_100513229,ncbi_100514413,ncbi_100514873,ncbi_100514936,ncbi_100516289,ncbi_100516491,ncbi_100517071,ncbi_100517077,ncbi_100517221,ncbi_1005…
novel-m0017-5p	14.7718	41.9976	1.50746	8.18304e-08	305	ncbi_100037284,ncbi_100037285,ncbi_100037294,ncbi_100037969,ncbi_100049676,ncbi_100126279,ncbi_100134969,ncbi_100151839,ncbi_100151860,ncbi_100151943,ncbi_100151989,ncbi_100152125,ncbi_100152185,ncbi_100152404,ncbi_100152413,ncbi_100152458,ncbi_100152572,ncbi_100152646,ncbi_100152810,ncbi_100153186,ncbi_100153228,ncbi_100153296,ncbi_100153330,ncbi_100153376,ncbi_100153443,ncbi_100153621,ncbi_1001…
novel-m0027-3p	4.39973	10.0697	1.19453	0.00489049	364	ncbi_100037284,ncbi_100049703,ncbi_100127449,ncbi_100127466,ncbi_100134969,ncbi_100135667,ncbi_100144587,ncbi_100151883,ncbi_100151888,ncbi_100151982,ncbi_100152107,ncbi_100152117,ncbi_100152121,ncbi_100152205,ncbi_100152404,ncbi_100152413,ncbi_100152442,ncbi_100152595,ncbi_100152623,ncbi_100152646,ncbi_100152714,ncbi_100152763,ncbi_100152831,ncbi_100152849,ncbi_100152912,ncbi_100153069,ncbi_1001…
novel-m0031-5p	3.469	9.5587	1.46229	0.00148685	439	ncbi_100037967,ncbi_100037999,ncbi_100038003,ncbi_100049684,ncbi_100126165,ncbi_100126279,ncbi_100151812,ncbi_100151860,ncbi_100151888,ncbi_100151943,ncbi_100151976,ncbi_100152054,ncbi_100152205,ncbi_100152362,ncbi_100152442,ncbi_100152458,ncbi_100152572,ncbi_100152595,ncbi_100152623,ncbi_100152679,ncbi_100152690,ncbi_100152812,ncbi_100152819,ncbi_100152912,ncbi_100152915,ncbi_100152952,ncbi_1001…
novel-m0032-5p	3.469	9.5587	1.46229	0.00136954	439	ncbi_100037967,ncbi_100037999,ncbi_100038003,ncbi_100049684,ncbi_100126165,ncbi_100126279,ncbi_100151812,ncbi_100151860,ncbi_100151888,ncbi_100151943,ncbi_100151976,ncbi_100152054,ncbi_100152205,ncbi_100152362,ncbi_100152442,ncbi_100152458,ncbi_100152572,ncbi_100152595,ncbi_100152623,ncbi_100152679,ncbi_100152690,ncbi_100152812,ncbi_100152819,ncbi_100152912,ncbi_100152915,ncbi_100152952,ncbi_1001…
novel-m0033-5p	3.469	9.5587	1.46229	0.00137435	439	ncbi_100037967,ncbi_100037999,ncbi_100038003,ncbi_100049684,ncbi_100126165,ncbi_100126279,ncbi_100151812,ncbi_100151860,ncbi_100151888,ncbi_100151943,ncbi_100151976,ncbi_100152054,ncbi_100152205,ncbi_100152362,ncbi_100152442,ncbi_100152458,ncbi_100152572,ncbi_100152595,ncbi_100152623,ncbi_100152679,ncbi_100152690,ncbi_100152812,ncbi_100152819,ncbi_100152912,ncbi_100152915,ncbi_100152952,ncbi_1001…
novel-m0034-3p	2.00587	5.5771	1.47529	0.00102558	90	ncbi_100049684,ncbi_100134969,ncbi_100151839,ncbi_100152243,ncbi_100152436,ncbi_100153257,ncbi_100154147,ncbi_100154428,ncbi_100154459,ncbi_100154621,ncbi_100155306,ncbi_100155736,ncbi_100155782,ncbi_100155996,ncbi_100156509,ncbi_100156555,ncbi_100156897,ncbi_100157039,ncbi_100157219,ncbi_100233225,ncbi_100271931,ncbi_100511216,ncbi_100511282,ncbi_100511477,ncbi_100511654,ncbi_100511993,ncbi_1005…
novel-m0041-3p	1.021	6.03063	2.56233	3.48313e-07	68	ncbi_100049668,ncbi_100152394,ncbi_100152429,ncbi_100152849,ncbi_100153027,ncbi_100153803,ncbi_100153848,ncbi_100154278,ncbi_100154621,ncbi_100156029,ncbi_100156303,ncbi_100157742,ncbi_100157743,ncbi_100158194,ncbi_100337668,ncbi_100510996,ncbi_100512515,ncbi_100512566,ncbi_100513028,ncbi_100513089,ncbi_100513144,ncbi_100513811,ncbi_100514030,ncbi_100515279,ncbi_100515499,ncbi_100515962,ncbi_1005…
novel-m0053-3p	1.58693	4.35533	1.45654	0.00798306	268	ncbi_100037284,ncbi_100037298,ncbi_100037999,ncbi_100038003,ncbi_100127136,ncbi_100144508,ncbi_100151779,ncbi_100151812,ncbi_100151943,ncbi_100151976,ncbi_100151989,ncbi_100152442,ncbi_100152646,ncbi_100152812,ncbi_100152915,ncbi_100152934,ncbi_100153033,ncbi_100153069,ncbi_100153138,ncbi_100153235,ncbi_100153367,ncbi_100153567,ncbi_100153657,ncbi_100153734,ncbi_100153749,ncbi_100153830,ncbi_1001…
novel-m0059-3p	0.858633	2.89	1.75096	0.0145535	120	ncbi_100049668,ncbi_100151943,ncbi_100152566,ncbi_100153010,ncbi_100153342,ncbi_100154055,ncbi_100154278,ncbi_100154428,ncbi_100154444,ncbi_100154500,ncbi_100154687,ncbi_100154726,ncbi_100155286,ncbi_100155782,ncbi_100155799,ncbi_100155920,ncbi_100156182,ncbi_100156555,ncbi_100156642,ncbi_100156877,ncbi_100157165,ncbi_100157237,ncbi_100157658,ncbi_100157742,ncbi_100158100,ncbi_100158119,ncbi_1001…
novel-m0060-5p	0.858633	2.89	1.75096	0.0143649	120	ncbi_100049668,ncbi_100151943,ncbi_100152566,ncbi_100153010,ncbi_100153342,ncbi_100154055,ncbi_100154278,ncbi_100154428,ncbi_100154444,ncbi_100154500,ncbi_100154687,ncbi_100154726,ncbi_100155286,ncbi_100155782,ncbi_100155799,ncbi_100155920,ncbi_100156182,ncbi_100156555,ncbi_100156642,ncbi_100156877,ncbi_100157165,ncbi_100157237,ncbi_100157658,ncbi_100157742,ncbi_100158100,ncbi_100158119,ncbi_1001…
novel-m0061-3p	2.90073	7.88407	1.44252	0.00159617	118	ncbi_100049684,ncbi_100134969,ncbi_100152125,ncbi_100152413,ncbi_100152595,ncbi_100153069,ncbi_100153716,ncbi_100154230,ncbi_100154726,ncbi_100155306,ncbi_100155483,ncbi_100156530,ncbi_100156555,ncbi_100156785,ncbi_100156816,ncbi_100157073,ncbi_100157106,ncbi_100157661,ncbi_100157743,ncbi_100157816,ncbi_100157869,ncbi_100157977,ncbi_100170126,ncbi_100187577,ncbi_100188905,ncbi_100233199,ncbi_1005…
novel-m0062-5p	1.0079	2.62147	1.37902	0.0345258	88	ncbi_100037999,ncbi_100038003,ncbi_100144526,ncbi_100153010,ncbi_100153176,ncbi_100153657,ncbi_100153734,ncbi_100153803,ncbi_100153848,ncbi_100155594,ncbi_100155995,ncbi_100156029,ncbi_100156516,ncbi_100156555,ncbi_100156658,ncbi_100156785,ncbi_100157742,ncbi_100157868,ncbi_100169932,ncbi_100174955,ncbi_100312970,ncbi_100512594,ncbi_100512676,ncbi_100513064,ncbi_100513100,ncbi_100513810,ncbi_1005…
novel-m0064-5p	0.0554333	1.0701	4.27085	0.00127511	621	ncbi_100037271,ncbi_100037273,ncbi_100037284,ncbi_100037294,ncbi_100037967,ncbi_100037999,ncbi_100049684,ncbi_100049703,ncbi_100134984,ncbi_100141411,ncbi_100151821,ncbi_100151883,ncbi_100151943,ncbi_100151976,ncbi_100151997,ncbi_100152115,ncbi_100152121,ncbi_100152125,ncbi_100152205,ncbi_100152239,ncbi_100152362,ncbi_100152429,ncbi_100152442,ncbi_100152547,ncbi_100152572,ncbi_100152595,ncbi_1001…
novel-m0066-5p	1.2615	3.02753	1.263	0.0262625	489	ncbi_100037285,ncbi_100037298,ncbi_100037964,ncbi_100037999,ncbi_100038003,ncbi_100048956,ncbi_100049676,ncbi_100049684,ncbi_100125830,ncbi_100127164,ncbi_100134950,ncbi_100135658,ncbi_100151821,ncbi_100151860,ncbi_100152211,ncbi_100152212,ncbi_100152243,ncbi_100152248,ncbi_100152362,ncbi_100152442,ncbi_100152458,ncbi_100152498,ncbi_100152547,ncbi_100152572,ncbi_100152599,ncbi_100152623,ncbi_1001…
novel-m0075-5p	0.185433	1.9312	3.38053	0.000970933	81	ncbi_100037967,ncbi_100049703,ncbi_100151982,ncbi_100153027,ncbi_100153803,ncbi_100154295,ncbi_100155111,ncbi_100155117,ncbi_100155344,ncbi_100155350,ncbi_100155594,ncbi_100156899,ncbi_100157228,ncbi_100157413,ncbi_100157485,ncbi_100157655,ncbi_100157742,ncbi_100158119,ncbi_100170126,ncbi_100270820,ncbi_100302367,ncbi_100511223,ncbi_100511282,ncbi_100512621,ncbi_100512686,ncbi_100512775,ncbi_1005…
novel-m0084-5p	0.800167	3.89843	2.28452	0.00100259	126	ncbi_100037285,ncbi_100049690,ncbi_100144526,ncbi_100152239,ncbi_100152429,ncbi_100153027,ncbi_100153068,ncbi_100153342,ncbi_100153803,ncbi_100153946,ncbi_100154055,ncbi_100154486,ncbi_100154726,ncbi_100155722,ncbi_100155782,ncbi_100155786,ncbi_100156555,ncbi_100156816,ncbi_100157042,ncbi_100157228,ncbi_100157237,ncbi_100157399,ncbi_100157705,ncbi_100157710,ncbi_100157816,ncbi_100170851,ncbi_1001…
novel-m0087-5p	1.1676	3.437	1.5576	0.0282957	556	ncbi_100037298,ncbi_100037967,ncbi_100037999,ncbi_100038003,ncbi_100049662,ncbi_100126279,ncbi_100134950,ncbi_100134969,ncbi_100144520,ncbi_100151826,ncbi_100151860,ncbi_100151888,ncbi_100151976,ncbi_100152117,ncbi_100152247,ncbi_100152316,ncbi_100152429,ncbi_100152442,ncbi_100152458,ncbi_100152536,ncbi_100152623,ncbi_100152629,ncbi_100152635,ncbi_100152646,ncbi_100152679,ncbi_100152952,ncbi_1001…
novel-m0090-3p	0.104167	2.2287	4.41924	6.21455e-06	81	ncbi_100144520,ncbi_100152121,ncbi_100152362,ncbi_100152442,ncbi_100153051,ncbi_100153138,ncbi_100153342,ncbi_100153803,ncbi_100154043,ncbi_100154055,ncbi_100154621,ncbi_100155370,ncbi_100155388,ncbi_100155995,ncbi_100156704,ncbi_100157816,ncbi_100157977,ncbi_100510996,ncbi_100511613,ncbi_100511937,ncbi_100513100,ncbi_100513853,ncbi_100514233,ncbi_100514713,ncbi_100515279,ncbi_100515702,ncbi_1005…
novel-m0091-3p	0.263333	1.8871	2.84121	0.00380067	97	ncbi_100037967,ncbi_100049703,ncbi_100153010,ncbi_100153622,ncbi_100153657,ncbi_100153946,ncbi_100154506,ncbi_100154890,ncbi_100155350,ncbi_100155996,ncbi_100156303,ncbi_100156493,ncbi_100156555,ncbi_100156579,ncbi_100156768,ncbi_100156877,ncbi_100156897,ncbi_100157892,ncbi_100158119,ncbi_100233204,ncbi_100270820,ncbi_100511216,ncbi_100512142,ncbi_100512515,ncbi_100513084,ncbi_100513100,ncbi_1005…
novel-m0093-3p	0.403367	1.7157	2.08863	0.0184438	337	ncbi_100037298,ncbi_100048931,ncbi_100127466,ncbi_100151812,ncbi_100151821,ncbi_100151943,ncbi_100151989,ncbi_100152117,ncbi_100152319,ncbi_100152360,ncbi_100152362,ncbi_100152419,ncbi_100152536,ncbi_100152547,ncbi_100152572,ncbi_100152623,ncbi_100152819,ncbi_100152915,ncbi_100153010,ncbi_100153027,ncbi_100153069,ncbi_100153072,ncbi_100153138,ncbi_100153161,ncbi_100153235,ncbi_100153333,ncbi_1001…
novel-m0122-5p	0.0944	0.953733	3.33673	0.00836737	683	ncbi_100037294,ncbi_100037298,ncbi_100037967,ncbi_100038003,ncbi_100049661,ncbi_100049662,ncbi_100049668,ncbi_100049670,ncbi_100049676,ncbi_100049703,ncbi_100101922,ncbi_100125830,ncbi_100126279,ncbi_100127466,ncbi_100134950,ncbi_100135658,ncbi_100141408,ncbi_100144487,ncbi_100144508,ncbi_100144520,ncbi_100151812,ncbi_100151826,ncbi_100151860,ncbi_100151943,ncbi_100151989,ncbi_100152054,ncbi_1001…
novel-m0139-3p	0.2894	1.34177	2.213	0.0468756	412	ncbi_100037298,ncbi_100037969,ncbi_100038003,ncbi_100049703,ncbi_100125826,ncbi_100127136,ncbi_100127352,ncbi_100151812,ncbi_100151821,ncbi_100151826,ncbi_100151943,ncbi_100151976,ncbi_100152165,ncbi_100152189,ncbi_100152351,ncbi_100152362,ncbi_100152404,ncbi_100152429,ncbi_100152442,ncbi_100152629,ncbi_100152635,ncbi_100152646,ncbi_100152714,ncbi_100152732,ncbi_100152812,ncbi_100152915,ncbi_1001…
novel-m0149-3p	0.3121	1.54027	2.3031	0.0118566	488	ncbi_100037271,ncbi_100037298,ncbi_100037951,ncbi_100038003,ncbi_100049690,ncbi_100049703,ncbi_100126279,ncbi_100127136,ncbi_100134969,ncbi_100141411,ncbi_100144630,ncbi_100151821,ncbi_100151888,ncbi_100152117,ncbi_100152165,ncbi_100152247,ncbi_100152319,ncbi_100152369,ncbi_100152419,ncbi_100152429,ncbi_100152458,ncbi_100152554,ncbi_100152566,ncbi_100152623,ncbi_100152646,ncbi_100152664,ncbi_1001…
novel-m0154-5p	1.94457	0.757633	-1.35988	0.0277024	72	ncbi_100037293,ncbi_100127169,ncbi_100147710,ncbi_100147809,ncbi_100152562,ncbi_100153052,ncbi_100153765,ncbi_100154019,ncbi_100154319,ncbi_100155879,ncbi_100156071,ncbi_100156669,ncbi_100157027,ncbi_100157330,ncbi_100157437,ncbi_100303726,ncbi_100511182,ncbi_100512396,ncbi_100514576,ncbi_100514827,ncbi_100515346,ncbi_100516839,ncbi_100516859,ncbi_100517088,ncbi_100517381,ncbi_100518570,ncbi_1005…
novel-m0157-5p	0.334867	1.46343	2.1277	0.0228487	290	ncbi_100049690,ncbi_100049703,ncbi_100134969,ncbi_100141411,ncbi_100144526,ncbi_100151982,ncbi_100152247,ncbi_100152351,ncbi_100152413,ncbi_100152442,ncbi_100152623,ncbi_100152629,ncbi_100152646,ncbi_100152732,ncbi_100152915,ncbi_100153007,ncbi_100153116,ncbi_100153151,ncbi_100153225,ncbi_100153228,ncbi_100153268,ncbi_100153330,ncbi_100153342,ncbi_100153716,ncbi_100153734,ncbi_100153803,ncbi_1001…
novel-m0166-3p	0.01	0.864	6.43296	0.00675182	284	ncbi_100037284,ncbi_100125830,ncbi_100126279,ncbi_100127466,ncbi_100151812,ncbi_100151888,ncbi_100151943,ncbi_100151982,ncbi_100151989,ncbi_100152054,ncbi_100152212,ncbi_100152248,ncbi_100152351,ncbi_100152362,ncbi_100152629,ncbi_100152679,ncbi_100152812,ncbi_100152819,ncbi_100153010,ncbi_100153069,ncbi_100153106,ncbi_100153228,ncbi_100153233,ncbi_100153257,ncbi_100153330,ncbi_100153442,ncbi_1001…
novel-m0169-3p	0.01	0.470567	5.55633	0.0421639	377	ncbi_100037967,ncbi_100049703,ncbi_100125956,ncbi_100127352,ncbi_100135667,ncbi_100151812,ncbi_100151860,ncbi_100151888,ncbi_100151976,ncbi_100151982,ncbi_100151997,ncbi_100152117,ncbi_100152205,ncbi_100152351,ncbi_100152419,ncbi_100152442,ncbi_100152536,ncbi_100152623,ncbi_100152635,ncbi_100152679,ncbi_100152831,ncbi_100153010,ncbi_100153027,ncbi_100153151,ncbi_100153333,ncbi_100153734,ncbi_1001…
novel-m0170-5p	0.2732	1.1906	2.12366	0.0315449	208	ncbi_100037298,ncbi_100049668,ncbi_100141401,ncbi_100144526,ncbi_100152125,ncbi_100152436,ncbi_100152629,ncbi_100152646,ncbi_100152664,ncbi_100153069,ncbi_100153530,ncbi_100153716,ncbi_100153726,ncbi_100153848,ncbi_100154055,ncbi_100154295,ncbi_100154428,ncbi_100154460,ncbi_100154470,ncbi_100154506,ncbi_100154626,ncbi_100154661,ncbi_100154726,ncbi_100155117,ncbi_100155350,ncbi_100155593,ncbi_1001…
novel-m0171-3p	0.2732	1.1906	2.12366	0.0312511	208	ncbi_100037298,ncbi_100049668,ncbi_100141401,ncbi_100144526,ncbi_100152125,ncbi_100152436,ncbi_100152629,ncbi_100152646,ncbi_100152664,ncbi_100153069,ncbi_100153530,ncbi_100153716,ncbi_100153726,ncbi_100153848,ncbi_100154055,ncbi_100154295,ncbi_100154428,ncbi_100154460,ncbi_100154470,ncbi_100154506,ncbi_100154626,ncbi_100154661,ncbi_100154726,ncbi_100155117,ncbi_100155350,ncbi_100155593,ncbi_1001…
novel-m0175-3p	0.01	0.9169	6.51869	0.00159339	279	ncbi_100124654,ncbi_100144520,ncbi_100151821,ncbi_100151982,ncbi_100152326,ncbi_100152362,ncbi_100152458,ncbi_100152554,ncbi_100152646,ncbi_100152690,ncbi_100152812,ncbi_100152849,ncbi_100152915,ncbi_100153010,ncbi_100153068,ncbi_100153069,ncbi_100153072,ncbi_100153106,ncbi_100153151,ncbi_100153225,ncbi_100153235,ncbi_100153257,ncbi_100153622,ncbi_100153848,ncbi_100154170,ncbi_100154195,ncbi_1001…
novel-m0176-3p	0.169167	1.3737	3.02155	0.00655856	370	ncbi_100037298,ncbi_100049662,ncbi_100101922,ncbi_100144508,ncbi_100151779,ncbi_100151943,ncbi_100151976,ncbi_100152054,ncbi_100152115,ncbi_100152247,ncbi_100152436,ncbi_100152442,ncbi_100152566,ncbi_100152607,ncbi_100152629,ncbi_100152646,ncbi_100152679,ncbi_100153027,ncbi_100153106,ncbi_100153268,ncbi_100153306,ncbi_100153330,ncbi_100153332,ncbi_100153354,ncbi_100153367,ncbi_100153376,ncbi_1001…
novel-m0208-5p	0.4779	0.01	-5.57864	0.0220821	96	ncbi_100038012,ncbi_100101473,ncbi_100127169,ncbi_100144471,ncbi_100152344,ncbi_100152562,ncbi_100152749,ncbi_100153821,ncbi_100154640,ncbi_100154877,ncbi_100155665,ncbi_100286871,ncbi_100511493,ncbi_100512497,ncbi_100513228,ncbi_100513307,ncbi_100514827,ncbi_100514873,ncbi_100515666,ncbi_100515902,ncbi_100516289,ncbi_100516296,ncbi_100516491,ncbi_100516839,ncbi_100517071,ncbi_100520194,ncbi_1005…
novel-m0263-5p	0.01	0.4617	5.52888	0.0298556	323	ncbi_100034246,ncbi_100037284,ncbi_100049684,ncbi_100125830,ncbi_100127466,ncbi_100134950,ncbi_100134969,ncbi_100145903,ncbi_100151779,ncbi_100151826,ncbi_100151943,ncbi_100152205,ncbi_100152429,ncbi_100152498,ncbi_100152629,ncbi_100152732,ncbi_100153010,ncbi_100153027,ncbi_100153106,ncbi_100153257,ncbi_100153333,ncbi_100153472,ncbi_100153622,ncbi_100153716,ncbi_100153803,ncbi_100153830,ncbi_1001…
novel-m0291-3p	0.01	0.5768	5.85	0.0410449	59	ncbi_100152394,ncbi_100152572,ncbi_100153530,ncbi_100154444,ncbi_100154905,ncbi_100156116,ncbi_100157165,ncbi_100157228,ncbi_100158119,ncbi_100270820,ncbi_100302366,ncbi_100415810,ncbi_100511239,ncbi_100512594,ncbi_100512683,ncbi_100512939,ncbi_100513811,ncbi_100515007,ncbi_100515040,ncbi_100515363,ncbi_100516102,ncbi_100516976,ncbi_100517459,ncbi_100518489,ncbi_100519075,ncbi_100519426,ncbi_1005…
ssc-let-7g	5879.84	2067.3	-1.50803	1.36814e-17	48	ncbi_100038012,ncbi_100127161,ncbi_100152749,ncbi_100153556,ncbi_100154551,ncbi_100155346,ncbi_100155465,ncbi_100155930,ncbi_100157572,ncbi_100157582,ncbi_100171389,ncbi_100217389,ncbi_100233193,ncbi_100307052,ncbi_100316853,ncbi_100511910,ncbi_100512953,ncbi_100516296,ncbi_100517381,ncbi_100518628,ncbi_100519387,ncbi_100521167,ncbi_100521775,ncbi_100522001,ncbi_100525577,ncbi_100525642,ncbi_1006…
ssc-miR-1	312.983	727.641	1.21714	1.24721e-09	380	ncbi_100037298,ncbi_100048958,ncbi_100049662,ncbi_100049690,ncbi_100124654,ncbi_100134969,ncbi_100144587,ncbi_100151821,ncbi_100151839,ncbi_100151976,ncbi_100152107,ncbi_100152303,ncbi_100152361,ncbi_100152397,ncbi_100152547,ncbi_100152595,ncbi_100152629,ncbi_100152635,ncbi_100152679,ncbi_100152819,ncbi_100152915,ncbi_100153027,ncbi_100153138,ncbi_100153257,ncbi_100153333,ncbi_100153342,ncbi_1001…
ssc-miR-10382	1.2194	3.49153	1.51769	0.00394817	315	ncbi_100037969,ncbi_100049684,ncbi_100049703,ncbi_100144526,ncbi_100145890,ncbi_100151826,ncbi_100151860,ncbi_100152247,ncbi_100152436,ncbi_100152442,ncbi_100152547,ncbi_100152629,ncbi_100152915,ncbi_100153027,ncbi_100153138,ncbi_100153151,ncbi_100153228,ncbi_100153355,ncbi_100153530,ncbi_100153856,ncbi_100154055,ncbi_100154074,ncbi_100154170,ncbi_100154195,ncbi_100154199,ncbi_100154227,ncbi_1001…
ssc-miR-10386	55.1608	226.254	2.03622	3.98258e-19	74	ncbi_100127136,ncbi_100152165,ncbi_100152690,ncbi_100153830,ncbi_100153848,ncbi_100153856,ncbi_100154195,ncbi_100154253,ncbi_100154415,ncbi_100154428,ncbi_100154612,ncbi_100154726,ncbi_100155117,ncbi_100155350,ncbi_100155422,ncbi_100156430,ncbi_100157058,ncbi_100157892,ncbi_100158213,ncbi_100216478,ncbi_100294712,ncbi_100510913,ncbi_100512551,ncbi_100512683,ncbi_100513100,ncbi_100513386,ncbi_1005…
ssc-miR-10390	0.2309	1.5747	2.76974	0.00701987	263	ncbi_100037285,ncbi_100037298,ncbi_100049661,ncbi_100049703,ncbi_100125830,ncbi_100126279,ncbi_100127158,ncbi_100127164,ncbi_100127352,ncbi_100127466,ncbi_100134950,ncbi_100137084,ncbi_100151888,ncbi_100152247,ncbi_100152413,ncbi_100152458,ncbi_100152554,ncbi_100152572,ncbi_100152595,ncbi_100152599,ncbi_100152607,ncbi_100152812,ncbi_100153007,ncbi_100153069,ncbi_100153072,ncbi_100153151,ncbi_1001…
ssc-miR-122-5p	24.2582	95.7951	1.98148	0.00216972	197	ncbi_100049703,ncbi_100101922,ncbi_100127352,ncbi_100127449,ncbi_100151779,ncbi_100151826,ncbi_100152125,ncbi_100152211,ncbi_100152572,ncbi_100152635,ncbi_100152646,ncbi_100153010,ncbi_100153233,ncbi_100153268,ncbi_100153333,ncbi_100153342,ncbi_100153530,ncbi_100153621,ncbi_100153749,ncbi_100153803,ncbi_100154195,ncbi_100154230,ncbi_100154621,ncbi_100155163,ncbi_100155344,ncbi_100155467,ncbi_1001…
ssc-miR-1271-3p	0.539933	1.8914	1.8086	0.0260346	297	ncbi_100034246,ncbi_100037271,ncbi_100037284,ncbi_100049703,ncbi_100101922,ncbi_100125830,ncbi_100126279,ncbi_100134969,ncbi_100134984,ncbi_100151812,ncbi_100151821,ncbi_100152115,ncbi_100152362,ncbi_100152436,ncbi_100152442,ncbi_100152554,ncbi_100152629,ncbi_100152679,ncbi_100152714,ncbi_100152915,ncbi_100153027,ncbi_100153069,ncbi_100153072,ncbi_100153161,ncbi_100153186,ncbi_100153235,ncbi_1001…
ssc-miR-1285	1.78813	12.3098	2.78329	6.86508e-13	349	ncbi_100037272,ncbi_100037294,ncbi_100037298,ncbi_100049661,ncbi_100049668,ncbi_100049676,ncbi_100049703,ncbi_100125830,ncbi_100127352,ncbi_100127466,ncbi_100134969,ncbi_100135658,ncbi_100144508,ncbi_100151779,ncbi_100151826,ncbi_100151997,ncbi_100152125,ncbi_100152361,ncbi_100152362,ncbi_100152394,ncbi_100152442,ncbi_100152566,ncbi_100152623,ncbi_100152629,ncbi_100152812,ncbi_100153010,ncbi_1001…
ssc-miR-129a-3p	220.953	74.5757	-1.56696	1.18552e-12	104	ncbi_100049667,ncbi_100127161,ncbi_100127169,ncbi_100144471,ncbi_100147809,ncbi_100152253,ncbi_100152368,ncbi_100152562,ncbi_100152565,ncbi_100152749,ncbi_100154551,ncbi_100154640,ncbi_100155930,ncbi_100157276,ncbi_100157309,ncbi_100157330,ncbi_100157679,ncbi_100158154,ncbi_100158243,ncbi_100312969,ncbi_100510947,ncbi_100511493,ncbi_100511910,ncbi_100512242,ncbi_100512824,ncbi_100512953,ncbi_1005…
ssc-miR-129a-5p	322.228	153.883	-1.06624	4.68265e-10	62	ncbi_100144471,ncbi_100147710,ncbi_100152565,ncbi_100153765,ncbi_100154269,ncbi_100155879,ncbi_100157138,ncbi_100157330,ncbi_100286871,ncbi_100301558,ncbi_100316850,ncbi_100511364,ncbi_100512497,ncbi_100513229,ncbi_100514413,ncbi_100514827,ncbi_100515931,ncbi_100517088,ncbi_100517381,ncbi_100519447,ncbi_100519890,ncbi_100521141,ncbi_100521167,ncbi_100521775,ncbi_100522260,ncbi_100522395,ncbi_1005…
ssc-miR-129b	322.228	153.883	-1.06624	2.21287e-10	62	ncbi_100144471,ncbi_100147710,ncbi_100152565,ncbi_100153765,ncbi_100154269,ncbi_100155879,ncbi_100157138,ncbi_100157330,ncbi_100286871,ncbi_100301558,ncbi_100316850,ncbi_100511364,ncbi_100512497,ncbi_100513229,ncbi_100514413,ncbi_100514827,ncbi_100515931,ncbi_100517088,ncbi_100517381,ncbi_100519447,ncbi_100519890,ncbi_100521141,ncbi_100521167,ncbi_100521775,ncbi_100522260,ncbi_100522395,ncbi_1005…
ssc-miR-133a-3p	157.583	339.232	1.10616	9.62862e-07	262	ncbi_100037969,ncbi_100038003,ncbi_100048956,ncbi_100049668,ncbi_100049688,ncbi_100049690,ncbi_100126279,ncbi_100134969,ncbi_100151779,ncbi_100151826,ncbi_100152205,ncbi_100152458,ncbi_100152623,ncbi_100152629,ncbi_100152831,ncbi_100153069,ncbi_100153072,ncbi_100153151,ncbi_100153342,ncbi_100153597,ncbi_100153734,ncbi_100154055,ncbi_100154074,ncbi_100154179,ncbi_100154195,ncbi_100154278,ncbi_1001…
ssc-miR-133a-5p	5.35223	19.7139	1.881	9.81568e-08	251	ncbi_100037999,ncbi_100038003,ncbi_100048956,ncbi_100125830,ncbi_100127136,ncbi_100127164,ncbi_100134950,ncbi_100141411,ncbi_100151821,ncbi_100151976,ncbi_100151989,ncbi_100152115,ncbi_100152117,ncbi_100152247,ncbi_100152362,ncbi_100152394,ncbi_100152595,ncbi_100152915,ncbi_100153010,ncbi_100153033,ncbi_100153106,ncbi_100153161,ncbi_100153212,ncbi_100153296,ncbi_100153443,ncbi_100153716,ncbi_1001…
ssc-miR-136-5p	8.41487	18.5887	1.14341	0.0005531	458	ncbi_100037298,ncbi_100037964,ncbi_100038003,ncbi_100125956,ncbi_100135658,ncbi_100142669,ncbi_100151779,ncbi_100151812,ncbi_100151826,ncbi_100151860,ncbi_100151943,ncbi_100151997,ncbi_100152054,ncbi_100152121,ncbi_100152165,ncbi_100152212,ncbi_100152316,ncbi_100152351,ncbi_100152361,ncbi_100152362,ncbi_100152498,ncbi_100152623,ncbi_100152915,ncbi_100153069,ncbi_100153072,ncbi_100153116,ncbi_1001…
ssc-miR-137	0.627667	0.01	-5.97193	0.029369	28	ncbi_100152749,ncbi_100153445,ncbi_100154640,ncbi_100155879,ncbi_100156492,ncbi_100233193,ncbi_100512015,ncbi_100515544,ncbi_100523979,ncbi_100523986,ncbi_100524832,ncbi_100525765,ncbi_100621265,ncbi_100624924,ncbi_100624934,ncbi_100626442,ncbi_100627068,ncbi_100628151,ncbi_100738135,ncbi_100738302,ncbi_100738346,ncbi_102158732,ncbi_102162088,ncbi_106509958,ncbi_396877,ncbi_397208,ncbi_397590,ncb…
ssc-miR-139-3p	2.55537	6.52743	1.35299	0.00118569	128	ncbi_100037285,ncbi_100151943,ncbi_100153138,ncbi_100153803,ncbi_100154428,ncbi_100154810,ncbi_100154890,ncbi_100155237,ncbi_100155627,ncbi_100155782,ncbi_100155970,ncbi_100155996,ncbi_100156509,ncbi_100156555,ncbi_100156897,ncbi_100157219,ncbi_100157228,ncbi_100157302,ncbi_100157816,ncbi_100157957,ncbi_100158059,ncbi_100158100,ncbi_100158194,ncbi_100174955,ncbi_100233199,ncbi_100511216,ncbi_1005…
ssc-miR-141	82.7898	180.515	1.12459	0.000109794	691	ncbi_100037284,ncbi_100037294,ncbi_100037298,ncbi_100037967,ncbi_100038003,ncbi_100048958,ncbi_100049668,ncbi_100125830,ncbi_100126279,ncbi_100127136,ncbi_100134950,ncbi_100135667,ncbi_100144487,ncbi_100151821,ncbi_100151839,ncbi_100151888,ncbi_100151976,ncbi_100151982,ncbi_100151989,ncbi_100152054,ncbi_100152061,ncbi_100152107,ncbi_100152117,ncbi_100152165,ncbi_100152185,ncbi_100152212,ncbi_1001…
ssc-miR-145-5p	8575.36	1708.08	-2.32782	7.97409e-18	75	ncbi_100126281,ncbi_100144471,ncbi_100144501,ncbi_100147710,ncbi_100152456,ncbi_100152565,ncbi_100152792,ncbi_100154587,ncbi_100154672,ncbi_100155665,ncbi_100155879,ncbi_100156949,ncbi_100157460,ncbi_100303726,ncbi_100316850,ncbi_100462720,ncbi_100511074,ncbi_100511767,ncbi_100512396,ncbi_100513829,ncbi_100515666,ncbi_100516251,ncbi_100516440,ncbi_100516491,ncbi_100516688,ncbi_100516797,ncbi_1005…
ssc-miR-146b	1.18343	4.1936	1.82521	0.000302751	421	ncbi_100037298,ncbi_100037999,ncbi_100038003,ncbi_100101922,ncbi_100125826,ncbi_100125830,ncbi_100125959,ncbi_100127164,ncbi_100134969,ncbi_100135658,ncbi_100144526,ncbi_100151821,ncbi_100151943,ncbi_100151976,ncbi_100152054,ncbi_100152205,ncbi_100152362,ncbi_100152436,ncbi_100152442,ncbi_100152599,ncbi_100152629,ncbi_100152646,ncbi_100152714,ncbi_100152747,ncbi_100152778,ncbi_100152812,ncbi_1001…
ssc-miR-192	33.2341	85.1773	1.35781	1.75413e-05	323	ncbi_100037967,ncbi_100037999,ncbi_100049662,ncbi_100127136,ncbi_100151821,ncbi_100151860,ncbi_100151976,ncbi_100152458,ncbi_100152572,ncbi_100152603,ncbi_100152607,ncbi_100152623,ncbi_100153004,ncbi_100153007,ncbi_100153010,ncbi_100153027,ncbi_100153051,ncbi_100153069,ncbi_100153072,ncbi_100153151,ncbi_100153235,ncbi_100153342,ncbi_100153376,ncbi_100153472,ncbi_100153489,ncbi_100153687,ncbi_1001…
ssc-miR-194a-5p	10.037	21.0697	1.06984	0.00437312	359	ncbi_100037294,ncbi_100049694,ncbi_100049703,ncbi_100101922,ncbi_100125830,ncbi_100126279,ncbi_100134969,ncbi_100141411,ncbi_100151779,ncbi_100151821,ncbi_100151888,ncbi_100151943,ncbi_100151976,ncbi_100151997,ncbi_100152061,ncbi_100152165,ncbi_100152247,ncbi_100152362,ncbi_100152572,ncbi_100152664,ncbi_100152690,ncbi_100152915,ncbi_100153007,ncbi_100153069,ncbi_100153072,ncbi_100153138,ncbi_1001…
ssc-miR-205	1.15743	0.205567	-2.49325	0.00851853	64	ncbi_100127161,ncbi_100127169,ncbi_100144471,ncbi_100147710,ncbi_100152368,ncbi_100152541,ncbi_100153642,ncbi_100154776,ncbi_100155879,ncbi_100157330,ncbi_100157572,ncbi_100157577,ncbi_100157679,ncbi_100158154,ncbi_100316850,ncbi_100512201,ncbi_100513228,ncbi_100514827,ncbi_100515446,ncbi_100516289,ncbi_100516491,ncbi_100516797,ncbi_100517071,ncbi_100518788,ncbi_100519890,ncbi_100521988,ncbi_1005…
ssc-miR-20b	19.4751	6.18853	-1.65396	3.64777e-09	74	ncbi_100127169,ncbi_100144471,ncbi_100147809,ncbi_100152368,ncbi_100152565,ncbi_100154269,ncbi_100154770,ncbi_100155070,ncbi_100155884,ncbi_100156492,ncbi_100157017,ncbi_100157437,ncbi_100270817,ncbi_100316853,ncbi_100511642,ncbi_100511910,ncbi_100513309,ncbi_100514772,ncbi_100516289,ncbi_100516483,ncbi_100516839,ncbi_100517077,ncbi_100517354,ncbi_100519447,ncbi_100519563,ncbi_100519782,ncbi_1005…
ssc-miR-21-3p	682.992	2020.47	1.56475	5.01869e-07	677	ncbi_100037271,ncbi_100037285,ncbi_100037294,ncbi_100037298,ncbi_100037999,ncbi_100038003,ncbi_100048958,ncbi_100049690,ncbi_100049694,ncbi_100125830,ncbi_100127136,ncbi_100127158,ncbi_100127352,ncbi_100134969,ncbi_100144508,ncbi_100151779,ncbi_100151812,ncbi_100151821,ncbi_100151826,ncbi_100151888,ncbi_100151982,ncbi_100152054,ncbi_100152165,ncbi_100152239,ncbi_100152243,ncbi_100152247,ncbi_1001…
ssc-miR-210	101.494	376.277	1.8904	7.78078e-19	92	ncbi_100037999,ncbi_100038003,ncbi_100141411,ncbi_100152812,ncbi_100153186,ncbi_100153820,ncbi_100154195,ncbi_100154459,ncbi_100154500,ncbi_100154639,ncbi_100155925,ncbi_100156048,ncbi_100157219,ncbi_100157743,ncbi_100157986,ncbi_100158126,ncbi_100216478,ncbi_100217384,ncbi_100294678,ncbi_100511048,ncbi_100511282,ncbi_100511477,ncbi_100511749,ncbi_100512066,ncbi_100512575,ncbi_100512775,ncbi_1005…
ssc-miR-218	17.0037	6.5348	-1.37963	2.91922e-05	69	ncbi_100037970,ncbi_100147710,ncbi_100152368,ncbi_100152565,ncbi_100154587,ncbi_100154640,ncbi_100154641,ncbi_100154895,ncbi_100155053,ncbi_100155879,ncbi_100155948,ncbi_100157309,ncbi_100512242,ncbi_100516839,ncbi_100517917,ncbi_100519298,ncbi_100519924,ncbi_100519985,ncbi_100520061,ncbi_100521039,ncbi_100521141,ncbi_100521167,ncbi_100521189,ncbi_100521543,ncbi_100521600,ncbi_100521775,ncbi_1005…
ssc-miR-218-5p	17.0037	6.5348	-1.37963	2.90156e-05	69	ncbi_100037970,ncbi_100147710,ncbi_100152368,ncbi_100152565,ncbi_100154587,ncbi_100154640,ncbi_100154641,ncbi_100154895,ncbi_100155053,ncbi_100155879,ncbi_100155948,ncbi_100157309,ncbi_100512242,ncbi_100516839,ncbi_100517917,ncbi_100519298,ncbi_100519924,ncbi_100519985,ncbi_100520061,ncbi_100521039,ncbi_100521141,ncbi_100521167,ncbi_100521189,ncbi_100521543,ncbi_100521600,ncbi_100521775,ncbi_1005…
ssc-miR-218b	17.9467	7.06143	-1.34569	6.34999e-06	69	ncbi_100037970,ncbi_100147710,ncbi_100152368,ncbi_100152565,ncbi_100154587,ncbi_100154640,ncbi_100154641,ncbi_100154895,ncbi_100155053,ncbi_100155879,ncbi_100155948,ncbi_100157309,ncbi_100512242,ncbi_100516839,ncbi_100517917,ncbi_100519298,ncbi_100519924,ncbi_100519985,ncbi_100520061,ncbi_100521039,ncbi_100521141,ncbi_100521167,ncbi_100521189,ncbi_100521543,ncbi_100521600,ncbi_100521775,ncbi_1005…
ssc-miR-221-3p	3467.54	1379.37	-1.3299	3.83999e-12	39	ncbi_100049667,ncbi_100127169,ncbi_100144471,ncbi_100147710,ncbi_100152562,ncbi_100153821,ncbi_100154648,ncbi_100154854,ncbi_100155070,ncbi_100155665,ncbi_100157572,ncbi_100510947,ncbi_100511850,ncbi_100512497,ncbi_100514413,ncbi_100514936,ncbi_100517071,ncbi_100517354,ncbi_100521141,ncbi_100522260,ncbi_100524832,ncbi_100620752,ncbi_100621980,ncbi_100622617,ncbi_100624924,ncbi_100626442,ncbi_1007…
ssc-miR-2320-3p	33.8893	78.8109	1.21757	4.99449e-06	289	ncbi_100037284,ncbi_100037999,ncbi_100038003,ncbi_100126279,ncbi_100144487,ncbi_100144587,ncbi_100151821,ncbi_100151997,ncbi_100152107,ncbi_100152205,ncbi_100152362,ncbi_100152458,ncbi_100152554,ncbi_100152607,ncbi_100152629,ncbi_100152646,ncbi_100152664,ncbi_100153007,ncbi_100153069,ncbi_100153072,ncbi_100153138,ncbi_100153257,ncbi_100153268,ncbi_100153342,ncbi_100153402,ncbi_100153489,ncbi_1001…
ssc-miR-2483	13.7191	39.4575	1.52412	6.47926e-07	559	ncbi_100037271,ncbi_100037284,ncbi_100037294,ncbi_100037298,ncbi_100038003,ncbi_100048956,ncbi_100049684,ncbi_100125959,ncbi_100127352,ncbi_100135658,ncbi_100141401,ncbi_100144508,ncbi_100144587,ncbi_100145903,ncbi_100151826,ncbi_100151839,ncbi_100151860,ncbi_100151888,ncbi_100151943,ncbi_100151997,ncbi_100152107,ncbi_100152125,ncbi_100152165,ncbi_100152239,ncbi_100152316,ncbi_100152319,ncbi_1001…
ssc-miR-32	8.8599	18.9213	1.09465	0.00245794	295	ncbi_100037967,ncbi_100049676,ncbi_100125959,ncbi_100126279,ncbi_100127352,ncbi_100134950,ncbi_100137084,ncbi_100141408,ncbi_100151821,ncbi_100152117,ncbi_100152212,ncbi_100152247,ncbi_100152362,ncbi_100152458,ncbi_100152572,ncbi_100152646,ncbi_100152904,ncbi_100152915,ncbi_100153051,ncbi_100153161,ncbi_100153403,ncbi_100153489,ncbi_100153597,ncbi_100153601,ncbi_100153716,ncbi_100153803,ncbi_1001…
ssc-miR-326	1.44693	6.15807	2.08948	6.30796e-06	470	ncbi_100037298,ncbi_100049662,ncbi_100126279,ncbi_100134969,ncbi_100144587,ncbi_100145903,ncbi_100151779,ncbi_100151943,ncbi_100151982,ncbi_100152125,ncbi_100152239,ncbi_100152247,ncbi_100152361,ncbi_100152429,ncbi_100152436,ncbi_100152547,ncbi_100152566,ncbi_100152595,ncbi_100152629,ncbi_100152664,ncbi_100152810,ncbi_100152819,ncbi_100152915,ncbi_100152952,ncbi_100153010,ncbi_100153027,ncbi_1001…
ssc-miR-335	36.1472	93.1341	1.36542	2.16073e-08	344	ncbi_100037285,ncbi_100037969,ncbi_100037999,ncbi_100038003,ncbi_100127466,ncbi_100134950,ncbi_100134969,ncbi_100134984,ncbi_100135658,ncbi_100151821,ncbi_100151888,ncbi_100152211,ncbi_100152239,ncbi_100152247,ncbi_100152572,ncbi_100152623,ncbi_100152679,ncbi_100153007,ncbi_100153027,ncbi_100153072,ncbi_100153106,ncbi_100153212,ncbi_100153235,ncbi_100153306,ncbi_100153342,ncbi_100153410,ncbi_1001…
ssc-miR-378b-3p	3.50863	10.0236	1.51442	0.000244168	334	ncbi_100037969,ncbi_100049676,ncbi_100049703,ncbi_100126851,ncbi_100144526,ncbi_100151779,ncbi_100151821,ncbi_100152362,ncbi_100152536,ncbi_100152629,ncbi_100152679,ncbi_100152714,ncbi_100152831,ncbi_100152912,ncbi_100152915,ncbi_100153027,ncbi_100153033,ncbi_100153151,ncbi_100153235,ncbi_100153342,ncbi_100153376,ncbi_100153560,ncbi_100153803,ncbi_100154167,ncbi_100154170,ncbi_100154230,ncbi_1001…
ssc-miR-382	48.0497	23.8269	-1.01194	1.23134e-06	30	ncbi_100144471,ncbi_100151843,ncbi_100152630,ncbi_100154895,ncbi_100155091,ncbi_100155665,ncbi_100286871,ncbi_100511364,ncbi_100517088,ncbi_100521141,ncbi_100522395,ncbi_100522901,ncbi_100525186,ncbi_100621470,ncbi_100621544,ncbi_100628001,ncbi_100628007,ncbi_100737041,ncbi_100738135,ncbi_102158590,ncbi_102158679,ncbi_102162088,ncbi_106506310,ncbi_110256870,ncbi_110261225,ncbi_396946,ncbi_397528,…
ssc-miR-4331-5p	3.3329	0.01	-8.38063	3.39848e-13	17	ncbi_100147809,ncbi_100157330,ncbi_100514413,ncbi_100515666,ncbi_100516268,ncbi_100517354,ncbi_100519166,ncbi_100521141,ncbi_100524629,ncbi_100524832,ncbi_100621544,ncbi_100622059,ncbi_100622305,ncbi_100626898,ncbi_100627067,ncbi_100739264,ncbi_110257490
ssc-miR-4332	2.0451	5.22387	1.35295	0.005219	39	ncbi_100037298,ncbi_100152351,ncbi_100154055,ncbi_100154428,ncbi_100155483,ncbi_100155996,ncbi_100505387,ncbi_100511216,ncbi_100512515,ncbi_100513454,ncbi_100513510,ncbi_100513810,ncbi_100513811,ncbi_100515113,ncbi_100516888,ncbi_100521731,ncbi_100523099,ncbi_100523658,ncbi_100524104,ncbi_100525585,ncbi_100620243,ncbi_100620497,ncbi_100621398,ncbi_100621538,ncbi_100621622,ncbi_100622057,ncbi_1006…
ssc-miR-454	4.6857	1.85533	-1.33659	0.00199633	64	ncbi_100101473,ncbi_100144530,ncbi_100152253,ncbi_100152368,ncbi_100152562,ncbi_100153556,ncbi_100153961,ncbi_100155879,ncbi_100155991,ncbi_100156669,ncbi_100157027,ncbi_100286871,ncbi_100512242,ncbi_100512497,ncbi_100513309,ncbi_100513746,ncbi_100513829,ncbi_100514772,ncbi_100514827,ncbi_100516268,ncbi_100516296,ncbi_100517381,ncbi_100518589,ncbi_100518649,ncbi_100519447,ncbi_100519829,ncbi_1005…
ssc-miR-486	70.6081	388.879	2.46142	1.08354e-08	214	ncbi_100037999,ncbi_100049690,ncbi_100126279,ncbi_100127158,ncbi_100127466,ncbi_100141408,ncbi_100144508,ncbi_100151779,ncbi_100151812,ncbi_100151976,ncbi_100152362,ncbi_100152458,ncbi_100152572,ncbi_100152646,ncbi_100152778,ncbi_100152915,ncbi_100152934,ncbi_100153069,ncbi_100153151,ncbi_100153161,ncbi_100153186,ncbi_100153235,ncbi_100153257,ncbi_100153430,ncbi_100153622,ncbi_100153657,ncbi_1001…
ssc-miR-490	0.01	0.576067	5.84816	0.0210764	329	ncbi_100037271,ncbi_100037284,ncbi_100037999,ncbi_100049684,ncbi_100049703,ncbi_100101922,ncbi_100124654,ncbi_100127164,ncbi_100134950,ncbi_100151888,ncbi_100151943,ncbi_100152125,ncbi_100152239,ncbi_100152369,ncbi_100152413,ncbi_100152536,ncbi_100152547,ncbi_100152554,ncbi_100152566,ncbi_100152629,ncbi_100152747,ncbi_100152819,ncbi_100152912,ncbi_100152915,ncbi_100153027,ncbi_100153069,ncbi_1001…
ssc-miR-490-3p	0.01	0.576067	5.84816	0.0209456	329	ncbi_100037271,ncbi_100037284,ncbi_100037999,ncbi_100049684,ncbi_100049703,ncbi_100101922,ncbi_100124654,ncbi_100127164,ncbi_100134950,ncbi_100151888,ncbi_100151943,ncbi_100152125,ncbi_100152239,ncbi_100152369,ncbi_100152413,ncbi_100152536,ncbi_100152547,ncbi_100152554,ncbi_100152566,ncbi_100152629,ncbi_100152747,ncbi_100152819,ncbi_100152912,ncbi_100152915,ncbi_100153027,ncbi_100153069,ncbi_1001…
ssc-miR-503	25.0847	61.8831	1.30274	5.95555e-05	118	ncbi_100049684,ncbi_100134969,ncbi_100152125,ncbi_100152413,ncbi_100152595,ncbi_100153069,ncbi_100153716,ncbi_100154230,ncbi_100154726,ncbi_100155306,ncbi_100155483,ncbi_100156530,ncbi_100156555,ncbi_100156785,ncbi_100156816,ncbi_100157073,ncbi_100157106,ncbi_100157661,ncbi_100157743,ncbi_100157816,ncbi_100157869,ncbi_100157977,ncbi_100170126,ncbi_100187577,ncbi_100188905,ncbi_100233199,ncbi_1005…
ssc-miR-6529	874.594	2003.15	1.19558	3.98003e-06	321	ncbi_100037285,ncbi_100037967,ncbi_100049661,ncbi_100126279,ncbi_100135658,ncbi_100145903,ncbi_100151812,ncbi_100151860,ncbi_100151943,ncbi_100151982,ncbi_100152369,ncbi_100152436,ncbi_100152442,ncbi_100152547,ncbi_100152778,ncbi_100152819,ncbi_100153027,ncbi_100153051,ncbi_100153069,ncbi_100153306,ncbi_100153402,ncbi_100153410,ncbi_100153749,ncbi_100153803,ncbi_100154147,ncbi_100154195,ncbi_1001…
ssc-miR-7-3p	11.62	4.39557	-1.40249	4.01838e-05	47	ncbi_100037288,ncbi_100037293,ncbi_100135037,ncbi_100144471,ncbi_100147710,ncbi_100153857,ncbi_100154269,ncbi_100154587,ncbi_100154895,ncbi_100156649,ncbi_100157330,ncbi_100510947,ncbi_100512242,ncbi_100512497,ncbi_100513601,ncbi_100514413,ncbi_100515902,ncbi_100517354,ncbi_100517760,ncbi_100522201,ncbi_100522260,ncbi_100522432,ncbi_100525009,ncbi_100525186,ncbi_100620827,ncbi_100621544,ncbi_1006…
ssc-miR-7-5p	343.886	166.775	-1.04403	1.40504e-07	81	ncbi_100037974,ncbi_100152565,ncbi_100153821,ncbi_100154024,ncbi_100155006,ncbi_100155948,ncbi_100156484,ncbi_100157309,ncbi_100511095,ncbi_100511850,ncbi_100512396,ncbi_100513137,ncbi_100513229,ncbi_100514772,ncbi_100514827,ncbi_100514936,ncbi_100515446,ncbi_100515931,ncbi_100516296,ncbi_100517077,ncbi_100517354,ncbi_100517381,ncbi_100518179,ncbi_100518628,ncbi_100518934,ncbi_100519024,ncbi_1005…
ssc-miR-92b-3p	1026.78	2199.69	1.09917	3.01655e-06	288	ncbi_100037967,ncbi_100049676,ncbi_100126279,ncbi_100127352,ncbi_100134950,ncbi_100134969,ncbi_100137084,ncbi_100141408,ncbi_100151821,ncbi_100152117,ncbi_100152212,ncbi_100152247,ncbi_100152362,ncbi_100152458,ncbi_100152572,ncbi_100152646,ncbi_100152904,ncbi_100152915,ncbi_100153161,ncbi_100153489,ncbi_100153597,ncbi_100153716,ncbi_100153803,ncbi_100154167,ncbi_100154227,ncbi_100154262,ncbi_1001…
ssc-miR-92b-5p	8.36273	33.0983	1.98471	3.31588e-13	122	ncbi_100037272,ncbi_100049668,ncbi_100049684,ncbi_100151982,ncbi_100152205,ncbi_100152442,ncbi_100152664,ncbi_100153803,ncbi_100153848,ncbi_100154055,ncbi_100154195,ncbi_100154428,ncbi_100154726,ncbi_100155117,ncbi_100155344,ncbi_100155454,ncbi_100155627,ncbi_100155722,ncbi_100155782,ncbi_100155799,ncbi_100155829,ncbi_100155863,ncbi_100155970,ncbi_100156430,ncbi_100156555,ncbi_100156909,ncbi_1001…
ssc-miR-9860-5p	6.33423	13.7316	1.11626	0.00534496	47	ncbi_100151943,ncbi_100151997,ncbi_100153803,ncbi_100154726,ncbi_100187577,ncbi_100337656,ncbi_100337668,ncbi_100511102,ncbi_100511216,ncbi_100511353,ncbi_100513051,ncbi_100515924,ncbi_100516224,ncbi_100516687,ncbi_100516888,ncbi_100516892,ncbi_100518224,ncbi_100519192,ncbi_100519356,ncbi_100519567,ncbi_100520967,ncbi_100522280,ncbi_100523071,ncbi_100523106,ncbi_100523576,ncbi_100523658,ncbi_1005…

## Sheet: LN-LL
4.2 The target mRNAs of DEmiRNAs were analyzed between LN and LL groups
miRNA	LN_tpm	LL_tpm	log2fc	pvalue	target_num	target_gene
miR-1-y	11.6882	66.6401	2.51134	1.38932e-07	74	ncbi_100048958,ncbi_100127150,ncbi_100152303,ncbi_100152767,ncbi_100152851,ncbi_100152857,ncbi_100154230,ncbi_100154266,ncbi_100154593,ncbi_100154744,ncbi_100155613,ncbi_100156643,ncbi_100157073,ncbi_100157957,ncbi_100174943,ncbi_100196908,ncbi_100511032,ncbi_100511175,ncbi_100511285,ncbi_100511394,ncbi_100511419,ncbi_100511895,ncbi_100513079,ncbi_100513084,ncbi_100513569,ncbi_100513982,ncbi_1005…
miR-10048-y	1.22537	18.8231	3.94122	0.00565613	116	ncbi_100125963,ncbi_100134978,ncbi_100141407,ncbi_100144885,ncbi_100152398,ncbi_100152436,ncbi_100152841,ncbi_100152851,ncbi_100153355,ncbi_100153811,ncbi_100154230,ncbi_100154734,ncbi_100154784,ncbi_100155433,ncbi_100155578,ncbi_100156441,ncbi_100156509,ncbi_100156516,ncbi_100156777,ncbi_100157687,ncbi_100174943,ncbi_100187577,ncbi_100217397,ncbi_100233199,ncbi_100302364,ncbi_100511175,ncbi_1005…
miR-101-y	224.754	568.936	1.33992	0.000113951	62	ncbi_100048996,ncbi_100113409,ncbi_100142665,ncbi_100144508,ncbi_100152580,ncbi_100152699,ncbi_100153546,ncbi_100153712,ncbi_100153940,ncbi_100153946,ncbi_100154856,ncbi_100154922,ncbi_100156448,ncbi_100156725,ncbi_100157406,ncbi_100158098,ncbi_100511175,ncbi_100511413,ncbi_100511495,ncbi_100511895,ncbi_100512157,ncbi_100512551,ncbi_100512735,ncbi_100513079,ncbi_100513342,ncbi_100514105,ncbi_1005…
miR-10400-x	1.1479	5.50813	2.26257	0.0291822	78	ncbi_100049685,ncbi_100125963,ncbi_100125973,ncbi_100126859,ncbi_100153225,ncbi_100153610,ncbi_100153940,ncbi_100154511,ncbi_100154659,ncbi_100155943,ncbi_100156430,ncbi_100156729,ncbi_100157361,ncbi_100217397,ncbi_100431100,ncbi_100511107,ncbi_100511116,ncbi_100512566,ncbi_100513142,ncbi_100513375,ncbi_100513647,ncbi_100513723,ncbi_100514943,ncbi_100515140,ncbi_100516934,ncbi_100516976,ncbi_1005…
miR-10926-z	0.616867	17.6506	4.83862	0.00043391	243	ncbi_100037965,ncbi_100125963,ncbi_100125975,ncbi_100127163,ncbi_100151944,ncbi_100152351,ncbi_100152436,ncbi_100152451,ncbi_100152580,ncbi_100152687,ncbi_100152851,ncbi_100153225,ncbi_100153365,ncbi_100153706,ncbi_100153907,ncbi_100153919,ncbi_100154230,ncbi_100154266,ncbi_100154389,ncbi_100154659,ncbi_100154824,ncbi_100154922,ncbi_100155219,ncbi_100155350,ncbi_100155368,ncbi_100155722,ncbi_1001…
miR-10955-z	12.1279	77.4728	2.67536	0.00368212	15	ncbi_100125975,ncbi_100134965,ncbi_100155350,ncbi_100514841,ncbi_100515263,ncbi_100519313,ncbi_100519770,ncbi_100622884,ncbi_100625354,ncbi_100627454,ncbi_100628166,ncbi_100737690,ncbi_397463,ncbi_414414,ncbi_733617
miR-11202-x	3.69963	60.6392	4.0348	0.000921366	46	ncbi_100152230,ncbi_100152339,ncbi_100152687,ncbi_100153225,ncbi_100154573,ncbi_100154708,ncbi_100155110,ncbi_100271931,ncbi_100510939,ncbi_100511001,ncbi_100511265,ncbi_100511955,ncbi_100512784,ncbi_100513084,ncbi_100513941,ncbi_100514697,ncbi_100515029,ncbi_100516976,ncbi_100518176,ncbi_100519408,ncbi_100519809,ncbi_100520992,ncbi_100522444,ncbi_100522452,ncbi_100522940,ncbi_100523836,ncbi_1005…
miR-11972-z	4.78003	12.794	1.42037	0.0421837	239	ncbi_100125963,ncbi_100125973,ncbi_100134965,ncbi_100151944,ncbi_100152230,ncbi_100152707,ncbi_100153176,ncbi_100153279,ncbi_100153546,ncbi_100153610,ncbi_100153907,ncbi_100154511,ncbi_100154573,ncbi_100154818,ncbi_100154828,ncbi_100155133,ncbi_100155350,ncbi_100155722,ncbi_100155958,ncbi_100156254,ncbi_100156430,ncbi_100156516,ncbi_100156643,ncbi_100156693,ncbi_100156725,ncbi_100156882,ncbi_1001…
miR-11980-z	58.6666	319.49	2.44516	0.000297866	49	ncbi_100049669,ncbi_100152687,ncbi_100153706,ncbi_100154208,ncbi_100154230,ncbi_100156254,ncbi_100157073,ncbi_100312978,ncbi_100337674,ncbi_100511419,ncbi_100511635,ncbi_100512566,ncbi_100512607,ncbi_100512735,ncbi_100513142,ncbi_100514566,ncbi_100514966,ncbi_100517344,ncbi_100519313,ncbi_100521067,ncbi_100522014,ncbi_100522452,ncbi_100526111,ncbi_100620237,ncbi_100621622,ncbi_100621633,ncbi_1006…
miR-1260-z	97.6176	198.599	1.02464	0.0233539	207	ncbi_100038022,ncbi_100125963,ncbi_100125975,ncbi_100126859,ncbi_100144885,ncbi_100145890,ncbi_100151883,ncbi_100151944,ncbi_100152050,ncbi_100152115,ncbi_100152436,ncbi_100152687,ncbi_100152851,ncbi_100153433,ncbi_100153610,ncbi_100153919,ncbi_100153930,ncbi_100154573,ncbi_100154612,ncbi_100154659,ncbi_100155615,ncbi_100155668,ncbi_100156321,ncbi_100156359,ncbi_100156643,ncbi_100156749,ncbi_1001…
miR-1277-x	0.9668	2.40107	1.31239	0.0481175	55	ncbi_100049669,ncbi_100101550,ncbi_100144508,ncbi_100152069,ncbi_100152351,ncbi_100152851,ncbi_100153225,ncbi_100153999,ncbi_100154208,ncbi_100154593,ncbi_100156592,ncbi_100157264,ncbi_100233199,ncbi_100286870,ncbi_100379631,ncbi_100511116,ncbi_100511895,ncbi_100512042,ncbi_100512795,ncbi_100514115,ncbi_100514569,ncbi_100514918,ncbi_100516976,ncbi_100517879,ncbi_100518347,ncbi_100518588,ncbi_1005…
miR-128-x	9.41873	1.81807	-2.37313	0.000213912	108	ncbi_100127169,ncbi_100141417,ncbi_100151978,ncbi_100153407,ncbi_100153880,ncbi_100154536,ncbi_100154672,ncbi_100154830,ncbi_100154905,ncbi_100155896,ncbi_100155991,ncbi_100156071,ncbi_100156484,ncbi_100156689,ncbi_100157742,ncbi_100157825,ncbi_100170851,ncbi_100174954,ncbi_100174959,ncbi_100174961,ncbi_100294703,ncbi_100337663,ncbi_100511074,ncbi_100511364,ncbi_100511979,ncbi_100512658,ncbi_1005…
miR-1291-z	0.0719333	0.9933	3.7875	0.00556745	294	ncbi_100037965,ncbi_100124381,ncbi_100125975,ncbi_100144885,ncbi_100151786,ncbi_100151883,ncbi_100151944,ncbi_100152230,ncbi_100152580,ncbi_100152687,ncbi_100152851,ncbi_100153068,ncbi_100153094,ncbi_100153279,ncbi_100153365,ncbi_100153610,ncbi_100153811,ncbi_100153846,ncbi_100153907,ncbi_100153919,ncbi_100154230,ncbi_100154266,ncbi_100154341,ncbi_100154573,ncbi_100154593,ncbi_100154659,ncbi_1001…
miR-1307-x	61.9255	137.92	1.15523	0.00211947	19	ncbi_100154828,ncbi_100156254,ncbi_100156516,ncbi_100511107,ncbi_100511434,ncbi_100513723,ncbi_100516934,ncbi_100522444,ncbi_100523821,ncbi_100525332,ncbi_100622803,ncbi_100622975,ncbi_100623668,ncbi_100623793,ncbi_100624225,ncbi_100627838,ncbi_102160867,ncbi_110258072,ncbi_110259208
miR-1386-z	73.4323	556.606	2.92217	0.00236392	219	ncbi_100048996,ncbi_100125551,ncbi_100125963,ncbi_100141309,ncbi_100141407,ncbi_100144508,ncbi_100144885,ncbi_100151883,ncbi_100151989,ncbi_100152229,ncbi_100152230,ncbi_100152339,ncbi_100152580,ncbi_100152699,ncbi_100152851,ncbi_100152857,ncbi_100152913,ncbi_100152997,ncbi_100153068,ncbi_100153225,ncbi_100153279,ncbi_100153433,ncbi_100153610,ncbi_100153706,ncbi_100153846,ncbi_100153907,ncbi_1001…
miR-148-z	23.5584	9.68963	-1.28173	0.0287517	512	ncbi_100037294,ncbi_100037303,ncbi_100101551,ncbi_100125375,ncbi_100126279,ncbi_100127158,ncbi_100141308,ncbi_100151821,ncbi_100151839,ncbi_100151978,ncbi_100152072,ncbi_100152112,ncbi_100152211,ncbi_100152239,ncbi_100152253,ncbi_100152294,ncbi_100152319,ncbi_100152362,ncbi_100152442,ncbi_100152456,ncbi_100152565,ncbi_100152572,ncbi_100152585,ncbi_100152664,ncbi_100152675,ncbi_100152679,ncbi_1001…
miR-151-y	20.0474	54.3423	1.43866	0.0396679	49	ncbi_100113409,ncbi_100125963,ncbi_100125973,ncbi_100152851,ncbi_100154341,ncbi_100156430,ncbi_100156725,ncbi_100171390,ncbi_100511419,ncbi_100511895,ncbi_100512042,ncbi_100514030,ncbi_100515456,ncbi_100515548,ncbi_100516847,ncbi_100516976,ncbi_100517745,ncbi_100518588,ncbi_100518832,ncbi_100520142,ncbi_100520269,ncbi_100521769,ncbi_100521819,ncbi_100522444,ncbi_100522651,ncbi_100524682,ncbi_1005…
miR-1763-z	0.0706667	0.8981	3.66777	0.0323643	73	ncbi_100048955,ncbi_100125963,ncbi_100151786,ncbi_100152351,ncbi_100152451,ncbi_100153706,ncbi_100155722,ncbi_100157517,ncbi_100233199,ncbi_100294702,ncbi_100511001,ncbi_100511099,ncbi_100511635,ncbi_100511895,ncbi_100512566,ncbi_100512857,ncbi_100514030,ncbi_100514292,ncbi_100514302,ncbi_100514697,ncbi_100515194,ncbi_100515724,ncbi_100516660,ncbi_100517749,ncbi_100518176,ncbi_100518832,ncbi_1005…
miR-181-y	1157.55	2554.32	1.14187	0.000171845	20	ncbi_100125973,ncbi_100153738,ncbi_100157442,ncbi_100217397,ncbi_100514697,ncbi_100515140,ncbi_100515302,ncbi_100516934,ncbi_100519629,ncbi_100521971,ncbi_100523972,ncbi_100622975,ncbi_100625565,ncbi_100627454,ncbi_100739812,ncbi_110258063,ncbi_110260881,ncbi_110261119,ncbi_110261647,ncbi_397689
miR-185-x	137.442	67.0926	-1.0346	0.0412907	599	ncbi_100037294,ncbi_100037299,ncbi_100037303,ncbi_100037966,ncbi_100049670,ncbi_100049676,ncbi_100127169,ncbi_100134970,ncbi_100135658,ncbi_100144499,ncbi_100145903,ncbi_100147710,ncbi_100151752,ncbi_100151816,ncbi_100151824,ncbi_100151829,ncbi_100151843,ncbi_100151978,ncbi_100152057,ncbi_100152072,ncbi_100152211,ncbi_100152338,ncbi_100152362,ncbi_100152456,ncbi_100152526,ncbi_100152565,ncbi_1001…
miR-204-x	2.24457	0.595167	-1.91507	0.0297663	672	ncbi_100037284,ncbi_100037294,ncbi_100126279,ncbi_100127169,ncbi_100135663,ncbi_100141308,ncbi_100144422,ncbi_100144587,ncbi_100147710,ncbi_100151752,ncbi_100151812,ncbi_100151821,ncbi_100151824,ncbi_100151916,ncbi_100151975,ncbi_100152019,ncbi_100152073,ncbi_100152107,ncbi_100152112,ncbi_100152165,ncbi_100152239,ncbi_100152294,ncbi_100152338,ncbi_100152397,ncbi_100152428,ncbi_100152456,ncbi_1001…
miR-210-x	15.101	35.9384	1.25088	0.0064979	173	ncbi_100049685,ncbi_100125963,ncbi_100144885,ncbi_100151786,ncbi_100151944,ncbi_100151985,ncbi_100152229,ncbi_100152306,ncbi_100152580,ncbi_100152687,ncbi_100152767,ncbi_100153279,ncbi_100153610,ncbi_100154254,ncbi_100154573,ncbi_100154612,ncbi_100155219,ncbi_100155342,ncbi_100155350,ncbi_100155368,ncbi_100155722,ncbi_100155943,ncbi_100156024,ncbi_100156321,ncbi_100156395,ncbi_100156643,ncbi_1001…
miR-210-z	57.3053	120.712	1.07483	0.00514323	35	ncbi_100124381,ncbi_100155958,ncbi_100505410,ncbi_100511116,ncbi_100511282,ncbi_100511565,ncbi_100511896,ncbi_100512784,ncbi_100513375,ncbi_100515302,ncbi_100518832,ncbi_100518861,ncbi_100519732,ncbi_100520080,ncbi_100521440,ncbi_100521863,ncbi_100524245,ncbi_100524958,ncbi_100620539,ncbi_100620792,ncbi_100621467,ncbi_100621773,ncbi_100622113,ncbi_100622895,ncbi_100623440,ncbi_100626194,ncbi_1006…
miR-212-x	4.29137	0.936233	-2.1965	0.00286842	351	ncbi_100037300,ncbi_100037960,ncbi_100101928,ncbi_100125375,ncbi_100125826,ncbi_100147710,ncbi_100151752,ncbi_100151812,ncbi_100151829,ncbi_100151938,ncbi_100152294,ncbi_100152442,ncbi_100152458,ncbi_100152514,ncbi_100152562,ncbi_100152565,ncbi_100152572,ncbi_100152690,ncbi_100152778,ncbi_100152819,ncbi_100152831,ncbi_100152895,ncbi_100153138,ncbi_100153149,ncbi_100153219,ncbi_100153235,ncbi_1001…
miR-2137-z	2.4263	25.5799	3.39818	0.001362	115	ncbi_100048996,ncbi_100049685,ncbi_100152230,ncbi_100152339,ncbi_100152451,ncbi_100153065,ncbi_100153546,ncbi_100153610,ncbi_100153907,ncbi_100154341,ncbi_100154573,ncbi_100154818,ncbi_100154828,ncbi_100155133,ncbi_100155943,ncbi_100156292,ncbi_100156359,ncbi_100156725,ncbi_100156882,ncbi_100157264,ncbi_100170114,ncbi_100187727,ncbi_100217397,ncbi_100510975,ncbi_100511001,ncbi_100511439,ncbi_1005…
miR-222-z	33.1247	13.8602	-1.25696	0.0472295	354	ncbi_100037284,ncbi_100049681,ncbi_100127169,ncbi_100147710,ncbi_100151793,ncbi_100151975,ncbi_100152054,ncbi_100152117,ncbi_100152211,ncbi_100152442,ncbi_100152548,ncbi_100152562,ncbi_100152623,ncbi_100152831,ncbi_100152909,ncbi_100153002,ncbi_100153051,ncbi_100153138,ncbi_100153219,ncbi_100153489,ncbi_100153567,ncbi_100153621,ncbi_100153676,ncbi_100153733,ncbi_100153734,ncbi_100153830,ncbi_1001…
miR-224-x	1.77797	0.385167	-2.20667	0.0429406	538	ncbi_100037293,ncbi_100037294,ncbi_100037960,ncbi_100113469,ncbi_100126279,ncbi_100127169,ncbi_100134962,ncbi_100134970,ncbi_100144587,ncbi_100151793,ncbi_100151812,ncbi_100151821,ncbi_100151860,ncbi_100151975,ncbi_100151978,ncbi_100151998,ncbi_100152112,ncbi_100152211,ncbi_100152243,ncbi_100152362,ncbi_100152442,ncbi_100152458,ncbi_100152565,ncbi_100152591,ncbi_100152623,ncbi_100152645,ncbi_1001…
miR-2478-z	233.704	951.946	2.0262	0.0053955	144	ncbi_100037965,ncbi_100049685,ncbi_100125973,ncbi_100135668,ncbi_100144508,ncbi_100151794,ncbi_100151985,ncbi_100151987,ncbi_100152230,ncbi_100152451,ncbi_100152687,ncbi_100152767,ncbi_100152851,ncbi_100153279,ncbi_100153365,ncbi_100153546,ncbi_100153610,ncbi_100153940,ncbi_100154230,ncbi_100154573,ncbi_100154708,ncbi_100154715,ncbi_100154720,ncbi_100155350,ncbi_100155578,ncbi_100155613,ncbi_1001…
miR-263-x	7.2087	0.398133	-4.17842	0.005423	384	ncbi_100037293,ncbi_100037960,ncbi_100101922,ncbi_100126279,ncbi_100127169,ncbi_100141417,ncbi_100151888,ncbi_100152019,ncbi_100152057,ncbi_100152072,ncbi_100152073,ncbi_100152112,ncbi_100152141,ncbi_100152180,ncbi_100152239,ncbi_100152294,ncbi_100152456,ncbi_100152548,ncbi_100152554,ncbi_100152572,ncbi_100152675,ncbi_100152749,ncbi_100152755,ncbi_100152909,ncbi_100153138,ncbi_100153149,ncbi_1001…
miR-2779-z	7.20593	94.9541	3.71997	0.00104585	46	ncbi_100152230,ncbi_100152339,ncbi_100152687,ncbi_100153225,ncbi_100154573,ncbi_100154708,ncbi_100155110,ncbi_100271931,ncbi_100510939,ncbi_100511001,ncbi_100511265,ncbi_100511955,ncbi_100512784,ncbi_100513084,ncbi_100513941,ncbi_100514697,ncbi_100515029,ncbi_100516976,ncbi_100518176,ncbi_100519408,ncbi_100519809,ncbi_100520992,ncbi_100522444,ncbi_100522452,ncbi_100522940,ncbi_100523836,ncbi_1005…
miR-2835-z	0.8906	36.403	5.35314	0.000215421	23	ncbi_100151989,ncbi_100153355,ncbi_100511175,ncbi_100511895,ncbi_100513322,ncbi_100515265,ncbi_100517714,ncbi_100519128,ncbi_100522820,ncbi_100523187,ncbi_100523618,ncbi_100620885,ncbi_100621915,ncbi_100624193,ncbi_100624901,ncbi_100625138,ncbi_100625239,ncbi_102164918,ncbi_110261143,ncbi_397491,ncbi_397589,ncbi_397689,ncbi_733617
miR-2887-z	0.6877	37.6666	5.77536	0.000246702	54	ncbi_100145890,ncbi_100152913,ncbi_100155350,ncbi_100155958,ncbi_100156321,ncbi_100337674,ncbi_100511032,ncbi_100511107,ncbi_100512607,ncbi_100512784,ncbi_100514966,ncbi_100515140,ncbi_100516488,ncbi_100516660,ncbi_100518176,ncbi_100518602,ncbi_100520696,ncbi_100520811,ncbi_100522201,ncbi_100522444,ncbi_100522484,ncbi_100522651,ncbi_100522827,ncbi_100523389,ncbi_100523894,ncbi_100524070,ncbi_1005…
miR-2904-z	2.2865	6.35483	1.47471	0.0350378	98	ncbi_100037965,ncbi_100152082,ncbi_100152339,ncbi_100152436,ncbi_100152451,ncbi_100152687,ncbi_100152913,ncbi_100153706,ncbi_100154583,ncbi_100154659,ncbi_100156292,ncbi_100156430,ncbi_100157687,ncbi_100187577,ncbi_100511282,ncbi_100511635,ncbi_100512251,ncbi_100512566,ncbi_100512607,ncbi_100512784,ncbi_100512857,ncbi_100513142,ncbi_100513647,ncbi_100513840,ncbi_100514030,ncbi_100514302,ncbi_1005…
miR-299-x	2.74113	0.6455	-2.08628	0.0385422	195	ncbi_100037284,ncbi_100101925,ncbi_100147710,ncbi_100152057,ncbi_100152442,ncbi_100152458,ncbi_100152572,ncbi_100152645,ncbi_100152679,ncbi_100152778,ncbi_100153051,ncbi_100153309,ncbi_100153530,ncbi_100153601,ncbi_100154255,ncbi_100154284,ncbi_100155254,ncbi_100155608,ncbi_100155776,ncbi_100155920,ncbi_100156288,ncbi_100156570,ncbi_100156637,ncbi_100156698,ncbi_100157039,ncbi_100157058,ncbi_1001…
miR-31-x	2.78263	0.116733	-4.57516	0.0118462	411	ncbi_100037303,ncbi_100049670,ncbi_100049676,ncbi_100125956,ncbi_100135658,ncbi_100135663,ncbi_100141411,ncbi_100144422,ncbi_100151752,ncbi_100151821,ncbi_100152072,ncbi_100152101,ncbi_100152239,ncbi_100152344,ncbi_100152362,ncbi_100152368,ncbi_100152456,ncbi_100152572,ncbi_100152623,ncbi_100152645,ncbi_100152690,ncbi_100152771,ncbi_100152792,ncbi_100152854,ncbi_100152963,ncbi_100153138,ncbi_1001…
miR-3178-z	0.01	4.5188	8.8198	0.00184366	117	ncbi_100125973,ncbi_100144520,ncbi_100152230,ncbi_100153610,ncbi_100153946,ncbi_100154573,ncbi_100154659,ncbi_100154708,ncbi_100154828,ncbi_100155350,ncbi_100155718,ncbi_100156509,ncbi_100157299,ncbi_100171390,ncbi_100286777,ncbi_100512566,ncbi_100512607,ncbi_100512784,ncbi_100512883,ncbi_100513084,ncbi_100513142,ncbi_100513531,ncbi_100513840,ncbi_100514030,ncbi_100514302,ncbi_100514773,ncbi_1005…
miR-3195-z	0.362933	2.9036	3.00007	0.00759117	26	ncbi_100152997,ncbi_100153940,ncbi_100512566,ncbi_100513142,ncbi_100513723,ncbi_100513840,ncbi_100515194,ncbi_100516459,ncbi_100517601,ncbi_100518277,ncbi_100519315,ncbi_100519809,ncbi_100521073,ncbi_100620237,ncbi_100622917,ncbi_100626278,ncbi_100627130,ncbi_106510569,ncbi_110255790,ncbi_110255933,ncbi_110256132,ncbi_110258215,ncbi_110259399,ncbi_110260881,ncbi_110261262,ncbi_396602
miR-330-z	35.934	9.14487	-1.97431	0.000626434	758	ncbi_100037970,ncbi_100049694,ncbi_100101925,ncbi_100125956,ncbi_100126844,ncbi_100127158,ncbi_100127160,ncbi_100127169,ncbi_100134970,ncbi_100141308,ncbi_100141417,ncbi_100147710,ncbi_100151752,ncbi_100151784,ncbi_100151824,ncbi_100151829,ncbi_100151888,ncbi_100151996,ncbi_100151998,ncbi_100152054,ncbi_100152057,ncbi_100152072,ncbi_100152117,ncbi_100152165,ncbi_100152180,ncbi_100152243,ncbi_1001…
miR-335-y	27.3947	97.7865	1.83574	1.04448e-05	54	ncbi_100048958,ncbi_100141407,ncbi_100152699,ncbi_100152913,ncbi_100153546,ncbi_100153610,ncbi_100153946,ncbi_100155368,ncbi_100155578,ncbi_100155613,ncbi_100156725,ncbi_100157492,ncbi_100171390,ncbi_100511634,ncbi_100514790,ncbi_100515302,ncbi_100516366,ncbi_100517914,ncbi_100518176,ncbi_100519313,ncbi_100520570,ncbi_100521576,ncbi_100522200,ncbi_100522330,ncbi_100523894,ncbi_100524216,ncbi_1006…
miR-3535-z	0.01	1.163	6.86171	0.0166691	25	ncbi_100152851,ncbi_100153355,ncbi_100154266,ncbi_100157957,ncbi_100196908,ncbi_100294702,ncbi_100511413,ncbi_100513342,ncbi_100515265,ncbi_100517736,ncbi_100521087,ncbi_100524070,ncbi_100620983,ncbi_100621401,ncbi_100623641,ncbi_100625457,ncbi_100625751,ncbi_100626235,ncbi_100736734,ncbi_100737977,ncbi_102158157,ncbi_397623,ncbi_414414,ncbi_445537,ncbi_780426
miR-3968-z	183.416	581.54	1.66476	0.0109962	144	ncbi_100037965,ncbi_100049685,ncbi_100125973,ncbi_100135668,ncbi_100144508,ncbi_100151794,ncbi_100151985,ncbi_100151987,ncbi_100152230,ncbi_100152451,ncbi_100152687,ncbi_100152767,ncbi_100152851,ncbi_100153279,ncbi_100153365,ncbi_100153546,ncbi_100153610,ncbi_100153940,ncbi_100154230,ncbi_100154573,ncbi_100154708,ncbi_100154715,ncbi_100154720,ncbi_100155350,ncbi_100155578,ncbi_100155613,ncbi_1001…
miR-409-y	265.429	124.419	-1.09312	0.0183905	385	ncbi_100127158,ncbi_100134970,ncbi_100141411,ncbi_100151752,ncbi_100151888,ncbi_100151978,ncbi_100152057,ncbi_100152072,ncbi_100152073,ncbi_100152141,ncbi_100152180,ncbi_100152239,ncbi_100152554,ncbi_100152664,ncbi_100152755,ncbi_100152819,ncbi_100152895,ncbi_100153033,ncbi_100153235,ncbi_100153309,ncbi_100153332,ncbi_100153395,ncbi_100153410,ncbi_100153417,ncbi_100153489,ncbi_100153567,ncbi_1001…
miR-4454-z	97.9301	245.084	1.32345	0.0170269	27	ncbi_100048955,ncbi_100151985,ncbi_100152851,ncbi_100233199,ncbi_100511895,ncbi_100513982,ncbi_100514292,ncbi_100521236,ncbi_100523610,ncbi_100524304,ncbi_100620792,ncbi_100621027,ncbi_100621622,ncbi_100621633,ncbi_100622364,ncbi_100623620,ncbi_100623755,ncbi_100625354,ncbi_100626194,ncbi_100626629,ncbi_100627201,ncbi_100627454,ncbi_100739768,ncbi_110259325,ncbi_110259359,ncbi_110261132,ncbi_3971…
miR-4492-z	0.247133	26.1292	6.72423	0.00124179	145	ncbi_100125973,ncbi_100126859,ncbi_100134965,ncbi_100144520,ncbi_100152339,ncbi_100152913,ncbi_100153225,ncbi_100153433,ncbi_100153610,ncbi_100153907,ncbi_100154230,ncbi_100154824,ncbi_100154828,ncbi_100156643,ncbi_100157264,ncbi_100302364,ncbi_100462747,ncbi_100511032,ncbi_100511107,ncbi_100511282,ncbi_100511419,ncbi_100511439,ncbi_100511955,ncbi_100512251,ncbi_100512566,ncbi_100512784,ncbi_1005…
miR-4497-z	1.61573	21.2652	3.71823	3.60111e-05	104	ncbi_100037965,ncbi_100049685,ncbi_100151861,ncbi_100152230,ncbi_100153610,ncbi_100153907,ncbi_100154659,ncbi_100154915,ncbi_100155350,ncbi_100155943,ncbi_100156395,ncbi_100156430,ncbi_100157299,ncbi_100157517,ncbi_100170114,ncbi_100337674,ncbi_100505461,ncbi_100511439,ncbi_100511875,ncbi_100511895,ncbi_100511955,ncbi_100512566,ncbi_100513142,ncbi_100513840,ncbi_100513971,ncbi_100514697,ncbi_1005…
miR-4508-z	1.05777	42.0088	5.3116	0.000366254	145	ncbi_100125973,ncbi_100126859,ncbi_100134965,ncbi_100144520,ncbi_100152339,ncbi_100152913,ncbi_100153225,ncbi_100153433,ncbi_100153610,ncbi_100153907,ncbi_100154230,ncbi_100154824,ncbi_100154828,ncbi_100156643,ncbi_100157264,ncbi_100302364,ncbi_100462747,ncbi_100511032,ncbi_100511107,ncbi_100511282,ncbi_100511419,ncbi_100511439,ncbi_100511955,ncbi_100512251,ncbi_100512566,ncbi_100512784,ncbi_1005…
miR-4577-z	0.0706667	2.86803	5.34289	0.0137626	42	ncbi_100134965,ncbi_100152230,ncbi_100152436,ncbi_100153811,ncbi_100153919,ncbi_100154593,ncbi_100155139,ncbi_100155433,ncbi_100155722,ncbi_100155736,ncbi_100156905,ncbi_100312968,ncbi_100511003,ncbi_100511439,ncbi_100516976,ncbi_100517344,ncbi_100517745,ncbi_100517879,ncbi_100518234,ncbi_100521257,ncbi_100522538,ncbi_100522839,ncbi_100523367,ncbi_100525332,ncbi_100525612,ncbi_100620929,ncbi_1006…
miR-5119-z	0.9668	10.788	3.48006	0.00256758	23	ncbi_100153279,ncbi_100154208,ncbi_100154828,ncbi_100217379,ncbi_100233199,ncbi_100513079,ncbi_100517342,ncbi_100517745,ncbi_100520142,ncbi_100520727,ncbi_100525518,ncbi_100525601,ncbi_100525691,ncbi_100526111,ncbi_100626978,ncbi_100627454,ncbi_100736914,ncbi_100739684,ncbi_110257143,ncbi_110259563,ncbi_110260948,ncbi_396602,ncbi_733617
miR-513-y	1.21317	0.163667	-2.88995	0.0214754	178	ncbi_100151752,ncbi_100152212,ncbi_100152428,ncbi_100152442,ncbi_100152456,ncbi_100152526,ncbi_100152554,ncbi_100152679,ncbi_100152776,ncbi_100152812,ncbi_100152980,ncbi_100153149,ncbi_100153217,ncbi_100153219,ncbi_100153395,ncbi_100153657,ncbi_100154170,ncbi_100154353,ncbi_100154631,ncbi_100154810,ncbi_100155078,ncbi_100155158,ncbi_100155388,ncbi_100155634,ncbi_100155666,ncbi_100155786,ncbi_1001…
miR-5627-y	0.247133	3.89867	3.97962	0.0232576	88	ncbi_100049685,ncbi_100124381,ncbi_100126859,ncbi_100151883,ncbi_100152301,ncbi_100152339,ncbi_100152707,ncbi_100153610,ncbi_100153846,ncbi_100153940,ncbi_100153946,ncbi_100154230,ncbi_100154708,ncbi_100155722,ncbi_100156321,ncbi_100156430,ncbi_100170114,ncbi_100337674,ncbi_100511107,ncbi_100511128,ncbi_100511495,ncbi_100511634,ncbi_100511895,ncbi_100512115,ncbi_100512264,ncbi_100512566,ncbi_1005…
miR-6094-y	3.69007	0.234367	-3.97681	0.00686532	68	ncbi_100153296,ncbi_100154530,ncbi_100155068,ncbi_100155163,ncbi_100155210,ncbi_100155257,ncbi_100155634,ncbi_100156032,ncbi_100156418,ncbi_100157197,ncbi_100157743,ncbi_100158037,ncbi_100216478,ncbi_100512139,ncbi_100512505,ncbi_100513111,ncbi_100513772,ncbi_100513811,ncbi_100514712,ncbi_100515088,ncbi_100515136,ncbi_100515635,ncbi_100516489,ncbi_100517174,ncbi_100517687,ncbi_100517791,ncbi_1005…
miR-6238-z	1.04683	29.6857	4.82566	0.000799064	47	ncbi_100152230,ncbi_100155350,ncbi_100155722,ncbi_100379631,ncbi_100511634,ncbi_100512735,ncbi_100514292,ncbi_100514302,ncbi_100514463,ncbi_100516847,ncbi_100519732,ncbi_100519770,ncbi_100520727,ncbi_100521971,ncbi_100522551,ncbi_100523821,ncbi_100523836,ncbi_100524070,ncbi_100524433,ncbi_100524547,ncbi_100524748,ncbi_100525612,ncbi_100525654,ncbi_100526111,ncbi_100621467,ncbi_100621662,ncbi_1006…
miR-6412-z	3.6333	146.715	5.33559	0.000737003	85	ncbi_100125963,ncbi_100141407,ncbi_100151989,ncbi_100152229,ncbi_100153355,ncbi_100153930,ncbi_100153940,ncbi_100154266,ncbi_100154579,ncbi_100154828,ncbi_100155578,ncbi_100156024,ncbi_100156254,ncbi_100156913,ncbi_100157406,ncbi_100158095,ncbi_100170767,ncbi_100187577,ncbi_100271931,ncbi_100511285,ncbi_100512607,ncbi_100512735,ncbi_100513142,ncbi_100514093,ncbi_100514243,ncbi_100514364,ncbi_1005…
miR-6519-z	0.7108	2.40377	1.75778	0.0117165	98	ncbi_100048996,ncbi_100125551,ncbi_100134957,ncbi_100144527,ncbi_100153706,ncbi_100153925,ncbi_100154230,ncbi_100154266,ncbi_100154511,ncbi_100154573,ncbi_100154659,ncbi_100155943,ncbi_100156359,ncbi_100156816,ncbi_100157073,ncbi_100157299,ncbi_100157361,ncbi_100187577,ncbi_100233199,ncbi_100462747,ncbi_100511042,ncbi_100511107,ncbi_100511116,ncbi_100512115,ncbi_100512566,ncbi_100512784,ncbi_1005…
miR-6596-x	3.38643	18.5191	2.45118	0.00444295	134	ncbi_100037965,ncbi_100049685,ncbi_100144885,ncbi_100152436,ncbi_100152997,ncbi_100153225,ncbi_100153610,ncbi_100153811,ncbi_100153907,ncbi_100153919,ncbi_100153940,ncbi_100154579,ncbi_100154824,ncbi_100154922,ncbi_100155219,ncbi_100155350,ncbi_100155578,ncbi_100156315,ncbi_100156430,ncbi_100156539,ncbi_100157361,ncbi_100192441,ncbi_100217397,ncbi_100286777,ncbi_100337669,ncbi_100511175,ncbi_1005…
miR-671-x	6.49777	1.7189	-1.91846	0.0117803	337	ncbi_100101925,ncbi_100126279,ncbi_100134970,ncbi_100151787,ncbi_100151824,ncbi_100151829,ncbi_100152057,ncbi_100152072,ncbi_100152112,ncbi_100152362,ncbi_100152442,ncbi_100152565,ncbi_100152572,ncbi_100152749,ncbi_100152819,ncbi_100152854,ncbi_100153069,ncbi_100153301,ncbi_100153309,ncbi_100153332,ncbi_100153407,ncbi_100153687,ncbi_100153816,ncbi_100153858,ncbi_100153995,ncbi_100154147,ncbi_1001…
miR-6747-y	2.0796	103.352	5.63511	0.000952838	151	ncbi_100048955,ncbi_100125975,ncbi_100134957,ncbi_100141309,ncbi_100151794,ncbi_100151883,ncbi_100151944,ncbi_100151985,ncbi_100152115,ncbi_100152851,ncbi_100152871,ncbi_100153225,ncbi_100153279,ncbi_100153365,ncbi_100153546,ncbi_100153610,ncbi_100153811,ncbi_100153846,ncbi_100153907,ncbi_100154266,ncbi_100154627,ncbi_100154720,ncbi_100155578,ncbi_100155722,ncbi_100155736,ncbi_100156315,ncbi_1001…
miR-6782-y	7.37047	2.6768	-1.46125	0.0454038	292	ncbi_100037294,ncbi_100037970,ncbi_100048959,ncbi_100101925,ncbi_100113469,ncbi_100124375,ncbi_100127160,ncbi_100147710,ncbi_100151752,ncbi_100151787,ncbi_100151821,ncbi_100151828,ncbi_100151860,ncbi_100152019,ncbi_100152368,ncbi_100152526,ncbi_100152565,ncbi_100152572,ncbi_100152909,ncbi_100153073,ncbi_100153168,ncbi_100153417,ncbi_100153608,ncbi_100153665,ncbi_100154199,ncbi_100154227,ncbi_1001…
miR-6937-x	0.616867	5.0869	3.04376	0.0195754	57	ncbi_100151944,ncbi_100152230,ncbi_100152580,ncbi_100152851,ncbi_100154659,ncbi_100154824,ncbi_100155958,ncbi_100156321,ncbi_100156430,ncbi_100156777,ncbi_100157406,ncbi_100192441,ncbi_100511032,ncbi_100511128,ncbi_100511282,ncbi_100512735,ncbi_100512784,ncbi_100514918,ncbi_100514943,ncbi_100515263,ncbi_100516496,ncbi_100516976,ncbi_100517750,ncbi_100518588,ncbi_100518833,ncbi_100519542,ncbi_1005…
miR-6990-x	0.6224	8.5692	3.78325	0.00350486	212	ncbi_100125963,ncbi_100125975,ncbi_100127170,ncbi_100144527,ncbi_100144885,ncbi_100151794,ncbi_100151944,ncbi_100152086,ncbi_100152339,ncbi_100152351,ncbi_100152451,ncbi_100152580,ncbi_100152687,ncbi_100152851,ncbi_100152871,ncbi_100153279,ncbi_100153355,ncbi_100153498,ncbi_100153546,ncbi_100153610,ncbi_100153738,ncbi_100153907,ncbi_100154341,ncbi_100154583,ncbi_100154593,ncbi_100154659,ncbi_1001…
miR-744-z	1.1327	0.0569333	-4.31435	0.0118707	113	ncbi_100101551,ncbi_100127169,ncbi_100134970,ncbi_100141417,ncbi_100147710,ncbi_100153407,ncbi_100153880,ncbi_100154639,ncbi_100155254,ncbi_100155268,ncbi_100155608,ncbi_100155634,ncbi_100155991,ncbi_100156071,ncbi_100156288,ncbi_100156403,ncbi_100156530,ncbi_100156636,ncbi_100156689,ncbi_100156877,ncbi_100157520,ncbi_100157666,ncbi_100158118,ncbi_100233193,ncbi_100294704,ncbi_100505387,ncbi_1005…
miR-7477-x	0.198667	3.03867	3.93502	0.0194181	10	ncbi_100152871,ncbi_100511895,ncbi_100516976,ncbi_100523125,ncbi_100523836,ncbi_100620576,ncbi_100622730,ncbi_100625428,ncbi_100737767,ncbi_767626
miR-7550-x	4.22677	63.4679	3.9084	0.00113755	46	ncbi_100152230,ncbi_100152339,ncbi_100152687,ncbi_100153225,ncbi_100154573,ncbi_100154708,ncbi_100155110,ncbi_100271931,ncbi_100510939,ncbi_100511001,ncbi_100511265,ncbi_100511955,ncbi_100512784,ncbi_100513084,ncbi_100513941,ncbi_100514697,ncbi_100515029,ncbi_100516976,ncbi_100518176,ncbi_100519408,ncbi_100519809,ncbi_100520992,ncbi_100522444,ncbi_100522452,ncbi_100522940,ncbi_100523836,ncbi_1005…
miR-7550-z	0.618167	17.4836	4.82186	7.4961e-05	46	ncbi_100152230,ncbi_100152339,ncbi_100152687,ncbi_100153225,ncbi_100154573,ncbi_100154708,ncbi_100155110,ncbi_100271931,ncbi_100510939,ncbi_100511001,ncbi_100511265,ncbi_100511955,ncbi_100512784,ncbi_100513084,ncbi_100513941,ncbi_100514697,ncbi_100515029,ncbi_100516976,ncbi_100518176,ncbi_100519408,ncbi_100519809,ncbi_100520992,ncbi_100522444,ncbi_100522452,ncbi_100522940,ncbi_100523836,ncbi_1005…
miR-7704-z	0.289267	10.2885	5.15248	0.00344975	177	ncbi_100125963,ncbi_100126851,ncbi_100151944,ncbi_100151989,ncbi_100152120,ncbi_100152230,ncbi_100152851,ncbi_100152871,ncbi_100153365,ncbi_100153433,ncbi_100153610,ncbi_100153919,ncbi_100154208,ncbi_100154230,ncbi_100154266,ncbi_100154341,ncbi_100154708,ncbi_100154828,ncbi_100155342,ncbi_100155433,ncbi_100155578,ncbi_100155718,ncbi_100155722,ncbi_100155736,ncbi_100155863,ncbi_100155943,ncbi_1001…
miR-7977-z	71.3361	1707.8	4.58136	0.000273182	90	ncbi_100049685,ncbi_100127163,ncbi_100152339,ncbi_100152351,ncbi_100152997,ncbi_100153706,ncbi_100154899,ncbi_100156430,ncbi_100157361,ncbi_100271745,ncbi_100286873,ncbi_100511282,ncbi_100511439,ncbi_100511937,ncbi_100512566,ncbi_100512784,ncbi_100512857,ncbi_100513723,ncbi_100514697,ncbi_100515194,ncbi_100515263,ncbi_100515607,ncbi_100516459,ncbi_100516934,ncbi_100517750,ncbi_100517879,ncbi_1005…
miR-8402-y	7.13033	2.5111	-1.50565	0.0214763	408	ncbi_100037285,ncbi_100048959,ncbi_100049681,ncbi_100101927,ncbi_100124408,ncbi_100147710,ncbi_100151752,ncbi_100151821,ncbi_100151824,ncbi_100151860,ncbi_100151888,ncbi_100152117,ncbi_100152141,ncbi_100152294,ncbi_100152442,ncbi_100152458,ncbi_100152572,ncbi_100152585,ncbi_100152755,ncbi_100152854,ncbi_100153069,ncbi_100153235,ncbi_100153257,ncbi_100153309,ncbi_100153367,ncbi_100153417,ncbi_1001…
miR-9231-z	0.2375	11.9094	5.64803	0.00159731	23	ncbi_100048955,ncbi_100151985,ncbi_100152381,ncbi_100154573,ncbi_100154828,ncbi_100155613,ncbi_100156509,ncbi_100233195,ncbi_100511107,ncbi_100512784,ncbi_100516976,ncbi_100520570,ncbi_100622793,ncbi_100625456,ncbi_100627838,ncbi_100739812,ncbi_102167611,ncbi_110255331,ncbi_110255786,ncbi_110258063,ncbi_399522,ncbi_767626,ncbi_780426
miR-9277-z	14.9103	39.9299	1.42116	0.035573	215	ncbi_100049685,ncbi_100125963,ncbi_100144508,ncbi_100144520,ncbi_100151883,ncbi_100151944,ncbi_100152230,ncbi_100152339,ncbi_100152436,ncbi_100152451,ncbi_100152687,ncbi_100152699,ncbi_100152841,ncbi_100152851,ncbi_100153279,ncbi_100153355,ncbi_100153433,ncbi_100153610,ncbi_100153846,ncbi_100153907,ncbi_100153919,ncbi_100154230,ncbi_100154248,ncbi_100154341,ncbi_100154708,ncbi_100154824,ncbi_1001…
miR-9464-z	24.3749	9.81323	-1.31259	0.0240941	240	ncbi_100126279,ncbi_100145903,ncbi_100152072,ncbi_100152117,ncbi_100152664,ncbi_100152895,ncbi_100152937,ncbi_100153257,ncbi_100153395,ncbi_100153567,ncbi_100153609,ncbi_100153685,ncbi_100153734,ncbi_100153838,ncbi_100153858,ncbi_100154199,ncbi_100154452,ncbi_100154536,ncbi_100154597,ncbi_100154712,ncbi_100154832,ncbi_100154996,ncbi_100155017,ncbi_100155018,ncbi_100155068,ncbi_100155257,ncbi_1001…
miR-9620-y	1.1344	0.0501667	-4.49906	0.0055419	305	ncbi_100037294,ncbi_100037300,ncbi_100037960,ncbi_100125375,ncbi_100141308,ncbi_100147710,ncbi_100151793,ncbi_100151839,ncbi_100151954,ncbi_100152019,ncbi_100152165,ncbi_100152253,ncbi_100152319,ncbi_100152428,ncbi_100152442,ncbi_100152526,ncbi_100152548,ncbi_100152645,ncbi_100152737,ncbi_100152776,ncbi_100152912,ncbi_100153223,ncbi_100153235,ncbi_100153257,ncbi_100153309,ncbi_100153698,ncbi_1001…
miR-995-x	0.01	1.2574	6.9743	0.0222597	62	ncbi_100142665,ncbi_100151985,ncbi_100151989,ncbi_100152398,ncbi_100152436,ncbi_100152871,ncbi_100154484,ncbi_100154715,ncbi_100154720,ncbi_100156725,ncbi_100156799,ncbi_100157406,ncbi_100187577,ncbi_100192441,ncbi_100294702,ncbi_100512042,ncbi_100512735,ncbi_100514292,ncbi_100514302,ncbi_100514317,ncbi_100515253,ncbi_100516219,ncbi_100516847,ncbi_100516931,ncbi_100517736,ncbi_100519177,ncbi_1005…
miR-9993-y	23.4368	199.335	3.08834	0.00280116	31	ncbi_100125963,ncbi_100125973,ncbi_100153706,ncbi_100155578,ncbi_100155722,ncbi_100157299,ncbi_100170767,ncbi_100511394,ncbi_100511937,ncbi_100512784,ncbi_100514841,ncbi_100514966,ncbi_100515456,ncbi_100515724,ncbi_100517745,ncbi_100520142,ncbi_100520992,ncbi_100521397,ncbi_100521971,ncbi_100522651,ncbi_100522775,ncbi_100523125,ncbi_100524707,ncbi_100526154,ncbi_100621398,ncbi_100622895,ncbi_1006…
miR-9995-y	10.1933	229.953	4.49564	0.000726325	31	ncbi_100125963,ncbi_100125973,ncbi_100153706,ncbi_100155578,ncbi_100155722,ncbi_100157299,ncbi_100170767,ncbi_100511394,ncbi_100511937,ncbi_100512784,ncbi_100514841,ncbi_100514966,ncbi_100515456,ncbi_100515724,ncbi_100517745,ncbi_100520142,ncbi_100520992,ncbi_100521397,ncbi_100521971,ncbi_100522651,ncbi_100522775,ncbi_100523125,ncbi_100524707,ncbi_100526154,ncbi_100621398,ncbi_100622895,ncbi_1006…
novel-m0004-5p	83.7951	35.1186	-1.25463	0.0206222	505	ncbi_100037300,ncbi_100127169,ncbi_100135658,ncbi_100141308,ncbi_100147710,ncbi_100151752,ncbi_100151787,ncbi_100151793,ncbi_100151821,ncbi_100151824,ncbi_100151839,ncbi_100152057,ncbi_100152076,ncbi_100152211,ncbi_100152294,ncbi_100152428,ncbi_100152514,ncbi_100152565,ncbi_100152591,ncbi_100152623,ncbi_100152645,ncbi_100152690,ncbi_100152819,ncbi_100152895,ncbi_100152912,ncbi_100152980,ncbi_1001…
novel-m0005-3p	71.9593	23.8033	-1.59602	0.00257023	23	ncbi_100151752,ncbi_100152101,ncbi_100152289,ncbi_100153880,ncbi_100154597,ncbi_100157520,ncbi_100514873,ncbi_100515119,ncbi_100516567,ncbi_100518028,ncbi_100518180,ncbi_100519711,ncbi_100522552,ncbi_100523200,ncbi_100523559,ncbi_100523927,ncbi_100525765,ncbi_100737053,ncbi_100739697,ncbi_106510322,ncbi_110255823,ncbi_110262036,ncbi_397293
novel-m0009-5p	6.98827	2.32617	-1.58698	0.0357142	42	ncbi_100127169,ncbi_100151752,ncbi_100156689,ncbi_100157471,ncbi_100157742,ncbi_100157878,ncbi_100174959,ncbi_100511132,ncbi_100511559,ncbi_100512506,ncbi_100513028,ncbi_100515363,ncbi_100515777,ncbi_100516491,ncbi_100516859,ncbi_100519388,ncbi_100522609,ncbi_100523288,ncbi_100524069,ncbi_100525104,ncbi_100525341,ncbi_100525720,ncbi_100525767,ncbi_100620574,ncbi_100622445,ncbi_100623824,ncbi_1006…
novel-m0010-5p	41.1345	5.70723	-2.84949	1.17484e-06	387	ncbi_100124375,ncbi_100125375,ncbi_100141411,ncbi_100147710,ncbi_100151793,ncbi_100151975,ncbi_100151998,ncbi_100152112,ncbi_100152362,ncbi_100152442,ncbi_100152565,ncbi_100152591,ncbi_100152645,ncbi_100152675,ncbi_100152679,ncbi_100152819,ncbi_100152912,ncbi_100153069,ncbi_100153149,ncbi_100153219,ncbi_100153257,ncbi_100153309,ncbi_100153489,ncbi_100153508,ncbi_100153648,ncbi_100153665,ncbi_1001…
novel-m0016-5p	10.3128	3.4759	-1.56898	0.0127895	378	ncbi_100037294,ncbi_100037960,ncbi_100037970,ncbi_100101927,ncbi_100127158,ncbi_100127169,ncbi_100135658,ncbi_100147710,ncbi_100151752,ncbi_100152101,ncbi_100152165,ncbi_100152294,ncbi_100152319,ncbi_100152362,ncbi_100152442,ncbi_100152514,ncbi_100152572,ncbi_100152635,ncbi_100152664,ncbi_100152679,ncbi_100152749,ncbi_100152771,ncbi_100152774,ncbi_100152937,ncbi_100153002,ncbi_100153069,ncbi_1001…
novel-m0029-3p	7.08963	1.50963	-2.23151	0.00381416	393	ncbi_100037294,ncbi_100037300,ncbi_100037970,ncbi_100127134,ncbi_100134968,ncbi_100135658,ncbi_100147710,ncbi_100151752,ncbi_100151824,ncbi_100151829,ncbi_100152117,ncbi_100152319,ncbi_100152401,ncbi_100152442,ncbi_100152456,ncbi_100152458,ncbi_100152554,ncbi_100152623,ncbi_100152645,ncbi_100152819,ncbi_100152937,ncbi_100153138,ncbi_100153161,ncbi_100153223,ncbi_100153257,ncbi_100153301,ncbi_1001…
novel-m0045-3p	1.64357	4.3358	1.39947	0.04476	87	ncbi_100049692,ncbi_100125963,ncbi_100135668,ncbi_100152115,ncbi_100152851,ncbi_100153546,ncbi_100153919,ncbi_100154573,ncbi_100154922,ncbi_100155668,ncbi_100155736,ncbi_100156359,ncbi_100156725,ncbi_100156777,ncbi_100157361,ncbi_100187577,ncbi_100271931,ncbi_100510975,ncbi_100511419,ncbi_100511634,ncbi_100511635,ncbi_100512042,ncbi_100512551,ncbi_100513357,ncbi_100513568,ncbi_100513723,ncbi_1005…
novel-m0075-5p	0.298933	17.4767	5.86946	0.000117148	54	ncbi_100152851,ncbi_100153546,ncbi_100153925,ncbi_100153930,ncbi_100154659,ncbi_100155350,ncbi_100155578,ncbi_100156693,ncbi_100157361,ncbi_100294702,ncbi_100337674,ncbi_100510975,ncbi_100511128,ncbi_100511282,ncbi_100513784,ncbi_100513982,ncbi_100514966,ncbi_100515302,ncbi_100515356,ncbi_100517949,ncbi_100518176,ncbi_100518602,ncbi_100518833,ncbi_100518977,ncbi_100519151,ncbi_100519508,ncbi_1005…
novel-m0103-5p	1.65617	0.271033	-2.61131	0.0236837	167	ncbi_100127169,ncbi_100141411,ncbi_100151843,ncbi_100152101,ncbi_100152141,ncbi_100152565,ncbi_100152755,ncbi_100153051,ncbi_100153608,ncbi_100153657,ncbi_100153816,ncbi_100154568,ncbi_100154796,ncbi_100154984,ncbi_100155117,ncbi_100155254,ncbi_100155449,ncbi_100155634,ncbi_100155666,ncbi_100155753,ncbi_100156104,ncbi_100156288,ncbi_100156975,ncbi_100157058,ncbi_100157309,ncbi_100157742,ncbi_1001…
novel-m0116-3p	0.0584667	3.96857	6.08486	0.00707257	102	ncbi_100048996,ncbi_100049685,ncbi_100124381,ncbi_100152230,ncbi_100152436,ncbi_100152687,ncbi_100152997,ncbi_100153907,ncbi_100153919,ncbi_100153940,ncbi_100154230,ncbi_100154663,ncbi_100155219,ncbi_100155350,ncbi_100155578,ncbi_100155958,ncbi_100156693,ncbi_100157361,ncbi_100511001,ncbi_100512042,ncbi_100512566,ncbi_100512784,ncbi_100513042,ncbi_100513142,ncbi_100513840,ncbi_100515140,ncbi_1005…
novel-m0119-5p	1.29577	0.213967	-2.59835	0.0375296	480	ncbi_100037293,ncbi_100037294,ncbi_100048959,ncbi_100127169,ncbi_100134970,ncbi_100151752,ncbi_100151787,ncbi_100151812,ncbi_100151824,ncbi_100151843,ncbi_100152101,ncbi_100152212,ncbi_100152319,ncbi_100152428,ncbi_100152458,ncbi_100152565,ncbi_100152591,ncbi_100152679,ncbi_100153069,ncbi_100153217,ncbi_100153235,ncbi_100153407,ncbi_100153489,ncbi_100153733,ncbi_100153856,ncbi_100153880,ncbi_1001…
novel-m0129-3p	0.976133	0.0501667	-4.28228	0.0393371	259	ncbi_100037294,ncbi_100048959,ncbi_100127169,ncbi_100141405,ncbi_100147710,ncbi_100151787,ncbi_100151821,ncbi_100151839,ncbi_100151843,ncbi_100152057,ncbi_100152141,ncbi_100152362,ncbi_100152456,ncbi_100152565,ncbi_100152591,ncbi_100152934,ncbi_100153060,ncbi_100153168,ncbi_100153407,ncbi_100153765,ncbi_100153856,ncbi_100153858,ncbi_100153880,ncbi_100154147,ncbi_100154284,ncbi_100154295,ncbi_1001…
novel-m0138-5p	0.557133	0.01	-5.79995	0.0345783	227	ncbi_100037966,ncbi_100124408,ncbi_100134970,ncbi_100151793,ncbi_100151824,ncbi_100151839,ncbi_100152117,ncbi_100152442,ncbi_100152675,ncbi_100152755,ncbi_100152812,ncbi_100152831,ncbi_100152895,ncbi_100152937,ncbi_100152963,ncbi_100153060,ncbi_100153069,ncbi_100153489,ncbi_100153595,ncbi_100153816,ncbi_100153880,ncbi_100154452,ncbi_100154530,ncbi_100154590,ncbi_100154763,ncbi_100154793,ncbi_1001…
novel-m0143-3p	0.746167	0.0569333	-3.71215	0.0430874	350	ncbi_100147710,ncbi_100151752,ncbi_100151793,ncbi_100151843,ncbi_100151860,ncbi_100151888,ncbi_100152107,ncbi_100152112,ncbi_100152258,ncbi_100152442,ncbi_100152456,ncbi_100152623,ncbi_100152645,ncbi_100152664,ncbi_100152679,ncbi_100152690,ncbi_100152737,ncbi_100152831,ncbi_100153138,ncbi_100153228,ncbi_100153257,ncbi_100153309,ncbi_100153395,ncbi_100153595,ncbi_100153687,ncbi_100153734,ncbi_1001…
novel-m0150-5p	0.01	1.63103	7.34964	0.00865148	32	ncbi_100101550,ncbi_100152381,ncbi_100153907,ncbi_100154341,ncbi_100154573,ncbi_100156509,ncbi_100156643,ncbi_100233199,ncbi_100511032,ncbi_100511265,ncbi_100511937,ncbi_100512042,ncbi_100514292,ncbi_100515110,ncbi_100515302,ncbi_100515548,ncbi_100516219,ncbi_100519809,ncbi_100520788,ncbi_100525612,ncbi_100621915,ncbi_100623641,ncbi_100624555,ncbi_100624959,ncbi_100737305,ncbi_102158157,ncbi_1021…
novel-m0159-5p	0.894433	0.140567	-2.66972	0.0380358	833	ncbi_100037284,ncbi_100037285,ncbi_100037294,ncbi_100037300,ncbi_100049670,ncbi_100049681,ncbi_100101922,ncbi_100127169,ncbi_100134962,ncbi_100134970,ncbi_100141308,ncbi_100147710,ncbi_100151752,ncbi_100151784,ncbi_100151793,ncbi_100151812,ncbi_100151821,ncbi_100151829,ncbi_100151839,ncbi_100151864,ncbi_100151888,ncbi_100151938,ncbi_100151975,ncbi_100152054,ncbi_100152057,ncbi_100152072,ncbi_1001…
novel-m0173-5p	0.9867	0.0971	-3.34507	0.0293435	381	ncbi_100037966,ncbi_100048959,ncbi_100113469,ncbi_100127169,ncbi_100134970,ncbi_100135663,ncbi_100147710,ncbi_100151752,ncbi_100151824,ncbi_100152054,ncbi_100152117,ncbi_100152401,ncbi_100152428,ncbi_100152442,ncbi_100152514,ncbi_100152554,ncbi_100152572,ncbi_100152831,ncbi_100152854,ncbi_100153073,ncbi_100153228,ncbi_100153508,ncbi_100153530,ncbi_100153604,ncbi_100153608,ncbi_100153609,ncbi_1001…
novel-m0190-3p	0.552867	0.01	-5.78886	0.0383379	445	ncbi_100037285,ncbi_100048959,ncbi_100125956,ncbi_100144422,ncbi_100147710,ncbi_100151793,ncbi_100151821,ncbi_100151860,ncbi_100151998,ncbi_100152019,ncbi_100152072,ncbi_100152189,ncbi_100152212,ncbi_100152294,ncbi_100152362,ncbi_100152458,ncbi_100152526,ncbi_100152572,ncbi_100152645,ncbi_100152679,ncbi_100152737,ncbi_100152778,ncbi_100152812,ncbi_100153033,ncbi_100153051,ncbi_100153069,ncbi_1001…
novel-m0196-5p	0.413933	0.01	-5.37133	0.0395985	429	ncbi_100037284,ncbi_100037285,ncbi_100037960,ncbi_100127169,ncbi_100134970,ncbi_100141308,ncbi_100141417,ncbi_100144587,ncbi_100151793,ncbi_100151821,ncbi_100152054,ncbi_100152057,ncbi_100152212,ncbi_100152239,ncbi_100152319,ncbi_100152442,ncbi_100152572,ncbi_100152664,ncbi_100152675,ncbi_100152819,ncbi_100152881,ncbi_100152895,ncbi_100153051,ncbi_100153069,ncbi_100153138,ncbi_100153149,ncbi_1001…
novel-m0206-3p	0.556733	0.01	-5.79891	0.0252956	405	ncbi_100101922,ncbi_100101927,ncbi_100126279,ncbi_100141308,ncbi_100144422,ncbi_100144587,ncbi_100151821,ncbi_100151824,ncbi_100151839,ncbi_100151888,ncbi_100151916,ncbi_100152019,ncbi_100152076,ncbi_100152165,ncbi_100152362,ncbi_100152401,ncbi_100152442,ncbi_100152623,ncbi_100152635,ncbi_100152645,ncbi_100152690,ncbi_100152749,ncbi_100152773,ncbi_100152778,ncbi_100152987,ncbi_100153033,ncbi_1001…
novel-m0239-3p	0.01	1.7675	7.46557	0.0154695	102	ncbi_100125963,ncbi_100141305,ncbi_100144508,ncbi_100152451,ncbi_100152767,ncbi_100152851,ncbi_100152913,ncbi_100153610,ncbi_100153846,ncbi_100153930,ncbi_100154248,ncbi_100155718,ncbi_100156254,ncbi_100156777,ncbi_100157194,ncbi_100170117,ncbi_100187581,ncbi_100294702,ncbi_100312978,ncbi_100329127,ncbi_100510939,ncbi_100511116,ncbi_100511439,ncbi_100511634,ncbi_100511635,ncbi_100512042,ncbi_1005…
novel-m0240-3p	0.01	1.7675	7.46557	0.0153689	102	ncbi_100125963,ncbi_100141305,ncbi_100144508,ncbi_100152451,ncbi_100152767,ncbi_100152851,ncbi_100152913,ncbi_100153610,ncbi_100153846,ncbi_100153930,ncbi_100154248,ncbi_100155718,ncbi_100156254,ncbi_100156777,ncbi_100157194,ncbi_100170117,ncbi_100187581,ncbi_100294702,ncbi_100312978,ncbi_100329127,ncbi_100510939,ncbi_100511116,ncbi_100511439,ncbi_100511634,ncbi_100511635,ncbi_100512042,ncbi_1005…
novel-m0265-3p	0.464433	0.01	-5.5374	0.0486172	482	ncbi_100037284,ncbi_100037294,ncbi_100113469,ncbi_100124375,ncbi_100127134,ncbi_100127169,ncbi_100135658,ncbi_100141308,ncbi_100141417,ncbi_100144422,ncbi_100147710,ncbi_100151793,ncbi_100151812,ncbi_100151839,ncbi_100151849,ncbi_100151975,ncbi_100151998,ncbi_100152072,ncbi_100152211,ncbi_100152362,ncbi_100152397,ncbi_100152442,ncbi_100152514,ncbi_100152562,ncbi_100152565,ncbi_100152591,ncbi_1001…
novel-m0283-5p	1.00857	0.0971	-3.37669	0.0307003	108	ncbi_100037966,ncbi_100101925,ncbi_100151787,ncbi_100152565,ncbi_100153489,ncbi_100153816,ncbi_100153858,ncbi_100154227,ncbi_100155753,ncbi_100156487,ncbi_100156785,ncbi_100157058,ncbi_100157825,ncbi_100158240,ncbi_100294703,ncbi_100511074,ncbi_100511216,ncbi_100511788,ncbi_100512265,ncbi_100512586,ncbi_100512658,ncbi_100512728,ncbi_100513191,ncbi_100513283,ncbi_100513810,ncbi_100514291,ncbi_1005…
ssc-miR-1	441.84	924.819	1.06565	0.0016098	67	ncbi_100048958,ncbi_100127150,ncbi_100152303,ncbi_100152767,ncbi_100152851,ncbi_100152857,ncbi_100154230,ncbi_100154266,ncbi_100154593,ncbi_100154744,ncbi_100155613,ncbi_100156643,ncbi_100157957,ncbi_100174943,ncbi_100196908,ncbi_100511032,ncbi_100511175,ncbi_100511285,ncbi_100511394,ncbi_100511419,ncbi_100511895,ncbi_100513079,ncbi_100513084,ncbi_100513569,ncbi_100513982,ncbi_100514030,ncbi_1005…
ssc-miR-10386	137.88	63.9033	-1.10946	0.0223938	73	ncbi_100152165,ncbi_100152690,ncbi_100152854,ncbi_100153816,ncbi_100153830,ncbi_100153856,ncbi_100153880,ncbi_100154336,ncbi_100154415,ncbi_100154830,ncbi_100155117,ncbi_100157058,ncbi_100157666,ncbi_100216478,ncbi_100294712,ncbi_100302363,ncbi_100337663,ncbi_100510913,ncbi_100511979,ncbi_100512450,ncbi_100513386,ncbi_100513768,ncbi_100513811,ncbi_100514291,ncbi_100514920,ncbi_100515233,ncbi_1005…
ssc-miR-122-5p	22.6036	71.0098	1.65147	0.00119264	63	ncbi_100049685,ncbi_100151836,ncbi_100152381,ncbi_100152767,ncbi_100152851,ncbi_100154230,ncbi_100154573,ncbi_100154824,ncbi_100154922,ncbi_100155578,ncbi_100155613,ncbi_100155615,ncbi_100156075,ncbi_100156516,ncbi_100192441,ncbi_100286810,ncbi_100294702,ncbi_100511060,ncbi_100511413,ncbi_100511635,ncbi_100513322,ncbi_100513723,ncbi_100514648,ncbi_100514841,ncbi_100515125,ncbi_100515302,ncbi_1005…
ssc-miR-1285	4.63677	15.9908	1.78605	0.0349822	112	ncbi_100037272,ncbi_100038002,ncbi_100134978,ncbi_100141305,ncbi_100141407,ncbi_100144508,ncbi_100144885,ncbi_100152230,ncbi_100152687,ncbi_100152851,ncbi_100153068,ncbi_100153610,ncbi_100153811,ncbi_100153907,ncbi_100153930,ncbi_100154208,ncbi_100154627,ncbi_100154856,ncbi_100154899,ncbi_100155350,ncbi_100155454,ncbi_100155722,ncbi_100156913,ncbi_100157264,ncbi_100157361,ncbi_100157517,ncbi_1001…
ssc-miR-133a-3p	186.887	447.81	1.26072	0.0002822	139	ncbi_100142626,ncbi_100151944,ncbi_100152687,ncbi_100152851,ncbi_100152913,ncbi_100153610,ncbi_100153907,ncbi_100153919,ncbi_100153940,ncbi_100153950,ncbi_100154484,ncbi_100154573,ncbi_100154583,ncbi_100154824,ncbi_100155350,ncbi_100155578,ncbi_100155722,ncbi_100156643,ncbi_100156725,ncbi_100156882,ncbi_100157361,ncbi_100192441,ncbi_100310801,ncbi_100510892,ncbi_100510975,ncbi_100511032,ncbi_1005…
ssc-miR-133b	7.5665	15.9793	1.07851	0.0332468	85	ncbi_100048996,ncbi_100113409,ncbi_100125963,ncbi_100134965,ncbi_100134978,ncbi_100141407,ncbi_100152303,ncbi_100152851,ncbi_100152857,ncbi_100153907,ncbi_100154824,ncbi_100155350,ncbi_100155578,ncbi_100156882,ncbi_100170117,ncbi_100187581,ncbi_100233195,ncbi_100233199,ncbi_100271931,ncbi_100286810,ncbi_100312962,ncbi_100312968,ncbi_100510892,ncbi_100511107,ncbi_100511285,ncbi_100511635,ncbi_1005…
ssc-miR-139-5p	5.66783	14.2078	1.32581	0.00936635	59	ncbi_100048957,ncbi_100101550,ncbi_100125975,ncbi_100135668,ncbi_100141407,ncbi_100151883,ncbi_100152767,ncbi_100153712,ncbi_100153940,ncbi_100153946,ncbi_100154708,ncbi_100156430,ncbi_100156441,ncbi_100156509,ncbi_100156725,ncbi_100510917,ncbi_100511116,ncbi_100511175,ncbi_100511937,ncbi_100512042,ncbi_100513629,ncbi_100514105,ncbi_100514292,ncbi_100515265,ncbi_100515361,ncbi_100517745,ncbi_1005…
ssc-miR-144	0.170933	1.41313	3.04739	0.00433552	45	ncbi_100048955,ncbi_100049692,ncbi_100152851,ncbi_100154824,ncbi_100155368,ncbi_100156254,ncbi_100156430,ncbi_100156693,ncbi_100156725,ncbi_100157361,ncbi_100302364,ncbi_100310801,ncbi_100511265,ncbi_100511282,ncbi_100512551,ncbi_100513178,ncbi_100513784,ncbi_100514323,ncbi_100515428,ncbi_100517736,ncbi_100518176,ncbi_100518588,ncbi_100518861,ncbi_100518977,ncbi_100519732,ncbi_100520532,ncbi_1005…
ssc-miR-148a-5p	121.242	56.599	-1.09904	0.0222486	546	ncbi_100037284,ncbi_100037285,ncbi_100037303,ncbi_100048959,ncbi_100049676,ncbi_100101922,ncbi_100126279,ncbi_100126844,ncbi_100135658,ncbi_100135663,ncbi_100141308,ncbi_100144422,ncbi_100144499,ncbi_100145903,ncbi_100147710,ncbi_100151752,ncbi_100151812,ncbi_100151821,ncbi_100151829,ncbi_100151860,ncbi_100151888,ncbi_100151978,ncbi_100152019,ncbi_100152165,ncbi_100152180,ncbi_100152211,ncbi_1001…
ssc-miR-20b	11.5193	4.5494	-1.3403	0.03062	601	ncbi_100037284,ncbi_100037294,ncbi_100037300,ncbi_100049681,ncbi_100125375,ncbi_100126279,ncbi_100127169,ncbi_100134970,ncbi_100141417,ncbi_100142663,ncbi_100151793,ncbi_100151821,ncbi_100151824,ncbi_100151828,ncbi_100151829,ncbi_100152019,ncbi_100152072,ncbi_100152112,ncbi_100152117,ncbi_100152185,ncbi_100152368,ncbi_100152399,ncbi_100152458,ncbi_100152526,ncbi_100152565,ncbi_100152585,ncbi_1001…
ssc-miR-210	106.29	333.858	1.65123	5.20991e-06	35	ncbi_100124381,ncbi_100155958,ncbi_100505410,ncbi_100511116,ncbi_100511282,ncbi_100511565,ncbi_100511896,ncbi_100512784,ncbi_100513375,ncbi_100515302,ncbi_100518832,ncbi_100518861,ncbi_100519732,ncbi_100520080,ncbi_100521440,ncbi_100521863,ncbi_100524245,ncbi_100524958,ncbi_100620539,ncbi_100620792,ncbi_100621467,ncbi_100621773,ncbi_100622113,ncbi_100622895,ncbi_100623440,ncbi_100626194,ncbi_1006…
ssc-miR-29a-5p	1.23177	3.14023	1.35014	0.0317876	84	ncbi_100125963,ncbi_100152230,ncbi_100152303,ncbi_100152451,ncbi_100152851,ncbi_100152871,ncbi_100153279,ncbi_100154593,ncbi_100155368,ncbi_100155958,ncbi_100156254,ncbi_100156516,ncbi_100156725,ncbi_100157194,ncbi_100157406,ncbi_100171390,ncbi_100187577,ncbi_100233199,ncbi_100271931,ncbi_100511635,ncbi_100511937,ncbi_100512042,ncbi_100512566,ncbi_100512607,ncbi_100512735,ncbi_100513142,ncbi_1005…
ssc-miR-30c-3p	1.2305	2.9894	1.28061	0.0402113	203	ncbi_100037965,ncbi_100049685,ncbi_100125963,ncbi_100126859,ncbi_100141407,ncbi_100142626,ncbi_100151831,ncbi_100151944,ncbi_100151989,ncbi_100152351,ncbi_100152451,ncbi_100152580,ncbi_100152603,ncbi_100152851,ncbi_100153065,ncbi_100153498,ncbi_100153546,ncbi_100154230,ncbi_100154254,ncbi_100154341,ncbi_100154484,ncbi_100154734,ncbi_100154922,ncbi_100155219,ncbi_100155368,ncbi_100155718,ncbi_1001…
ssc-miR-326	0.439633	2.83987	2.69145	0.00179591	293	ncbi_100048955,ncbi_100125963,ncbi_100125973,ncbi_100127163,ncbi_100134965,ncbi_100135668,ncbi_100141407,ncbi_100144885,ncbi_100151944,ncbi_100151985,ncbi_100152069,ncbi_100152230,ncbi_100152339,ncbi_100152436,ncbi_100152612,ncbi_100152687,ncbi_100152699,ncbi_100152707,ncbi_100152851,ncbi_100152871,ncbi_100153068,ncbi_100153279,ncbi_100153355,ncbi_100153712,ncbi_100153940,ncbi_100154208,ncbi_1001…
ssc-miR-335	25.3861	51.6067	1.02352	0.020015	119	ncbi_100037965,ncbi_100125963,ncbi_100151944,ncbi_100151985,ncbi_100152580,ncbi_100152612,ncbi_100152687,ncbi_100152699,ncbi_100152767,ncbi_100152851,ncbi_100152871,ncbi_100153546,ncbi_100153907,ncbi_100154720,ncbi_100154734,ncbi_100154828,ncbi_100155350,ncbi_100155813,ncbi_100155958,ncbi_100155987,ncbi_100156024,ncbi_100156254,ncbi_100156321,ncbi_100156359,ncbi_100156516,ncbi_100156643,ncbi_1001…
ssc-miR-33b-3p	1.84647	0.5014	-1.88073	0.0411495	360	ncbi_100037294,ncbi_100048959,ncbi_100126279,ncbi_100141417,ncbi_100147710,ncbi_100151821,ncbi_100151828,ncbi_100152019,ncbi_100152165,ncbi_100152294,ncbi_100152338,ncbi_100152458,ncbi_100152526,ncbi_100152565,ncbi_100152572,ncbi_100152664,ncbi_100152679,ncbi_100152690,ncbi_100152778,ncbi_100152912,ncbi_100153168,ncbi_100153223,ncbi_100153257,ncbi_100153595,ncbi_100153609,ncbi_100153648,ncbi_1001…
ssc-miR-4334-3p	10.0924	23.4459	1.21606	0.0186053	144	ncbi_100048958,ncbi_100141403,ncbi_100151786,ncbi_100151883,ncbi_100151985,ncbi_100152230,ncbi_100152320,ncbi_100152381,ncbi_100152451,ncbi_100152841,ncbi_100152997,ncbi_100153279,ncbi_100153846,ncbi_100153919,ncbi_100154511,ncbi_100154828,ncbi_100155433,ncbi_100155568,ncbi_100155718,ncbi_100156292,ncbi_100156430,ncbi_100156693,ncbi_100157175,ncbi_100157361,ncbi_100157406,ncbi_100157517,ncbi_1001…
ssc-miR-450b-3p	0.296867	1.2013	2.01671	0.0486301	145	ncbi_100049669,ncbi_100144885,ncbi_100152230,ncbi_100152436,ncbi_100152603,ncbi_100152767,ncbi_100152851,ncbi_100152871,ncbi_100153279,ncbi_100153706,ncbi_100154230,ncbi_100154372,ncbi_100154583,ncbi_100154593,ncbi_100154659,ncbi_100154856,ncbi_100154922,ncbi_100155368,ncbi_100155578,ncbi_100155613,ncbi_100155736,ncbi_100156430,ncbi_100156441,ncbi_100156693,ncbi_100156777,ncbi_100156882,ncbi_1001…
ssc-miR-486	77.8952	189.596	1.28332	0.000725091	54	ncbi_100049685,ncbi_100144508,ncbi_100144885,ncbi_100152913,ncbi_100153133,ncbi_100153546,ncbi_100154266,ncbi_100155433,ncbi_100155953,ncbi_100155958,ncbi_100156509,ncbi_100171390,ncbi_100511937,ncbi_100512098,ncbi_100512521,ncbi_100513142,ncbi_100513385,ncbi_100513982,ncbi_100514115,ncbi_100515110,ncbi_100515140,ncbi_100516976,ncbi_100518176,ncbi_100519177,ncbi_100519188,ncbi_100521143,ncbi_1005…
ssc-miR-490	0.01	0.601933	5.91153	0.0155659	103	ncbi_100151794,ncbi_100152451,ncbi_100152767,ncbi_100152913,ncbi_100153279,ncbi_100153433,ncbi_100154828,ncbi_100155350,ncbi_100155578,ncbi_100156430,ncbi_100157264,ncbi_100157361,ncbi_100157406,ncbi_100157517,ncbi_100187577,ncbi_100337669,ncbi_100511003,ncbi_100511128,ncbi_100511276,ncbi_100511282,ncbi_100511419,ncbi_100511634,ncbi_100511895,ncbi_100512566,ncbi_100512607,ncbi_100513084,ncbi_1005…
ssc-miR-490-3p	0.01	0.601933	5.91153	0.0154085	103	ncbi_100151794,ncbi_100152451,ncbi_100152767,ncbi_100152913,ncbi_100153279,ncbi_100153433,ncbi_100154828,ncbi_100155350,ncbi_100155578,ncbi_100156430,ncbi_100157264,ncbi_100157361,ncbi_100157406,ncbi_100157517,ncbi_100187577,ncbi_100337669,ncbi_100511003,ncbi_100511128,ncbi_100511276,ncbi_100511282,ncbi_100511419,ncbi_100511634,ncbi_100511895,ncbi_100512566,ncbi_100512607,ncbi_100513084,ncbi_1005…
ssc-miR-545-5p	0.01	0.6026	5.91313	0.0220478	70	ncbi_100101550,ncbi_100125963,ncbi_100151944,ncbi_100152229,ncbi_100152603,ncbi_100152767,ncbi_100152851,ncbi_100154341,ncbi_100154573,ncbi_100155368,ncbi_100156254,ncbi_100157517,ncbi_100511394,ncbi_100511635,ncbi_100511937,ncbi_100513568,ncbi_100514966,ncbi_100515194,ncbi_100516496,ncbi_100517714,ncbi_100517841,ncbi_100518176,ncbi_100518977,ncbi_100519301,ncbi_100519315,ncbi_100520532,ncbi_1005…
ssc-miR-671-5p	25.0572	8.1123	-1.62704	0.00716415	337	ncbi_100101925,ncbi_100126279,ncbi_100134970,ncbi_100151787,ncbi_100151824,ncbi_100151829,ncbi_100152057,ncbi_100152072,ncbi_100152112,ncbi_100152362,ncbi_100152442,ncbi_100152565,ncbi_100152572,ncbi_100152749,ncbi_100152819,ncbi_100152854,ncbi_100153069,ncbi_100153301,ncbi_100153309,ncbi_100153332,ncbi_100153407,ncbi_100153687,ncbi_100153816,ncbi_100153858,ncbi_100153995,ncbi_100154147,ncbi_1001…
ssc-miR-7-5p	261.971	119.834	-1.12836	0.0230251	416	ncbi_100037284,ncbi_100037285,ncbi_100048959,ncbi_100127158,ncbi_100135663,ncbi_100141308,ncbi_100141417,ncbi_100144422,ncbi_100151752,ncbi_100151812,ncbi_100151824,ncbi_100151828,ncbi_100151916,ncbi_100151938,ncbi_100151975,ncbi_100152054,ncbi_100152072,ncbi_100152514,ncbi_100152554,ncbi_100152565,ncbi_100152645,ncbi_100152679,ncbi_100152780,ncbi_100152819,ncbi_100152831,ncbi_100152854,ncbi_1001…
ssc-miR-708-3p	1.5126	0.2908	-2.37893	0.0172066	399	ncbi_100037284,ncbi_100113469,ncbi_100134968,ncbi_100141411,ncbi_100151812,ncbi_100151821,ncbi_100151824,ncbi_100151828,ncbi_100151839,ncbi_100151975,ncbi_100151978,ncbi_100152072,ncbi_100152117,ncbi_100152141,ncbi_100152189,ncbi_100152211,ncbi_100152243,ncbi_100152304,ncbi_100152442,ncbi_100152458,ncbi_100152572,ncbi_100152645,ncbi_100152664,ncbi_100152690,ncbi_100152737,ncbi_100152778,ncbi_1001…
ssc-miR-7137-3p	22.416	6.29537	-1.83217	0.00319	244	ncbi_100037300,ncbi_100037960,ncbi_100151824,ncbi_100151849,ncbi_100152243,ncbi_100152442,ncbi_100152565,ncbi_100152591,ncbi_100152679,ncbi_100152909,ncbi_100152937,ncbi_100152980,ncbi_100153149,ncbi_100153235,ncbi_100153407,ncbi_100153410,ncbi_100153489,ncbi_100153609,ncbi_100153734,ncbi_100153880,ncbi_100154199,ncbi_100154227,ncbi_100154530,ncbi_100154640,ncbi_100154830,ncbi_100155525,ncbi_1001…

## Sheet: LN-TN
4.3 The target mRNAs of DEmiRNAs were analyzed between LN and TN groups
miRNA	LN_tpm	TN_tpm	log2fc	pvalue	target_num	target_gene
miR-1-y	11.6882	4.47087	-1.38642	5.54545e-06	567	ncbi_100037276,ncbi_100037298,ncbi_100037307,ncbi_100038004,ncbi_100049658,ncbi_100049662,ncbi_100127143,ncbi_100144499,ncbi_100144587,ncbi_100151787,ncbi_100151821,ncbi_100151839,ncbi_100151855,ncbi_100151976,ncbi_100151997,ncbi_100152107,ncbi_100152294,ncbi_100152304,ncbi_100152321,ncbi_100152361,ncbi_100152397,ncbi_100152428,ncbi_100152442,ncbi_100152526,ncbi_100152540,ncbi_100152547,ncbi_1001…
miR-10048-y	1.22537	0.2146	-2.51349	0.00396824	730	ncbi_100034246,ncbi_100037284,ncbi_100037300,ncbi_100049658,ncbi_100101470,ncbi_100125552,ncbi_100125830,ncbi_100125969,ncbi_100126165,ncbi_100134950,ncbi_100137084,ncbi_100151787,ncbi_100151812,ncbi_100151824,ncbi_100151849,ncbi_100151938,ncbi_100151975,ncbi_100151978,ncbi_100152126,ncbi_100152199,ncbi_100152248,ncbi_100152257,ncbi_100152338,ncbi_100152428,ncbi_100152442,ncbi_100152458,ncbi_1001…
miR-101-y	224.754	105.72	-1.0881	2.26973e-08	626	ncbi_100037284,ncbi_100037285,ncbi_100037286,ncbi_100037294,ncbi_100037967,ncbi_100038003,ncbi_100049658,ncbi_100101922,ncbi_100124408,ncbi_100125830,ncbi_100126279,ncbi_100127352,ncbi_100134950,ncbi_100144499,ncbi_100145903,ncbi_100151812,ncbi_100151824,ncbi_100151828,ncbi_100151855,ncbi_100151860,ncbi_100151894,ncbi_100152072,ncbi_100152080,ncbi_100152112,ncbi_100152117,ncbi_100152294,ncbi_1001…
miR-10174-x	201.22	91.4838	-1.13719	1.47468e-08	633	ncbi_100037273,ncbi_100049703,ncbi_100101922,ncbi_100125959,ncbi_100127143,ncbi_100127352,ncbi_100134968,ncbi_100135658,ncbi_100144523,ncbi_100151779,ncbi_100151976,ncbi_100151978,ncbi_100152022,ncbi_100152057,ncbi_100152073,ncbi_100152080,ncbi_100152243,ncbi_100152257,ncbi_100152294,ncbi_100152458,ncbi_100152547,ncbi_100152565,ncbi_100152572,ncbi_100152606,ncbi_100152623,ncbi_100152642,ncbi_1001…
miR-10174-y	24.0094	8.8569	-1.43872	5.57108e-08	957	ncbi_100037276,ncbi_100037284,ncbi_100037285,ncbi_100037294,ncbi_100037298,ncbi_100037300,ncbi_100037969,ncbi_100038003,ncbi_100038004,ncbi_100125375,ncbi_100126279,ncbi_100127143,ncbi_100127352,ncbi_100135658,ncbi_100135667,ncbi_100144591,ncbi_100151839,ncbi_100151855,ncbi_100152054,ncbi_100152072,ncbi_100152073,ncbi_100152126,ncbi_100152180,ncbi_100152211,ncbi_100152238,ncbi_100152239,ncbi_1001…
miR-107-x	0.2227	1.0469	2.23295	0.0424244	57	ncbi_100038025,ncbi_100152125,ncbi_100152372,ncbi_100152851,ncbi_100153130,ncbi_100153801,ncbi_100154205,ncbi_100154230,ncbi_100154395,ncbi_100156404,ncbi_100156555,ncbi_100157892,ncbi_100187727,ncbi_100511843,ncbi_100512251,ncbi_100515194,ncbi_100515838,ncbi_100516289,ncbi_100516827,ncbi_100518423,ncbi_100520193,ncbi_100520308,ncbi_100521871,ncbi_100522792,ncbi_100522971,ncbi_100523638,ncbi_1005…
miR-11972-z	4.78003	2.11643	-1.17539	0.0251594	248	ncbi_100037285,ncbi_100037967,ncbi_100049703,ncbi_100135658,ncbi_100144523,ncbi_100151787,ncbi_100151938,ncbi_100152565,ncbi_100152895,ncbi_100153815,ncbi_100153880,ncbi_100153921,ncbi_100154195,ncbi_100154639,ncbi_100154640,ncbi_100154741,ncbi_100154780,ncbi_100154830,ncbi_100154970,ncbi_100155438,ncbi_100155608,ncbi_100155609,ncbi_100155710,ncbi_100155753,ncbi_100155782,ncbi_100155896,ncbi_1001…
miR-11980-z	58.6666	28.7788	-1.02753	3.81904e-05	132	ncbi_100151888,ncbi_100152189,ncbi_100152646,ncbi_100153072,ncbi_100153149,ncbi_100153219,ncbi_100154195,ncbi_100154597,ncbi_100154640,ncbi_100154830,ncbi_100155666,ncbi_100156949,ncbi_100157029,ncbi_100157089,ncbi_100157179,ncbi_100157250,ncbi_100157287,ncbi_100157471,ncbi_100157588,ncbi_100157762,ncbi_100157871,ncbi_100157912,ncbi_100158076,ncbi_100190899,ncbi_100415810,ncbi_100511669,ncbi_1005…
miR-12095-x	2.3799	0.0684333	-5.12006	2.81227e-05	370	ncbi_100037276,ncbi_100038003,ncbi_100049676,ncbi_100137084,ncbi_100151787,ncbi_100151812,ncbi_100151938,ncbi_100152072,ncbi_100152238,ncbi_100152333,ncbi_100152362,ncbi_100152399,ncbi_100152498,ncbi_100152565,ncbi_100152664,ncbi_100152738,ncbi_100152812,ncbi_100152819,ncbi_100152881,ncbi_100153235,ncbi_100153403,ncbi_100153609,ncbi_100153765,ncbi_100153815,ncbi_100153843,ncbi_100153880,ncbi_1001…
miR-1224-x	1.9565	4.34407	1.15077	0.0190182	56	ncbi_100126284,ncbi_100152372,ncbi_100152598,ncbi_100152643,ncbi_100152838,ncbi_100152851,ncbi_100154659,ncbi_100156555,ncbi_100157037,ncbi_100157572,ncbi_100157578,ncbi_100157892,ncbi_100158017,ncbi_100158236,ncbi_100302638,ncbi_100510975,ncbi_100512251,ncbi_100513275,ncbi_100514209,ncbi_100514841,ncbi_100515194,ncbi_100515924,ncbi_100516827,ncbi_100518588,ncbi_100519899,ncbi_100520726,ncbi_1005…
miR-1236-x	0.2606	2.46177	3.23979	0.000247998	50	ncbi_100037287,ncbi_100125963,ncbi_100153615,ncbi_100154205,ncbi_100155006,ncbi_100155338,ncbi_100155669,ncbi_100155958,ncbi_100156110,ncbi_100156555,ncbi_100170768,ncbi_100187577,ncbi_100294702,ncbi_100510947,ncbi_100511843,ncbi_100511977,ncbi_100512419,ncbi_100512614,ncbi_100513931,ncbi_100515924,ncbi_100516260,ncbi_100518170,ncbi_100519060,ncbi_100519652,ncbi_100520193,ncbi_100520308,ncbi_1005…
miR-1247-x	0.984467	0.133567	-2.88178	0.04434	99	ncbi_100037307,ncbi_100153858,ncbi_100154195,ncbi_100154597,ncbi_100154631,ncbi_100154741,ncbi_100156216,ncbi_100156673,ncbi_100156869,ncbi_100157520,ncbi_100158100,ncbi_100192449,ncbi_100312970,ncbi_100511239,ncbi_100511336,ncbi_100511641,ncbi_100511654,ncbi_100511979,ncbi_100511998,ncbi_100512423,ncbi_100512563,ncbi_100512658,ncbi_100512989,ncbi_100513064,ncbi_100513172,ncbi_100513423,ncbi_1005…
miR-130-x	2.33193	7.16993	1.62043	0.00748837	58	ncbi_100038025,ncbi_100126284,ncbi_100134978,ncbi_100144768,ncbi_100152222,ncbi_100152643,ncbi_100152838,ncbi_100152851,ncbi_100153737,ncbi_100153925,ncbi_100154205,ncbi_100155778,ncbi_100155958,ncbi_100156071,ncbi_100156110,ncbi_100157572,ncbi_100158017,ncbi_100158149,ncbi_100158236,ncbi_100171390,ncbi_100233190,ncbi_100511977,ncbi_100512251,ncbi_100512657,ncbi_100514098,ncbi_100515924,ncbi_1005…
miR-1306-x	1.13697	0.0554333	-4.35829	0.000454114	513	ncbi_100037293,ncbi_100049703,ncbi_100101470,ncbi_100125959,ncbi_100135658,ncbi_100144587,ncbi_100151824,ncbi_100152054,ncbi_100152072,ncbi_100152126,ncbi_100152212,ncbi_100152238,ncbi_100152404,ncbi_100152418,ncbi_100152526,ncbi_100152565,ncbi_100152765,ncbi_100152988,ncbi_100153051,ncbi_100153069,ncbi_100153111,ncbi_100153138,ncbi_100153161,ncbi_100153223,ncbi_100153235,ncbi_100153309,ncbi_1001…
miR-132-x	78.5517	32.7699	-1.26127	2.12942e-09	170	ncbi_100049676,ncbi_100144591,ncbi_100152294,ncbi_100152316,ncbi_100152326,ncbi_100152565,ncbi_100152642,ncbi_100152738,ncbi_100153010,ncbi_100153027,ncbi_100153054,ncbi_100153106,ncbi_100153149,ncbi_100153278,ncbi_100153815,ncbi_100153858,ncbi_100153880,ncbi_100154269,ncbi_100154970,ncbi_100154984,ncbi_100155024,ncbi_100155305,ncbi_100155371,ncbi_100155438,ncbi_100155594,ncbi_100155753,ncbi_1001…
miR-132-y	6.92463	2.00607	-1.78737	1.36783e-06	604	ncbi_100037271,ncbi_100037274,ncbi_100037298,ncbi_100037307,ncbi_100038003,ncbi_100048953,ncbi_100049662,ncbi_100049676,ncbi_100049703,ncbi_100101470,ncbi_100101922,ncbi_100125956,ncbi_100126835,ncbi_100127143,ncbi_100127352,ncbi_100135658,ncbi_100151828,ncbi_100151855,ncbi_100151888,ncbi_100151997,ncbi_100152212,ncbi_100152257,ncbi_100152258,ncbi_100152294,ncbi_100152352,ncbi_100152399,ncbi_1001…
miR-1329-x	0.01	0.543	5.76288	0.0122157	41	ncbi_100037970,ncbi_100151989,ncbi_100152125,ncbi_100152222,ncbi_100152838,ncbi_100154205,ncbi_100156013,ncbi_100157406,ncbi_100157572,ncbi_100157993,ncbi_100158149,ncbi_100158236,ncbi_100286778,ncbi_100511285,ncbi_100512614,ncbi_100512657,ncbi_100515194,ncbi_100516257,ncbi_100517263,ncbi_100518423,ncbi_100520308,ncbi_100520884,ncbi_100524379,ncbi_100524916,ncbi_100524966,ncbi_100525009,ncbi_1005…
miR-135-x	3.1234	7.1046	1.18564	0.00589479	43	ncbi_100049688,ncbi_100151843,ncbi_100152372,ncbi_100152398,ncbi_100152429,ncbi_100152613,ncbi_100152643,ncbi_100152851,ncbi_100153737,ncbi_100153801,ncbi_100155006,ncbi_100156555,ncbi_100158243,ncbi_100302638,ncbi_100511364,ncbi_100512849,ncbi_100513005,ncbi_100513521,ncbi_100514210,ncbi_100516587,ncbi_100516827,ncbi_100516847,ncbi_100519060,ncbi_100520193,ncbi_100520753,ncbi_100521224,ncbi_1005…
miR-135-y	0.137233	1.04403	2.92746	0.0334506	27	ncbi_100126859,ncbi_100152851,ncbi_100153130,ncbi_100154659,ncbi_100157437,ncbi_100511116,ncbi_100511223,ncbi_100512602,ncbi_100513309,ncbi_100513521,ncbi_100515194,ncbi_100516900,ncbi_100517809,ncbi_100518347,ncbi_100522792,ncbi_100523560,ncbi_100524916,ncbi_100620914,ncbi_100622868,ncbi_100624292,ncbi_100626428,ncbi_100737305,ncbi_100737352,ncbi_100739231,ncbi_102162203,ncbi_396949,ncbi_397323
miR-141-y	0.01	27.0104	11.3993	1.77876e-45	57	ncbi_100101550,ncbi_100151989,ncbi_100152372,ncbi_100152598,ncbi_100152838,ncbi_100152851,ncbi_100153254,ncbi_100154284,ncbi_100156013,ncbi_100156555,ncbi_100158149,ncbi_100286778,ncbi_100294702,ncbi_100302638,ncbi_100511188,ncbi_100511223,ncbi_100512614,ncbi_100515084,ncbi_100515838,ncbi_100515924,ncbi_100516257,ncbi_100516827,ncbi_100518202,ncbi_100520570,ncbi_100521659,ncbi_100521871,ncbi_1005…
miR-1537-z	0.725467	0.01	-6.18084	0.0145704	444	ncbi_100037294,ncbi_100126279,ncbi_100134950,ncbi_100135658,ncbi_100135663,ncbi_100141304,ncbi_100144587,ncbi_100151779,ncbi_100151821,ncbi_100151851,ncbi_100151860,ncbi_100151894,ncbi_100152080,ncbi_100152117,ncbi_100152165,ncbi_100152239,ncbi_100152338,ncbi_100152361,ncbi_100152458,ncbi_100152498,ncbi_100152635,ncbi_100152810,ncbi_100152831,ncbi_100152881,ncbi_100152895,ncbi_100152988,ncbi_1001…
miR-181-z	1.44237	0.169167	-3.09192	0.00614329	1110	ncbi_100037271,ncbi_100037284,ncbi_100037285,ncbi_100037300,ncbi_100037307,ncbi_100037969,ncbi_100038003,ncbi_100049694,ncbi_100049703,ncbi_100101922,ncbi_100125826,ncbi_100125830,ncbi_100125956,ncbi_100127158,ncbi_100127352,ncbi_100134950,ncbi_100135658,ncbi_100135663,ncbi_100141401,ncbi_100141411,ncbi_100144422,ncbi_100144487,ncbi_100145903,ncbi_100151779,ncbi_100151821,ncbi_100151839,ncbi_1001…
miR-1814-z	0.183133	0.809633	2.14437	0.0491603	41	ncbi_100049669,ncbi_100126284,ncbi_100152372,ncbi_100152838,ncbi_100152851,ncbi_100153254,ncbi_100153737,ncbi_100154573,ncbi_100156026,ncbi_100157406,ncbi_100158243,ncbi_100170771,ncbi_100286778,ncbi_100511188,ncbi_100512419,ncbi_100514960,ncbi_100515259,ncbi_100518524,ncbi_100518588,ncbi_100519060,ncbi_100519315,ncbi_100521659,ncbi_100522792,ncbi_100523187,ncbi_100620107,ncbi_100620914,ncbi_1006…
miR-190-x	0.170933	1.09223	2.67578	0.0296441	15	ncbi_100152372,ncbi_100152843,ncbi_100156110,ncbi_100233190,ncbi_100511364,ncbi_100511744,ncbi_100511977,ncbi_100512981,ncbi_100519652,ncbi_100524220,ncbi_100626428,ncbi_102162203,ncbi_106509452,ncbi_492315,ncbi_503666
miR-200-x	0.01	5.96253	9.21978	2.44125e-14	16	ncbi_100152851,ncbi_100153254,ncbi_100512795,ncbi_100515259,ncbi_100517809,ncbi_100520308,ncbi_100524220,ncbi_100625290,ncbi_100738736,ncbi_102166405,ncbi_110255173,ncbi_110260118,ncbi_110262039,ncbi_397083,ncbi_397256,ncbi_497061
miR-200-y	0.766033	241.383	8.2997	2.30754e-125	43	ncbi_100144493,ncbi_100151989,ncbi_100152598,ncbi_100153225,ncbi_100153801,ncbi_100154284,ncbi_100154573,ncbi_100155778,ncbi_100155958,ncbi_100156110,ncbi_100156555,ncbi_100157572,ncbi_100157642,ncbi_100158149,ncbi_100286873,ncbi_100510975,ncbi_100512251,ncbi_100512419,ncbi_100513620,ncbi_100513931,ncbi_100514530,ncbi_100515084,ncbi_100518588,ncbi_100519060,ncbi_100519223,ncbi_100519315,ncbi_1005…
miR-204-x	2.24457	0.487733	-2.20227	0.00110258	923	ncbi_100037274,ncbi_100037284,ncbi_100037294,ncbi_100037298,ncbi_100037974,ncbi_100038003,ncbi_100048931,ncbi_100049703,ncbi_100101470,ncbi_100124383,ncbi_100125830,ncbi_100126279,ncbi_100135663,ncbi_100144422,ncbi_100144587,ncbi_100144591,ncbi_100151812,ncbi_100151821,ncbi_100151824,ncbi_100151916,ncbi_100151975,ncbi_100151997,ncbi_100152073,ncbi_100152107,ncbi_100152112,ncbi_100152165,ncbi_1001…
miR-212-x	4.29137	0.835633	-2.3605	2.99373e-06	449	ncbi_100034246,ncbi_100037300,ncbi_100048931,ncbi_100048953,ncbi_100049662,ncbi_100125375,ncbi_100125826,ncbi_100134950,ncbi_100151812,ncbi_100151855,ncbi_100151938,ncbi_100152199,ncbi_100152238,ncbi_100152257,ncbi_100152294,ncbi_100152442,ncbi_100152458,ncbi_100152514,ncbi_100152565,ncbi_100152572,ncbi_100152604,ncbi_100152606,ncbi_100152631,ncbi_100152646,ncbi_100152690,ncbi_100152778,ncbi_1001…
miR-212-y	29.2841	13.4135	-1.12643	7.72997e-05	590	ncbi_100037271,ncbi_100037274,ncbi_100037298,ncbi_100037307,ncbi_100038003,ncbi_100048953,ncbi_100049662,ncbi_100049676,ncbi_100049703,ncbi_100101470,ncbi_100101922,ncbi_100125956,ncbi_100126835,ncbi_100127143,ncbi_100127352,ncbi_100135658,ncbi_100151828,ncbi_100151855,ncbi_100151888,ncbi_100151997,ncbi_100152212,ncbi_100152257,ncbi_100152258,ncbi_100152294,ncbi_100152352,ncbi_100152399,ncbi_1001…
miR-22-z	0.5323	0.01	-5.73417	0.0198081	620	ncbi_100037284,ncbi_100037298,ncbi_100038003,ncbi_100049658,ncbi_100049662,ncbi_100134950,ncbi_100145903,ncbi_100151860,ncbi_100151938,ncbi_100152073,ncbi_100152257,ncbi_100152294,ncbi_100152321,ncbi_100152338,ncbi_100152361,ncbi_100152362,ncbi_100152514,ncbi_100152554,ncbi_100152565,ncbi_100152645,ncbi_100152737,ncbi_100152765,ncbi_100152819,ncbi_100152867,ncbi_100152909,ncbi_100152988,ncbi_1001…
miR-2209-y	2.04143	0.338167	-2.59378	0.00164021	499	ncbi_100113469,ncbi_100124408,ncbi_100141401,ncbi_100151996,ncbi_100151997,ncbi_100152072,ncbi_100152117,ncbi_100152212,ncbi_100152257,ncbi_100152294,ncbi_100152369,ncbi_100152540,ncbi_100152635,ncbi_100152664,ncbi_100152690,ncbi_100152810,ncbi_100152988,ncbi_100153027,ncbi_100153072,ncbi_100153073,ncbi_100153138,ncbi_100153141,ncbi_100153257,ncbi_100153333,ncbi_100153430,ncbi_100153489,ncbi_1001…
miR-2285-z	1.1361	0.104167	-3.44712	0.00591304	406	ncbi_100037298,ncbi_100038004,ncbi_100049661,ncbi_100049703,ncbi_100113469,ncbi_100125956,ncbi_100126279,ncbi_100127352,ncbi_100141401,ncbi_100144487,ncbi_100144591,ncbi_100151821,ncbi_100151855,ncbi_100152057,ncbi_100152073,ncbi_100152080,ncbi_100152165,ncbi_100152646,ncbi_100152652,ncbi_100152675,ncbi_100152755,ncbi_100152819,ncbi_100152895,ncbi_100152988,ncbi_100153006,ncbi_100153010,ncbi_1001…
miR-23-z	5070.7	1895.06	-1.41994	2.40059e-16	944	ncbi_100037276,ncbi_100037284,ncbi_100037285,ncbi_100037294,ncbi_100037298,ncbi_100037300,ncbi_100038003,ncbi_100038004,ncbi_100125375,ncbi_100126279,ncbi_100127143,ncbi_100127352,ncbi_100135658,ncbi_100135667,ncbi_100144591,ncbi_100151839,ncbi_100151855,ncbi_100152054,ncbi_100152072,ncbi_100152073,ncbi_100152126,ncbi_100152180,ncbi_100152211,ncbi_100152238,ncbi_100152239,ncbi_100152248,ncbi_1001…
miR-2566-x	1.35633	0.338167	-2.00391	0.0275338	238	ncbi_100037967,ncbi_100038003,ncbi_100127143,ncbi_100135659,ncbi_100141411,ncbi_100151816,ncbi_100151855,ncbi_100151976,ncbi_100151978,ncbi_100152080,ncbi_100152326,ncbi_100152514,ncbi_100152572,ncbi_100152645,ncbi_100152646,ncbi_100152664,ncbi_100152961,ncbi_100153149,ncbi_100153296,ncbi_100153309,ncbi_100153815,ncbi_100153843,ncbi_100153954,ncbi_100154234,ncbi_100154262,ncbi_100154597,ncbi_1001…
miR-263-x	7.2087	0.565633	-3.6718	0.00684503	506	ncbi_100037293,ncbi_100037307,ncbi_100037967,ncbi_100049703,ncbi_100101922,ncbi_100126279,ncbi_100151779,ncbi_100151888,ncbi_100151997,ncbi_100152057,ncbi_100152072,ncbi_100152073,ncbi_100152112,ncbi_100152180,ncbi_100152239,ncbi_100152294,ncbi_100152321,ncbi_100152333,ncbi_100152548,ncbi_100152554,ncbi_100152572,ncbi_100152606,ncbi_100152675,ncbi_100152738,ncbi_100152755,ncbi_100152909,ncbi_1001…
miR-276-y	2.2466	0.152933	-3.87677	0.036966	745	ncbi_100037276,ncbi_100037284,ncbi_100037294,ncbi_100037307,ncbi_100037969,ncbi_100049703,ncbi_100124408,ncbi_100125552,ncbi_100125956,ncbi_100126165,ncbi_100126279,ncbi_100127486,ncbi_100135658,ncbi_100144487,ncbi_100151812,ncbi_100151824,ncbi_100151976,ncbi_100151978,ncbi_100152061,ncbi_100152073,ncbi_100152077,ncbi_100152126,ncbi_100152189,ncbi_100152205,ncbi_100152211,ncbi_100152212,ncbi_1001…
miR-2835-z	0.8906	0.169167	-2.39633	0.0224826	471	ncbi_100037284,ncbi_100037300,ncbi_100038004,ncbi_100125375,ncbi_100125830,ncbi_100135658,ncbi_100137084,ncbi_100151888,ncbi_100151976,ncbi_100152057,ncbi_100152165,ncbi_100152211,ncbi_100152243,ncbi_100152257,ncbi_100152338,ncbi_100152362,ncbi_100152404,ncbi_100152428,ncbi_100152458,ncbi_100152498,ncbi_100152526,ncbi_100152540,ncbi_100152554,ncbi_100152635,ncbi_100152645,ncbi_100152690,ncbi_1001…
miR-3085-y	0.183133	3.25793	4.15299	9.31714e-07	111	ncbi_100125963,ncbi_100126284,ncbi_100141422,ncbi_100152598,ncbi_100152838,ncbi_100152851,ncbi_100153068,ncbi_100153225,ncbi_100153737,ncbi_100153821,ncbi_100154205,ncbi_100154230,ncbi_100154511,ncbi_100154659,ncbi_100155006,ncbi_100155273,ncbi_100156288,ncbi_100156484,ncbi_100156555,ncbi_100157037,ncbi_100157437,ncbi_100158149,ncbi_100158236,ncbi_100302638,ncbi_100511116,ncbi_100511223,ncbi_1005…
miR-31-x	2.78263	0.500667	-2.47453	0.0388869	542	ncbi_100037303,ncbi_100037969,ncbi_100038003,ncbi_100038004,ncbi_100049670,ncbi_100049676,ncbi_100049703,ncbi_100125956,ncbi_100127143,ncbi_100127466,ncbi_100134950,ncbi_100135658,ncbi_100135663,ncbi_100141411,ncbi_100144422,ncbi_100144591,ncbi_100151821,ncbi_100152072,ncbi_100152077,ncbi_100152205,ncbi_100152238,ncbi_100152239,ncbi_100152257,ncbi_100152361,ncbi_100152362,ncbi_100152572,ncbi_1001…
miR-3242-z	1.27457	0.2342	-2.44419	0.0123566	465	ncbi_100037276,ncbi_100037284,ncbi_100037294,ncbi_100037967,ncbi_100038003,ncbi_100125375,ncbi_100126279,ncbi_100144422,ncbi_100151821,ncbi_100151888,ncbi_100151978,ncbi_100151996,ncbi_100152072,ncbi_100152080,ncbi_100152212,ncbi_100152257,ncbi_100152294,ncbi_100152319,ncbi_100152418,ncbi_100152526,ncbi_100152599,ncbi_100152646,ncbi_100152819,ncbi_100152988,ncbi_100153025,ncbi_100153027,ncbi_1001…
miR-335-y	27.3947	59.6964	1.12375	2.18417e-06	35	ncbi_100126284,ncbi_100152222,ncbi_100155169,ncbi_100157572,ncbi_100171390,ncbi_100511744,ncbi_100512602,ncbi_100514185,ncbi_100515924,ncbi_100516366,ncbi_100516827,ncbi_100518202,ncbi_100518855,ncbi_100518874,ncbi_100520570,ncbi_100524220,ncbi_100524513,ncbi_100620914,ncbi_100626428,ncbi_100737352,ncbi_100737940,ncbi_100738736,ncbi_100739115,ncbi_102166405,ncbi_106504121,ncbi_110255332,ncbi_1102…
miR-34-x	7.68333	16.9294	1.13972	0.0105313	102	ncbi_100125963,ncbi_100151989,ncbi_100152372,ncbi_100152598,ncbi_100152838,ncbi_100152843,ncbi_100152851,ncbi_100153068,ncbi_100153386,ncbi_100153486,ncbi_100153737,ncbi_100153821,ncbi_100154230,ncbi_100154486,ncbi_100154659,ncbi_100155273,ncbi_100156110,ncbi_100156288,ncbi_100156484,ncbi_100157037,ncbi_100157834,ncbi_100158149,ncbi_100171390,ncbi_100294702,ncbi_100302638,ncbi_100510975,ncbi_1005…
miR-370-x	0.959333	0.211467	-2.1816	0.0453192	578	ncbi_100037298,ncbi_100038003,ncbi_100101922,ncbi_100125376,ncbi_100134950,ncbi_100135658,ncbi_100151839,ncbi_100151938,ncbi_100152072,ncbi_100152080,ncbi_100152082,ncbi_100152199,ncbi_100152257,ncbi_100152294,ncbi_100152326,ncbi_100152333,ncbi_100152361,ncbi_100152362,ncbi_100152442,ncbi_100152458,ncbi_100152492,ncbi_100152572,ncbi_100152623,ncbi_100152631,ncbi_100152664,ncbi_100152679,ncbi_1001…
miR-378-y	0.6359	2.0288	1.67375	0.0277251	49	ncbi_100126851,ncbi_100152628,ncbi_100153254,ncbi_100154025,ncbi_100154230,ncbi_100154573,ncbi_100154579,ncbi_100156484,ncbi_100157460,ncbi_100157892,ncbi_100171390,ncbi_100302638,ncbi_100513275,ncbi_100514960,ncbi_100516827,ncbi_100517809,ncbi_100518202,ncbi_100518855,ncbi_100518874,ncbi_100519650,ncbi_100521185,ncbi_100521503,ncbi_100521912,ncbi_100522792,ncbi_100522971,ncbi_100524682,ncbi_1005…
miR-380-x	1.56437	3.86897	1.30637	0.0115748	31	ncbi_100144768,ncbi_100152838,ncbi_100152851,ncbi_100153254,ncbi_100154573,ncbi_100155006,ncbi_100158017,ncbi_100158236,ncbi_100511665,ncbi_100512419,ncbi_100514098,ncbi_100514960,ncbi_100515924,ncbi_100516257,ncbi_100516335,ncbi_100516847,ncbi_100517809,ncbi_100518347,ncbi_100519997,ncbi_100523972,ncbi_100620107,ncbi_100620914,ncbi_100624191,ncbi_100624193,ncbi_100737690,ncbi_100739115,ncbi_1102…
miR-409-z	0.8919	0.01	-6.47881	0.000420434	544	ncbi_100127143,ncbi_100127158,ncbi_100127352,ncbi_100141411,ncbi_100151888,ncbi_100151978,ncbi_100151997,ncbi_100152057,ncbi_100152061,ncbi_100152072,ncbi_100152073,ncbi_100152180,ncbi_100152239,ncbi_100152362,ncbi_100152428,ncbi_100152492,ncbi_100152554,ncbi_100152664,ncbi_100152755,ncbi_100152763,ncbi_100152819,ncbi_100152895,ncbi_100153007,ncbi_100153025,ncbi_100153033,ncbi_100153073,ncbi_1001…
miR-425-y	1.7876	0.494133	-1.85505	0.00682809	127	ncbi_100037307,ncbi_100049703,ncbi_100101922,ncbi_100144523,ncbi_100151839,ncbi_100151975,ncbi_100151997,ncbi_100152238,ncbi_100152675,ncbi_100152738,ncbi_100152988,ncbi_100153830,ncbi_100153906,ncbi_100154013,ncbi_100155163,ncbi_100155286,ncbi_100155594,ncbi_100156455,ncbi_100156877,ncbi_100157658,ncbi_100157912,ncbi_100158068,ncbi_100158194,ncbi_100511137,ncbi_100511488,ncbi_100511643,ncbi_1005…
miR-4286-z	11.5442	41.3054	1.83917	9.90485e-10	86	ncbi_100125963,ncbi_100152598,ncbi_100152643,ncbi_100152838,ncbi_100152843,ncbi_100152851,ncbi_100153615,ncbi_100153737,ncbi_100154205,ncbi_100154486,ncbi_100155958,ncbi_100156071,ncbi_100156288,ncbi_100156484,ncbi_100156555,ncbi_100157085,ncbi_100157266,ncbi_100157572,ncbi_100187577,ncbi_100511223,ncbi_100511285,ncbi_100511665,ncbi_100512419,ncbi_100512602,ncbi_100514098,ncbi_100514530,ncbi_1005…
miR-430-z	1.87	0.565867	-1.7245	0.0148649	602	ncbi_100037284,ncbi_100037294,ncbi_100037300,ncbi_100049703,ncbi_100101470,ncbi_100113469,ncbi_100125375,ncbi_100126279,ncbi_100127466,ncbi_100135667,ncbi_100145903,ncbi_100151812,ncbi_100151824,ncbi_100151855,ncbi_100151860,ncbi_100151916,ncbi_100151954,ncbi_100151975,ncbi_100152054,ncbi_100152072,ncbi_100152107,ncbi_100152112,ncbi_100152165,ncbi_100152257,ncbi_100152316,ncbi_100152361,ncbi_1001…
miR-449-x	6.65837	13.9301	1.06497	0.00268781	102	ncbi_100125963,ncbi_100151989,ncbi_100152372,ncbi_100152598,ncbi_100152838,ncbi_100152843,ncbi_100152851,ncbi_100153068,ncbi_100153386,ncbi_100153486,ncbi_100153737,ncbi_100153821,ncbi_100154230,ncbi_100154486,ncbi_100154659,ncbi_100155273,ncbi_100156110,ncbi_100156288,ncbi_100156484,ncbi_100157037,ncbi_100157834,ncbi_100158149,ncbi_100171390,ncbi_100294702,ncbi_100302638,ncbi_100510975,ncbi_1005…
miR-460-x	3.1148	0.598233	-2.38036	3.91587e-05	507	ncbi_100038004,ncbi_100048953,ncbi_100049658,ncbi_100049676,ncbi_100049703,ncbi_100113469,ncbi_100126165,ncbi_100127449,ncbi_100127466,ncbi_100135658,ncbi_100135663,ncbi_100145903,ncbi_100151784,ncbi_100151812,ncbi_100151839,ncbi_100151855,ncbi_100151976,ncbi_100151978,ncbi_100152073,ncbi_100152112,ncbi_100152117,ncbi_100152165,ncbi_100152189,ncbi_100152199,ncbi_100152212,ncbi_100152238,ncbi_1001…
miR-4668-x	0.694367	0.01	-6.11763	0.0142777	373	ncbi_100037285,ncbi_100037294,ncbi_100037298,ncbi_100038004,ncbi_100049658,ncbi_100049694,ncbi_100125826,ncbi_100126165,ncbi_100127143,ncbi_100151821,ncbi_100151978,ncbi_100152054,ncbi_100152057,ncbi_100152072,ncbi_100152112,ncbi_100152238,ncbi_100152257,ncbi_100152319,ncbi_100152338,ncbi_100152458,ncbi_100152526,ncbi_100152547,ncbi_100152664,ncbi_100152675,ncbi_100152765,ncbi_100152881,ncbi_1001…
miR-488-x	2.5851	0.624167	-2.05022	0.000694909	469	ncbi_100037284,ncbi_100037294,ncbi_100037967,ncbi_100038004,ncbi_100101922,ncbi_100125375,ncbi_100135658,ncbi_100141411,ncbi_100151812,ncbi_100151821,ncbi_100151824,ncbi_100151864,ncbi_100152072,ncbi_100152080,ncbi_100152117,ncbi_100152165,ncbi_100152258,ncbi_100152352,ncbi_100152565,ncbi_100152585,ncbi_100152664,ncbi_100152819,ncbi_100152912,ncbi_100152915,ncbi_100153027,ncbi_100153069,ncbi_1001…
miR-488-y	1.36017	0.328467	-2.04996	0.00910856	731	ncbi_100037271,ncbi_100037294,ncbi_100037298,ncbi_100037300,ncbi_100038004,ncbi_100049670,ncbi_100101922,ncbi_100101927,ncbi_100126165,ncbi_100126279,ncbi_100127158,ncbi_100127352,ncbi_100135663,ncbi_100151812,ncbi_100151821,ncbi_100151824,ncbi_100151851,ncbi_100151976,ncbi_100151997,ncbi_100152126,ncbi_100152205,ncbi_100152211,ncbi_100152243,ncbi_100152294,ncbi_100152304,ncbi_100152316,ncbi_1001…
miR-4913-y	1.22407	0.185433	-2.72271	0.00575618	566	ncbi_100037294,ncbi_100037307,ncbi_100037967,ncbi_100038003,ncbi_100049670,ncbi_100049703,ncbi_100135658,ncbi_100135663,ncbi_100144523,ncbi_100151888,ncbi_100151976,ncbi_100152073,ncbi_100152180,ncbi_100152212,ncbi_100152243,ncbi_100152257,ncbi_100152321,ncbi_100152442,ncbi_100152526,ncbi_100152547,ncbi_100152548,ncbi_100152554,ncbi_100152606,ncbi_100152646,ncbi_100152664,ncbi_100152810,ncbi_1001…
miR-4961-y	3.10887	1.0176	-1.61122	0.00214518	168	ncbi_100037969,ncbi_100125826,ncbi_100126279,ncbi_100151997,ncbi_100152338,ncbi_100153233,ncbi_100153235,ncbi_100153648,ncbi_100153677,ncbi_100153843,ncbi_100153977,ncbi_100154199,ncbi_100154444,ncbi_100154460,ncbi_100154631,ncbi_100154790,ncbi_100155024,ncbi_100155388,ncbi_100155587,ncbi_100155900,ncbi_100155972,ncbi_100156479,ncbi_100156704,ncbi_100156899,ncbi_100156909,ncbi_100156946,ncbi_1001…
miR-4982-y	3.22637	0.773767	-2.05994	0.000306618	712	ncbi_100037285,ncbi_100037294,ncbi_100037969,ncbi_100038003,ncbi_100049673,ncbi_100113469,ncbi_100125956,ncbi_100125959,ncbi_100126279,ncbi_100127158,ncbi_100144523,ncbi_100144587,ncbi_100144591,ncbi_100151787,ncbi_100151821,ncbi_100151824,ncbi_100151978,ncbi_100151996,ncbi_100152057,ncbi_100152061,ncbi_100152082,ncbi_100152211,ncbi_100152212,ncbi_100152319,ncbi_100152352,ncbi_100152361,ncbi_1001…
miR-513-y	1.21317	0.1919	-2.66035	0.00545678	234	ncbi_100037276,ncbi_100125959,ncbi_100127466,ncbi_100151997,ncbi_100152212,ncbi_100152321,ncbi_100152428,ncbi_100152442,ncbi_100152526,ncbi_100152554,ncbi_100152646,ncbi_100152679,ncbi_100152812,ncbi_100152980,ncbi_100153025,ncbi_100153072,ncbi_100153149,ncbi_100153217,ncbi_100153219,ncbi_100153395,ncbi_100153657,ncbi_100154353,ncbi_100154460,ncbi_100154631,ncbi_100154810,ncbi_100155078,ncbi_1001…
miR-542-y	4.28513	1.333	-1.68466	0.00129175	561	ncbi_100038004,ncbi_100101470,ncbi_100101922,ncbi_100101927,ncbi_100125552,ncbi_100125826,ncbi_100125956,ncbi_100135663,ncbi_100144587,ncbi_100151779,ncbi_100151812,ncbi_100151851,ncbi_100151855,ncbi_100151976,ncbi_100152165,ncbi_100152199,ncbi_100152243,ncbi_100152257,ncbi_100152304,ncbi_100152316,ncbi_100152326,ncbi_100152361,ncbi_100152442,ncbi_100152498,ncbi_100152565,ncbi_100152572,ncbi_1001…
miR-545-y	5.25877	2.5328	-1.05399	0.0084224	902	ncbi_100037284,ncbi_100037285,ncbi_100037294,ncbi_100037303,ncbi_100038003,ncbi_100038004,ncbi_100048953,ncbi_100049658,ncbi_100101470,ncbi_100101922,ncbi_100124408,ncbi_100125375,ncbi_100125826,ncbi_100126279,ncbi_100127352,ncbi_100127466,ncbi_100135663,ncbi_100137084,ncbi_100144487,ncbi_100144523,ncbi_100151779,ncbi_100151812,ncbi_100151888,ncbi_100151916,ncbi_100151976,ncbi_100151978,ncbi_1001…
miR-5551-x	0.531	0.0489667	-3.43884	0.0497662	349	ncbi_100037285,ncbi_100037298,ncbi_100125959,ncbi_100151824,ncbi_100151839,ncbi_100151976,ncbi_100152238,ncbi_100152239,ncbi_100152243,ncbi_100152257,ncbi_100152319,ncbi_100152362,ncbi_100152442,ncbi_100152548,ncbi_100152645,ncbi_100152819,ncbi_100152912,ncbi_100153007,ncbi_100153149,ncbi_100153219,ncbi_100153309,ncbi_100153403,ncbi_100153749,ncbi_100153830,ncbi_100153838,ncbi_100154013,ncbi_1001…
miR-574-x	7.08347	14.2471	1.00814	0.0353875	62	ncbi_100049669,ncbi_100144768,ncbi_100151989,ncbi_100152125,ncbi_100152372,ncbi_100152429,ncbi_100152598,ncbi_100152851,ncbi_100153254,ncbi_100154230,ncbi_100154770,ncbi_100155669,ncbi_100156110,ncbi_100157085,ncbi_100157437,ncbi_100157572,ncbi_100157578,ncbi_100233195,ncbi_100294702,ncbi_100511130,ncbi_100511223,ncbi_100511413,ncbi_100512419,ncbi_100512614,ncbi_100514841,ncbi_100515781,ncbi_1005…
miR-6094-y	3.69007	0.305867	-3.59267	0.00425681	91	ncbi_100049703,ncbi_100152867,ncbi_100153296,ncbi_100155068,ncbi_100155163,ncbi_100155257,ncbi_100155594,ncbi_100155627,ncbi_100155634,ncbi_100156032,ncbi_100156418,ncbi_100157106,ncbi_100157196,ncbi_100157197,ncbi_100157473,ncbi_100157743,ncbi_100157774,ncbi_100158037,ncbi_100158108,ncbi_100216478,ncbi_100511070,ncbi_100511173,ncbi_100511975,ncbi_100512104,ncbi_100512139,ncbi_100512505,ncbi_1005…
miR-6519-z	0.7108	2.4584	1.7902	0.00752267	44	ncbi_100151892,ncbi_100152125,ncbi_100152598,ncbi_100152838,ncbi_100153925,ncbi_100154230,ncbi_100154511,ncbi_100154573,ncbi_100154659,ncbi_100156555,ncbi_100158149,ncbi_100187577,ncbi_100286778,ncbi_100511116,ncbi_100511744,ncbi_100512115,ncbi_100513357,ncbi_100513850,ncbi_100514098,ncbi_100514401,ncbi_100514841,ncbi_100516289,ncbi_100516587,ncbi_100517557,ncbi_100519223,ncbi_100520469,ncbi_1005…
miR-6596-x	3.38643	1.23913	-1.45044	0.00521058	102	ncbi_100034246,ncbi_100037948,ncbi_100038003,ncbi_100151779,ncbi_100151824,ncbi_100153434,ncbi_100153815,ncbi_100153880,ncbi_100154640,ncbi_100155237,ncbi_100155834,ncbi_100156104,ncbi_100156949,ncbi_100157179,ncbi_100157274,ncbi_100157287,ncbi_100158100,ncbi_100190899,ncbi_100312970,ncbi_100316850,ncbi_100337675,ncbi_100511175,ncbi_100511216,ncbi_100511522,ncbi_100511641,ncbi_100512193,ncbi_1005…
miR-6747-y	2.0796	0.403133	-2.36698	0.0161843	685	ncbi_100037284,ncbi_100037298,ncbi_100037300,ncbi_100037969,ncbi_100038003,ncbi_100101470,ncbi_100113469,ncbi_100127143,ncbi_100127352,ncbi_100135659,ncbi_100137084,ncbi_100144499,ncbi_100144591,ncbi_100151849,ncbi_100151851,ncbi_100151975,ncbi_100152072,ncbi_100152126,ncbi_100152211,ncbi_100152239,ncbi_100152257,ncbi_100152294,ncbi_100152321,ncbi_100152333,ncbi_100152345,ncbi_100152418,ncbi_1001…
miR-6903-y	0.5323	0.01	-5.73417	0.019596	277	ncbi_100037284,ncbi_100037298,ncbi_100048953,ncbi_100049703,ncbi_100101470,ncbi_100126835,ncbi_100137084,ncbi_100151779,ncbi_100151888,ncbi_100151978,ncbi_100152211,ncbi_100152319,ncbi_100152333,ncbi_100152572,ncbi_100152645,ncbi_100152915,ncbi_100153027,ncbi_100153168,ncbi_100153257,ncbi_100153278,ncbi_100153402,ncbi_100153815,ncbi_100153880,ncbi_100154199,ncbi_100154578,ncbi_100154741,ncbi_1001…
miR-6916-x	2.4406	0.464867	-2.39235	0.000273414	389	ncbi_100037274,ncbi_100037974,ncbi_100049676,ncbi_100049703,ncbi_100151821,ncbi_100151824,ncbi_100151888,ncbi_100151976,ncbi_100152117,ncbi_100152212,ncbi_100152294,ncbi_100152333,ncbi_100152361,ncbi_100152362,ncbi_100152442,ncbi_100152492,ncbi_100152635,ncbi_100152645,ncbi_100152679,ncbi_100152765,ncbi_100152819,ncbi_100153010,ncbi_100153069,ncbi_100153151,ncbi_100153219,ncbi_100153257,ncbi_1001…
miR-71-y	0.7347	0.01	-6.19908	0.019652	344	ncbi_100037284,ncbi_100125826,ncbi_100127352,ncbi_100134950,ncbi_100151812,ncbi_100151860,ncbi_100152126,ncbi_100152189,ncbi_100152212,ncbi_100152321,ncbi_100152458,ncbi_100152540,ncbi_100152572,ncbi_100152774,ncbi_100152819,ncbi_100152867,ncbi_100152909,ncbi_100152915,ncbi_100153010,ncbi_100153027,ncbi_100153069,ncbi_100153106,ncbi_100153111,ncbi_100153235,ncbi_100153301,ncbi_100153332,ncbi_1001…
miR-7194-y	47.4588	9.35513	-2.34285	1.24582e-20	611	ncbi_100037276,ncbi_100037948,ncbi_100037967,ncbi_100038003,ncbi_100038004,ncbi_100049662,ncbi_100049670,ncbi_100125826,ncbi_100134950,ncbi_100144587,ncbi_100145903,ncbi_100151779,ncbi_100151821,ncbi_100151851,ncbi_100151860,ncbi_100151888,ncbi_100151938,ncbi_100151975,ncbi_100151997,ncbi_100152072,ncbi_100152073,ncbi_100152107,ncbi_100152126,ncbi_100152165,ncbi_100152211,ncbi_100152248,ncbi_1001…
miR-7351-x	1.05517	0.113867	-3.21205	0.0115827	319	ncbi_100048931,ncbi_100049703,ncbi_100127466,ncbi_100141411,ncbi_100144422,ncbi_100144487,ncbi_100144587,ncbi_100151812,ncbi_100151839,ncbi_100151855,ncbi_100151978,ncbi_100152057,ncbi_100152238,ncbi_100152361,ncbi_100152442,ncbi_100152565,ncbi_100152599,ncbi_100152652,ncbi_100152664,ncbi_100152675,ncbi_100152755,ncbi_100152819,ncbi_100152912,ncbi_100153069,ncbi_100153149,ncbi_100153309,ncbi_1001…
miR-7386-y	0.541933	0.01	-5.76004	0.0140635	993	ncbi_100034246,ncbi_100037276,ncbi_100037284,ncbi_100037285,ncbi_100037286,ncbi_100037294,ncbi_100037298,ncbi_100037300,ncbi_100037967,ncbi_100037969,ncbi_100038003,ncbi_100049662,ncbi_100101470,ncbi_100125552,ncbi_100127466,ncbi_100134950,ncbi_100135658,ncbi_100135663,ncbi_100141411,ncbi_100144499,ncbi_100144587,ncbi_100151787,ncbi_100151821,ncbi_100151839,ncbi_100151894,ncbi_100151978,ncbi_1001…
miR-753-z	0.7306	0.01	-6.19101	0.0126558	354	ncbi_100037284,ncbi_100125830,ncbi_100127158,ncbi_100144591,ncbi_100152189,ncbi_100152199,ncbi_100152248,ncbi_100152257,ncbi_100152361,ncbi_100152642,ncbi_100152679,ncbi_100152812,ncbi_100152895,ncbi_100153027,ncbi_100153054,ncbi_100153069,ncbi_100153141,ncbi_100153219,ncbi_100153257,ncbi_100153309,ncbi_100153333,ncbi_100153434,ncbi_100153595,ncbi_100153880,ncbi_100154195,ncbi_100154227,ncbi_1001…
miR-760-y	1.934	4.8282	1.3199	0.0107062	122	ncbi_100038025,ncbi_100126284,ncbi_100126859,ncbi_100152222,ncbi_100152372,ncbi_100152429,ncbi_100152838,ncbi_100152851,ncbi_100153068,ncbi_100153225,ncbi_100153801,ncbi_100153821,ncbi_100154025,ncbi_100154205,ncbi_100154486,ncbi_100154511,ncbi_100154573,ncbi_100154659,ncbi_100155273,ncbi_100155282,ncbi_100155734,ncbi_100155958,ncbi_100156484,ncbi_100156555,ncbi_100156937,ncbi_100157037,ncbi_1001…
miR-769-x	2.66557	5.36497	1.00913	0.0477228	57	ncbi_100037970,ncbi_100125963,ncbi_100152222,ncbi_100152372,ncbi_100152429,ncbi_100152851,ncbi_100153225,ncbi_100154205,ncbi_100154230,ncbi_100154573,ncbi_100154659,ncbi_100155006,ncbi_100156110,ncbi_100156404,ncbi_100156555,ncbi_100157037,ncbi_100157194,ncbi_100157993,ncbi_100294702,ncbi_100511188,ncbi_100511413,ncbi_100512614,ncbi_100513370,ncbi_100514109,ncbi_100514466,ncbi_100514841,ncbi_1005…
miR-7857-y	7.35203	17.3463	1.23841	0.000197632	43	ncbi_100152851,ncbi_100154205,ncbi_100155006,ncbi_100156071,ncbi_100157037,ncbi_100157993,ncbi_100158236,ncbi_100170771,ncbi_100171390,ncbi_100271745,ncbi_100511843,ncbi_100512476,ncbi_100512657,ncbi_100513620,ncbi_100513931,ncbi_100514841,ncbi_100514960,ncbi_100516289,ncbi_100518044,ncbi_100518347,ncbi_100519652,ncbi_100523560,ncbi_100523618,ncbi_100524220,ncbi_100524916,ncbi_100623846,ncbi_1006…
miR-8402-y	7.13033	0.848533	-3.07093	1.72095e-11	525	ncbi_100037273,ncbi_100037274,ncbi_100037285,ncbi_100037969,ncbi_100049703,ncbi_100101927,ncbi_100124408,ncbi_100144487,ncbi_100144591,ncbi_100151779,ncbi_100151821,ncbi_100151824,ncbi_100151860,ncbi_100151888,ncbi_100151997,ncbi_100152117,ncbi_100152126,ncbi_100152199,ncbi_100152205,ncbi_100152257,ncbi_100152294,ncbi_100152442,ncbi_100152458,ncbi_100152572,ncbi_100152585,ncbi_100152606,ncbi_1001…
miR-8410-y	4.46903	0.7251	-2.62371	1.24341e-07	530	ncbi_100037273,ncbi_100037274,ncbi_100037276,ncbi_100037284,ncbi_100037294,ncbi_100037307,ncbi_100037967,ncbi_100037969,ncbi_100049694,ncbi_100049703,ncbi_100101470,ncbi_100151784,ncbi_100151821,ncbi_100151824,ncbi_100151839,ncbi_100151851,ncbi_100151860,ncbi_100151976,ncbi_100152073,ncbi_100152126,ncbi_100152205,ncbi_100152212,ncbi_100152257,ncbi_100152404,ncbi_100152442,ncbi_100152498,ncbi_1001…
miR-873-z	0.426167	0.01	-5.41335	0.0310195	337	ncbi_100037285,ncbi_100037969,ncbi_100038003,ncbi_100049703,ncbi_100125375,ncbi_100127352,ncbi_100134950,ncbi_100141411,ncbi_100144587,ncbi_100151860,ncbi_100151888,ncbi_100152054,ncbi_100152165,ncbi_100152294,ncbi_100152316,ncbi_100152321,ncbi_100152338,ncbi_100152362,ncbi_100152442,ncbi_100152554,ncbi_100152734,ncbi_100152771,ncbi_100152912,ncbi_100152988,ncbi_100153025,ncbi_100153138,ncbi_1001…
miR-8940-z	2.05193	0.585467	-1.80932	0.0104459	505	ncbi_100037286,ncbi_100048953,ncbi_100049703,ncbi_100101470,ncbi_100127143,ncbi_100135663,ncbi_100145903,ncbi_100151975,ncbi_100151997,ncbi_100152080,ncbi_100152239,ncbi_100152257,ncbi_100152362,ncbi_100152572,ncbi_100152599,ncbi_100152664,ncbi_100152763,ncbi_100152912,ncbi_100152915,ncbi_100153010,ncbi_100153051,ncbi_100153069,ncbi_100153219,ncbi_100153278,ncbi_100153309,ncbi_100153434,ncbi_1001…
miR-9261-z	2.35137	0.9527	-1.30341	0.00960667	128	ncbi_100151851,ncbi_100152239,ncbi_100152321,ncbi_100153233,ncbi_100153738,ncbi_100153815,ncbi_100153858,ncbi_100153921,ncbi_100154080,ncbi_100154604,ncbi_100155117,ncbi_100155438,ncbi_100155782,ncbi_100156493,ncbi_100156502,ncbi_100156897,ncbi_100157196,ncbi_100157287,ncbi_100157387,ncbi_100157526,ncbi_100157742,ncbi_100157743,ncbi_100157914,ncbi_100158108,ncbi_100337663,ncbi_100510894,ncbi_1005…
miR-9270-z	1.6091	0.468233	-1.78095	0.0174839	721	ncbi_100037284,ncbi_100037307,ncbi_100037967,ncbi_100038003,ncbi_100038004,ncbi_100049661,ncbi_100049662,ncbi_100101922,ncbi_100125969,ncbi_100135658,ncbi_100141401,ncbi_100141411,ncbi_100144422,ncbi_100151787,ncbi_100151855,ncbi_100151888,ncbi_100152022,ncbi_100152072,ncbi_100152080,ncbi_100152082,ncbi_100152112,ncbi_100152211,ncbi_100152243,ncbi_100152257,ncbi_100152294,ncbi_100152333,ncbi_1001…
miR-9464-z	24.3749	5.62453	-2.11559	4.5316e-12	335	ncbi_100049662,ncbi_100126279,ncbi_100127352,ncbi_100144591,ncbi_100145903,ncbi_100151855,ncbi_100151976,ncbi_100152072,ncbi_100152117,ncbi_100152126,ncbi_100152248,ncbi_100152361,ncbi_100152664,ncbi_100152765,ncbi_100152895,ncbi_100152915,ncbi_100153007,ncbi_100153072,ncbi_100153141,ncbi_100153257,ncbi_100153395,ncbi_100153567,ncbi_100153609,ncbi_100153685,ncbi_100153734,ncbi_100153838,ncbi_1001…
miR-96-y	0.889333	0.0489667	-4.18285	0.00587434	208	ncbi_100127466,ncbi_100141310,ncbi_100151978,ncbi_100152679,ncbi_100152734,ncbi_100152774,ncbi_100152778,ncbi_100152819,ncbi_100152912,ncbi_100152988,ncbi_100153010,ncbi_100153060,ncbi_100153111,ncbi_100153138,ncbi_100153217,ncbi_100153219,ncbi_100153268,ncbi_100153395,ncbi_100153410,ncbi_100153428,ncbi_100153489,ncbi_100153567,ncbi_100153595,ncbi_100153604,ncbi_100153880,ncbi_100154269,ncbi_1001…
miR-96-z	5.98823	2.32787	-1.36312	0.000618677	302	ncbi_100037274,ncbi_100037276,ncbi_100037303,ncbi_100048953,ncbi_100049703,ncbi_100125959,ncbi_100144487,ncbi_100151888,ncbi_100151975,ncbi_100152057,ncbi_100152073,ncbi_100152257,ncbi_100152428,ncbi_100152572,ncbi_100152771,ncbi_100152780,ncbi_100152812,ncbi_100152819,ncbi_100152895,ncbi_100153004,ncbi_100153069,ncbi_100153106,ncbi_100153161,ncbi_100153219,ncbi_100153233,ncbi_100153301,ncbi_1001…
miR-9620-y	1.1344	0.1919	-2.5635	0.00956297	404	ncbi_100037294,ncbi_100037298,ncbi_100037300,ncbi_100037969,ncbi_100125375,ncbi_100127449,ncbi_100151839,ncbi_100151954,ncbi_100152165,ncbi_100152248,ncbi_100152257,ncbi_100152319,ncbi_100152321,ncbi_100152333,ncbi_100152428,ncbi_100152442,ncbi_100152526,ncbi_100152548,ncbi_100152645,ncbi_100152646,ncbi_100152737,ncbi_100152782,ncbi_100152912,ncbi_100152915,ncbi_100152988,ncbi_100153027,ncbi_1001…
miR-9851-y	0.0706667	0.549467	2.95893	0.044921	68	ncbi_100126859,ncbi_100144768,ncbi_100152372,ncbi_100152429,ncbi_100152643,ncbi_100153962,ncbi_100154205,ncbi_100154486,ncbi_100154579,ncbi_100154659,ncbi_100155273,ncbi_100155573,ncbi_100156484,ncbi_100156555,ncbi_100157199,ncbi_100157578,ncbi_100157892,ncbi_100158243,ncbi_100510975,ncbi_100511364,ncbi_100511665,ncbi_100511715,ncbi_100514098,ncbi_100514209,ncbi_100515194,ncbi_100515781,ncbi_1005…
miR-9906-z	3.023	1.44993	-1.05999	0.0177924	666	ncbi_100037276,ncbi_100037284,ncbi_100037294,ncbi_100037307,ncbi_100037969,ncbi_100049703,ncbi_100124408,ncbi_100126165,ncbi_100126279,ncbi_100127486,ncbi_100135658,ncbi_100144487,ncbi_100151784,ncbi_100151812,ncbi_100151824,ncbi_100151978,ncbi_100152061,ncbi_100152073,ncbi_100152077,ncbi_100152126,ncbi_100152189,ncbi_100152205,ncbi_100152211,ncbi_100152212,ncbi_100152239,ncbi_100152319,ncbi_1001…
miR-9983-z	0.01	0.3967	5.30998	0.0450414	47	ncbi_100151989,ncbi_100152368,ncbi_100152613,ncbi_100152851,ncbi_100152871,ncbi_100153737,ncbi_100156110,ncbi_100157138,ncbi_100157892,ncbi_100171390,ncbi_100294702,ncbi_100511364,ncbi_100513357,ncbi_100514841,ncbi_100515838,ncbi_100515924,ncbi_100518044,ncbi_100518202,ncbi_100518423,ncbi_100518588,ncbi_100520193,ncbi_100520308,ncbi_100520839,ncbi_100521659,ncbi_100522631,ncbi_100522792,ncbi_1005…
novel-m0001-3p	198.622	569.991	1.52091	9.60856e-13	25	ncbi_100152398,ncbi_100152598,ncbi_100152851,ncbi_100152871,ncbi_100154284,ncbi_100187727,ncbi_100511932,ncbi_100512115,ncbi_100512251,ncbi_100513521,ncbi_100513620,ncbi_100515924,ncbi_100517557,ncbi_100517809,ncbi_100523560,ncbi_100525967,ncbi_100620914,ncbi_100623124,ncbi_100623846,ncbi_100624193,ncbi_100625290,ncbi_106509466,ncbi_397157,ncbi_397323,ncbi_414396
novel-m0007-3p	21.0109	182.521	3.11886	9.20483e-43	94	ncbi_100126859,ncbi_100144498,ncbi_100152598,ncbi_100152851,ncbi_100153486,ncbi_100153737,ncbi_100154205,ncbi_100154486,ncbi_100154573,ncbi_100154659,ncbi_100156071,ncbi_100156239,ncbi_100156288,ncbi_100156484,ncbi_100156555,ncbi_100157437,ncbi_100157578,ncbi_100157642,ncbi_100158017,ncbi_100187577,ncbi_100187727,ncbi_100286778,ncbi_100294702,ncbi_100511146,ncbi_100511715,ncbi_100511977,ncbi_1005…
novel-m0008-5p	11.7227	3.9573	-1.56671	0.000263159	629	ncbi_100038003,ncbi_100038004,ncbi_100049703,ncbi_100101470,ncbi_100113469,ncbi_100125830,ncbi_100137084,ncbi_100144523,ncbi_100144591,ncbi_100151787,ncbi_100151821,ncbi_100151849,ncbi_100151888,ncbi_100151938,ncbi_100152072,ncbi_100152080,ncbi_100152212,ncbi_100152238,ncbi_100152257,ncbi_100152258,ncbi_100152418,ncbi_100152442,ncbi_100152547,ncbi_100152548,ncbi_100152585,ncbi_100152606,ncbi_1001…
novel-m0009-5p	6.98827	19.2062	1.45856	3.45297e-05	20	ncbi_100153737,ncbi_100153925,ncbi_100154230,ncbi_100154770,ncbi_100155273,ncbi_100156555,ncbi_100302638,ncbi_100512115,ncbi_100517263,ncbi_100521158,ncbi_100521503,ncbi_100623657,ncbi_100689223,ncbi_100738032,ncbi_100738753,ncbi_102160467,ncbi_106509466,ncbi_110260118,ncbi_110260645,ncbi_396589
novel-m0017-5p	4.60177	14.7718	1.68259	9.29966e-07	26	ncbi_100151989,ncbi_100152125,ncbi_100152598,ncbi_100153737,ncbi_100156110,ncbi_100158017,ncbi_100515194,ncbi_100515924,ncbi_100516366,ncbi_100518202,ncbi_100519223,ncbi_100520308,ncbi_100620914,ncbi_100623263,ncbi_100625006,ncbi_100626428,ncbi_100627184,ncbi_100627693,ncbi_100739812,ncbi_102160467,ncbi_102166405,ncbi_397362,ncbi_397623,ncbi_397627,ncbi_414904,ncbi_492315
novel-m0024-3p	1.9417	8.8279	2.18475	1.66343e-07	56	ncbi_100144768,ncbi_100152372,ncbi_100152851,ncbi_100153407,ncbi_100153801,ncbi_100154230,ncbi_100154659,ncbi_100156404,ncbi_100156555,ncbi_100157406,ncbi_100157572,ncbi_100157892,ncbi_100510947,ncbi_100513658,ncbi_100514098,ncbi_100515029,ncbi_100515194,ncbi_100516366,ncbi_100517809,ncbi_100517994,ncbi_100518423,ncbi_100519060,ncbi_100520884,ncbi_100523560,ncbi_100523638,ncbi_100523973,ncbi_1005…
novel-m0025-3p	1.9417	8.8279	2.18475	1.6548e-07	56	ncbi_100144768,ncbi_100152372,ncbi_100152851,ncbi_100153407,ncbi_100153801,ncbi_100154230,ncbi_100154659,ncbi_100156404,ncbi_100156555,ncbi_100157406,ncbi_100157572,ncbi_100157892,ncbi_100510947,ncbi_100513658,ncbi_100514098,ncbi_100515029,ncbi_100515194,ncbi_100516366,ncbi_100517809,ncbi_100517994,ncbi_100518423,ncbi_100519060,ncbi_100520884,ncbi_100523560,ncbi_100523638,ncbi_100523973,ncbi_1005…
novel-m0026-3p	1.9417	8.8279	2.18475	1.61203e-07	56	ncbi_100144768,ncbi_100152372,ncbi_100152851,ncbi_100153407,ncbi_100153801,ncbi_100154230,ncbi_100154659,ncbi_100156404,ncbi_100156555,ncbi_100157406,ncbi_100157572,ncbi_100157892,ncbi_100510947,ncbi_100513658,ncbi_100514098,ncbi_100515029,ncbi_100515194,ncbi_100516366,ncbi_100517809,ncbi_100517994,ncbi_100518423,ncbi_100519060,ncbi_100520884,ncbi_100523560,ncbi_100523638,ncbi_100523973,ncbi_1005…
novel-m0037-3p	0.427433	4.45777	3.38255	2.98354e-08	43	ncbi_100151989,ncbi_100152125,ncbi_100152372,ncbi_100152767,ncbi_100152851,ncbi_100153486,ncbi_100154395,ncbi_100156013,ncbi_100156110,ncbi_100157037,ncbi_100157406,ncbi_100157572,ncbi_100157892,ncbi_100187577,ncbi_100286778,ncbi_100302638,ncbi_100510947,ncbi_100514466,ncbi_100515194,ncbi_100515259,ncbi_100516366,ncbi_100518044,ncbi_100518423,ncbi_100518524,ncbi_100519060,ncbi_100519286,ncbi_1005…
novel-m0039-3p	1.10033	3.0428	1.46746	0.0246497	82	ncbi_100037970,ncbi_100125963,ncbi_100144768,ncbi_100152843,ncbi_100152849,ncbi_100152851,ncbi_100153407,ncbi_100153801,ncbi_100154230,ncbi_100155006,ncbi_100155273,ncbi_100156432,ncbi_100156484,ncbi_100157993,ncbi_100158149,ncbi_100511188,ncbi_100511223,ncbi_100511285,ncbi_100511364,ncbi_100511744,ncbi_100512013,ncbi_100512115,ncbi_100512476,ncbi_100512602,ncbi_100512997,ncbi_100514057,ncbi_1005…
novel-m0040-5p	1.17397	4.04817	1.78588	0.00106823	129	ncbi_100037970,ncbi_100049669,ncbi_100151989,ncbi_100152093,ncbi_100152125,ncbi_100152372,ncbi_100152598,ncbi_100152613,ncbi_100152643,ncbi_100152724,ncbi_100152838,ncbi_100153225,ncbi_100153254,ncbi_100153386,ncbi_100153407,ncbi_100153615,ncbi_100153811,ncbi_100153925,ncbi_100153962,ncbi_100154230,ncbi_100154573,ncbi_100156484,ncbi_100156555,ncbi_100157194,ncbi_100157572,ncbi_100158017,ncbi_1001…
novel-m0043-3p	2.14333	5.9528	1.47371	0.00144233	23	ncbi_100152838,ncbi_100152851,ncbi_100152871,ncbi_100154659,ncbi_100156555,ncbi_100510947,ncbi_100514098,ncbi_100514960,ncbi_100516335,ncbi_100519732,ncbi_100522971,ncbi_100524513,ncbi_100620107,ncbi_100621757,ncbi_100623124,ncbi_100623263,ncbi_100626014,ncbi_100737088,ncbi_100737305,ncbi_100737352,ncbi_100738137,ncbi_397362,ncbi_492315
novel-m0050-3p	1.083	3.01687	1.47802	0.0329557	132	ncbi_100126284,ncbi_100126859,ncbi_100152598,ncbi_100152613,ncbi_100152643,ncbi_100152838,ncbi_100152851,ncbi_100152871,ncbi_100153130,ncbi_100153225,ncbi_100153407,ncbi_100153486,ncbi_100154230,ncbi_100154573,ncbi_100154659,ncbi_100155006,ncbi_100155958,ncbi_100156071,ncbi_100156110,ncbi_100156404,ncbi_100156555,ncbi_100157037,ncbi_100157085,ncbi_100157572,ncbi_100157892,ncbi_100158017,ncbi_1001…
novel-m0054-5p	4.0876	1.79813	-1.18475	0.00292851	682	ncbi_100037271,ncbi_100037276,ncbi_100037967,ncbi_100037969,ncbi_100037974,ncbi_100049662,ncbi_100049703,ncbi_100101470,ncbi_100135658,ncbi_100135663,ncbi_100151784,ncbi_100151812,ncbi_100151821,ncbi_100151888,ncbi_100151894,ncbi_100151976,ncbi_100151978,ncbi_100152057,ncbi_100152080,ncbi_100152082,ncbi_100152112,ncbi_100152126,ncbi_100152243,ncbi_100152257,ncbi_100152362,ncbi_100152369,ncbi_1001…
novel-m0064-5p	2.6613	0.0554333	-5.58523	2.53955e-07	930	ncbi_100037271,ncbi_100037273,ncbi_100037284,ncbi_100037294,ncbi_100037967,ncbi_100049658,ncbi_100049703,ncbi_100101470,ncbi_100113469,ncbi_100124408,ncbi_100135663,ncbi_100141411,ncbi_100144523,ncbi_100151784,ncbi_100151821,ncbi_100151954,ncbi_100151976,ncbi_100151997,ncbi_100152205,ncbi_100152239,ncbi_100152257,ncbi_100152338,ncbi_100152362,ncbi_100152428,ncbi_100152442,ncbi_100152514,ncbi_1001…
novel-m0065-3p	0.01	2.37673	7.89284	7.3806e-08	28	ncbi_100144493,ncbi_100152372,ncbi_100152767,ncbi_100153925,ncbi_100157572,ncbi_100158236,ncbi_100510947,ncbi_100512657,ncbi_100516827,ncbi_100516847,ncbi_100519652,ncbi_100521659,ncbi_100523973,ncbi_100525175,ncbi_100622868,ncbi_100627201,ncbi_100627693,ncbi_100736760,ncbi_100739231,ncbi_102164419,ncbi_102166405,ncbi_110255173,ncbi_110255270,ncbi_110260296,ncbi_110260348,ncbi_110260628,ncbi_1102…
novel-m0066-5p	0.110267	1.2615	3.51607	0.00301611	57	ncbi_100125963,ncbi_100144768,ncbi_100152222,ncbi_100152372,ncbi_100152598,ncbi_100152851,ncbi_100152871,ncbi_100154254,ncbi_100154395,ncbi_100154573,ncbi_100156555,ncbi_100157211,ncbi_100157318,ncbi_100157642,ncbi_100158149,ncbi_100511188,ncbi_100511715,ncbi_100512419,ncbi_100512614,ncbi_100512657,ncbi_100514841,ncbi_100514960,ncbi_100515924,ncbi_100517263,ncbi_100518044,ncbi_100518264,ncbi_1005…
novel-m0070-3p	0.6097	2.34413	1.94288	0.0105035	10	ncbi_100152643,ncbi_100156555,ncbi_100511843,ncbi_100621654,ncbi_100627067,ncbi_100627201,ncbi_110260645,ncbi_397005,ncbi_397195,ncbi_397362
novel-m0073-5p	3.89433	0.855367	-2.18676	7.75847e-05	382	ncbi_100037285,ncbi_100037298,ncbi_100037300,ncbi_100037948,ncbi_100037974,ncbi_100048953,ncbi_100049703,ncbi_100125828,ncbi_100126279,ncbi_100151784,ncbi_100151975,ncbi_100152054,ncbi_100152072,ncbi_100152082,ncbi_100152126,ncbi_100152294,ncbi_100152319,ncbi_100152362,ncbi_100152442,ncbi_100152514,ncbi_100152565,ncbi_100152572,ncbi_100152646,ncbi_100152679,ncbi_100152747,ncbi_100152782,ncbi_1001…
novel-m0074-5p	3.89433	0.855367	-2.18676	7.59906e-05	382	ncbi_100037285,ncbi_100037298,ncbi_100037300,ncbi_100037948,ncbi_100037974,ncbi_100048953,ncbi_100049703,ncbi_100125828,ncbi_100126279,ncbi_100151784,ncbi_100151975,ncbi_100152054,ncbi_100152072,ncbi_100152082,ncbi_100152126,ncbi_100152294,ncbi_100152319,ncbi_100152362,ncbi_100152442,ncbi_100152514,ncbi_100152565,ncbi_100152572,ncbi_100152646,ncbi_100152679,ncbi_100152747,ncbi_100152782,ncbi_1001…
novel-m0077-3p	2.4693	0.5723	-2.10926	0.00100964	375	ncbi_100037948,ncbi_100049703,ncbi_100101470,ncbi_100141401,ncbi_100144523,ncbi_100152072,ncbi_100152077,ncbi_100152401,ncbi_100152498,ncbi_100152585,ncbi_100152623,ncbi_100152642,ncbi_100152646,ncbi_100152867,ncbi_100152988,ncbi_100153025,ncbi_100153027,ncbi_100153033,ncbi_100153069,ncbi_100153149,ncbi_100153217,ncbi_100153410,ncbi_100153434,ncbi_100153815,ncbi_100153858,ncbi_100153880,ncbi_1001…
novel-m0081-5p	0.2025	2.852	3.81598	2.07281e-05	70	ncbi_100101551,ncbi_100141422,ncbi_100144768,ncbi_100152372,ncbi_100152398,ncbi_100152429,ncbi_100152838,ncbi_100152849,ncbi_100153254,ncbi_100154205,ncbi_100154284,ncbi_100154573,ncbi_100156110,ncbi_100156555,ncbi_100157437,ncbi_100157572,ncbi_100157892,ncbi_100158149,ncbi_100294702,ncbi_100301559,ncbi_100510975,ncbi_100511223,ncbi_100511413,ncbi_100511977,ncbi_100512883,ncbi_100513309,ncbi_1005…
novel-m0082-3p	0.2867	2.09067	2.86635	0.000627432	88	ncbi_100126284,ncbi_100126859,ncbi_100144498,ncbi_100152843,ncbi_100152849,ncbi_100152851,ncbi_100153615,ncbi_100153801,ncbi_100154205,ncbi_100154230,ncbi_100154573,ncbi_100155273,ncbi_100155958,ncbi_100156555,ncbi_100157460,ncbi_100157892,ncbi_100158149,ncbi_100271745,ncbi_100511223,ncbi_100511285,ncbi_100511715,ncbi_100511977,ncbi_100512115,ncbi_100512251,ncbi_100512602,ncbi_100512604,ncbi_1005…
novel-m0084-5p	2.4545	0.800167	-1.61706	0.0245943	136	ncbi_100037285,ncbi_100152239,ncbi_100153027,ncbi_100153168,ncbi_100153301,ncbi_100153434,ncbi_100153843,ncbi_100153858,ncbi_100153880,ncbi_100154640,ncbi_100155438,ncbi_100155782,ncbi_100155786,ncbi_100156844,ncbi_100157042,ncbi_100157179,ncbi_100157196,ncbi_100157774,ncbi_100158108,ncbi_100158125,ncbi_100170851,ncbi_100174962,ncbi_100312970,ncbi_100511137,ncbi_100511615,ncbi_100511979,ncbi_1005…
novel-m0089-3p	0.0706667	0.975533	3.78709	0.00255621	31	ncbi_100151843,ncbi_100152838,ncbi_100153737,ncbi_100154573,ncbi_100154770,ncbi_100157194,ncbi_100294702,ncbi_100512013,ncbi_100512795,ncbi_100515838,ncbi_100516847,ncbi_100518202,ncbi_100518423,ncbi_100519060,ncbi_100519315,ncbi_100520367,ncbi_100524251,ncbi_100524966,ncbi_100525536,ncbi_100620914,ncbi_100621509,ncbi_100623657,ncbi_100627201,ncbi_100739115,ncbi_110255270,ncbi_110257490,ncbi_1102…
novel-m0095-3p	1.11127	0.211467	-2.3937	0.00583361	688	ncbi_100037285,ncbi_100037307,ncbi_100037948,ncbi_100037964,ncbi_100038004,ncbi_100048953,ncbi_100049658,ncbi_100049676,ncbi_100049703,ncbi_100113469,ncbi_100125376,ncbi_100125956,ncbi_100126165,ncbi_100127352,ncbi_100127466,ncbi_100135663,ncbi_100145903,ncbi_100151784,ncbi_100151812,ncbi_100151839,ncbi_100151855,ncbi_100151976,ncbi_100151978,ncbi_100152061,ncbi_100152072,ncbi_100152073,ncbi_1001…
novel-m0096-3p	2.15017	0.900533	-1.2556	0.02395	513	ncbi_100037300,ncbi_100048953,ncbi_100135659,ncbi_100144523,ncbi_100151779,ncbi_100151787,ncbi_100151812,ncbi_100151824,ncbi_100151839,ncbi_100151855,ncbi_100151938,ncbi_100151975,ncbi_100151997,ncbi_100152072,ncbi_100152126,ncbi_100152189,ncbi_100152243,ncbi_100152316,ncbi_100152319,ncbi_100152361,ncbi_100152362,ncbi_100152442,ncbi_100152572,ncbi_100152599,ncbi_100152635,ncbi_100152645,ncbi_1001…
novel-m0101-5p	3.2015	0.260433	-3.61976	6.93078e-07	747	ncbi_100037271,ncbi_100037285,ncbi_100037294,ncbi_100037300,ncbi_100049703,ncbi_100101922,ncbi_100125828,ncbi_100125956,ncbi_100126165,ncbi_100126279,ncbi_100127352,ncbi_100127466,ncbi_100135663,ncbi_100141401,ncbi_100141411,ncbi_100144422,ncbi_100144591,ncbi_100151779,ncbi_100151787,ncbi_100151812,ncbi_100151860,ncbi_100152054,ncbi_100152073,ncbi_100152126,ncbi_100152211,ncbi_100152248,ncbi_1001…
novel-m0102-5p	0.0719333	1.23243	4.09871	0.0015284	28	ncbi_100153801,ncbi_100155006,ncbi_100155273,ncbi_100379631,ncbi_100514098,ncbi_100515838,ncbi_100516260,ncbi_100516335,ncbi_100518170,ncbi_100518524,ncbi_100519315,ncbi_100521003,ncbi_100521185,ncbi_100521485,ncbi_100521503,ncbi_100523638,ncbi_100524251,ncbi_100620481,ncbi_100622976,ncbi_100624292,ncbi_100624868,ncbi_100739484,ncbi_102165932,ncbi_106504315,ncbi_110255270,ncbi_110256598,ncbi_1102…
novel-m0105-3p	0.01	1.50863	7.2371	4.80086e-06	114	ncbi_100037970,ncbi_100125963,ncbi_100144493,ncbi_100152125,ncbi_100152222,ncbi_100152368,ncbi_100152372,ncbi_100152429,ncbi_100152838,ncbi_100153130,ncbi_100153407,ncbi_100153615,ncbi_100153737,ncbi_100153821,ncbi_100153925,ncbi_100154205,ncbi_100154284,ncbi_100154573,ncbi_100154659,ncbi_100155006,ncbi_100155958,ncbi_100156288,ncbi_100156555,ncbi_100157037,ncbi_100157138,ncbi_100158017,ncbi_1001…
novel-m0113-3p	0.0584667	3.61847	5.95162	1.15087e-10	5	ncbi_100156555,ncbi_100158017,ncbi_100187577,ncbi_100512614,ncbi_100622884
novel-m0114-3p	0.0584667	3.61847	5.95162	1.09854e-10	5	ncbi_100156555,ncbi_100158017,ncbi_100187577,ncbi_100512614,ncbi_100622884
novel-m0118-5p	0.01	0.536533	5.7456	0.0156331	23	ncbi_100049669,ncbi_100126284,ncbi_100144768,ncbi_100152871,ncbi_100156288,ncbi_100156555,ncbi_100157037,ncbi_100511364,ncbi_100519177,ncbi_100519652,ncbi_100519899,ncbi_100524682,ncbi_100524916,ncbi_100621654,ncbi_100626428,ncbi_100738137,ncbi_100738736,ncbi_100739641,ncbi_100739812,ncbi_102162899,ncbi_106504121,ncbi_110255173,ncbi_110260645
novel-m0130-3p	1.87857	0.731567	-1.36057	0.0290353	883	ncbi_100037271,ncbi_100037274,ncbi_100037284,ncbi_100037285,ncbi_100038003,ncbi_100038004,ncbi_100049694,ncbi_100049703,ncbi_100101470,ncbi_100101922,ncbi_100125826,ncbi_100125830,ncbi_100125956,ncbi_100125969,ncbi_100127158,ncbi_100134950,ncbi_100135658,ncbi_100145903,ncbi_100151779,ncbi_100151851,ncbi_100151860,ncbi_100151938,ncbi_100151954,ncbi_100151978,ncbi_100151996,ncbi_100152054,ncbi_1001…
novel-m0132-3p	0.137233	0.946233	2.78557	0.0273397	43	ncbi_100125963,ncbi_100152598,ncbi_100152767,ncbi_100152838,ncbi_100153615,ncbi_100155006,ncbi_100155169,ncbi_100156239,ncbi_100156448,ncbi_100156555,ncbi_100158243,ncbi_100511188,ncbi_100511223,ncbi_100511285,ncbi_100511715,ncbi_100512614,ncbi_100516260,ncbi_100516827,ncbi_100516847,ncbi_100517994,ncbi_100518061,ncbi_100519286,ncbi_100521224,ncbi_100523638,ncbi_100524513,ncbi_100524916,ncbi_1005…
novel-m0135-3p	1.4826	0.201667	-2.87808	0.00452697	329	ncbi_100037276,ncbi_100037284,ncbi_100049703,ncbi_100101470,ncbi_100113469,ncbi_100125830,ncbi_100126279,ncbi_100127143,ncbi_100135663,ncbi_100144499,ncbi_100144591,ncbi_100151860,ncbi_100152080,ncbi_100152126,ncbi_100152180,ncbi_100152319,ncbi_100152442,ncbi_100152526,ncbi_100152631,ncbi_100152812,ncbi_100152819,ncbi_100153033,ncbi_100153106,ncbi_100153257,ncbi_100153434,ncbi_100153489,ncbi_1001…
novel-m0159-5p	0.894433	0.104167	-3.10208	0.0118338	1134	ncbi_100037271,ncbi_100037284,ncbi_100037285,ncbi_100037294,ncbi_100037300,ncbi_100038003,ncbi_100048957,ncbi_100049670,ncbi_100049703,ncbi_100101470,ncbi_100101922,ncbi_100125969,ncbi_100127466,ncbi_100141310,ncbi_100144487,ncbi_100144523,ncbi_100151779,ncbi_100151784,ncbi_100151812,ncbi_100151821,ncbi_100151839,ncbi_100151864,ncbi_100151888,ncbi_100151938,ncbi_100151975,ncbi_100151976,ncbi_1001…
novel-m0169-3p	0.4152	0.01	-5.37573	0.0367166	525	ncbi_100037967,ncbi_100038004,ncbi_100049703,ncbi_100125828,ncbi_100125956,ncbi_100127352,ncbi_100135667,ncbi_100144591,ncbi_100151812,ncbi_100151849,ncbi_100151860,ncbi_100151888,ncbi_100151975,ncbi_100151976,ncbi_100151996,ncbi_100151997,ncbi_100152072,ncbi_100152117,ncbi_100152205,ncbi_100152321,ncbi_100152333,ncbi_100152338,ncbi_100152428,ncbi_100152442,ncbi_100152548,ncbi_100152565,ncbi_1001…
novel-m0184-5p	0.5432	0.0489667	-3.47161	0.0479979	452	ncbi_100037284,ncbi_100037298,ncbi_100048931,ncbi_100049676,ncbi_100125828,ncbi_100125830,ncbi_100134968,ncbi_100144587,ncbi_100151779,ncbi_100151812,ncbi_100151839,ncbi_100151860,ncbi_100151888,ncbi_100151978,ncbi_100152054,ncbi_100152117,ncbi_100152211,ncbi_100152212,ncbi_100152257,ncbi_100152304,ncbi_100152321,ncbi_100152362,ncbi_100152428,ncbi_100152572,ncbi_100152606,ncbi_100152623,ncbi_1001…
novel-m0189-5p	0.01	0.539667	5.754	0.0282014	178	ncbi_100125963,ncbi_100126284,ncbi_100126851,ncbi_100142665,ncbi_100152125,ncbi_100152372,ncbi_100152598,ncbi_100152643,ncbi_100152838,ncbi_100153068,ncbi_100153225,ncbi_100153407,ncbi_100153486,ncbi_100153615,ncbi_100153737,ncbi_100153801,ncbi_100153811,ncbi_100154205,ncbi_100154230,ncbi_100154486,ncbi_100154659,ncbi_100155006,ncbi_100155573,ncbi_100155669,ncbi_100155958,ncbi_100156404,ncbi_1001…
novel-m0202-5p	0.571467	0.01	-5.8366	0.0238183	376	ncbi_100037300,ncbi_100037969,ncbi_100038003,ncbi_100127449,ncbi_100135658,ncbi_100144591,ncbi_100151787,ncbi_100151824,ncbi_100151888,ncbi_100151976,ncbi_100151997,ncbi_100152112,ncbi_100152205,ncbi_100152239,ncbi_100152362,ncbi_100152572,ncbi_100152646,ncbi_100152679,ncbi_100152738,ncbi_100152755,ncbi_100152765,ncbi_100152780,ncbi_100152988,ncbi_100153010,ncbi_100153054,ncbi_100153106,ncbi_1001…
novel-m0207-5p	0.8392	0.0489667	-4.09914	0.0108635	461	ncbi_100037276,ncbi_100037948,ncbi_100037974,ncbi_100125969,ncbi_100127352,ncbi_100134950,ncbi_100151978,ncbi_100151997,ncbi_100152080,ncbi_100152205,ncbi_100152258,ncbi_100152442,ncbi_100152554,ncbi_100152565,ncbi_100152782,ncbi_100152810,ncbi_100152915,ncbi_100153002,ncbi_100153010,ncbi_100153025,ncbi_100153111,ncbi_100153141,ncbi_100153151,ncbi_100153217,ncbi_100153219,ncbi_100153296,ncbi_1001…
novel-m0221-3p	0.5457	0.01	-5.77004	0.0442247	68	ncbi_100152606,ncbi_100152631,ncbi_100152728,ncbi_100152782,ncbi_100153151,ncbi_100154830,ncbi_100155423,ncbi_100155753,ncbi_100155900,ncbi_100156574,ncbi_100156871,ncbi_100157196,ncbi_100157878,ncbi_100415810,ncbi_100511198,ncbi_100511979,ncbi_100512563,ncbi_100513617,ncbi_100516102,ncbi_100516601,ncbi_100517185,ncbi_100518043,ncbi_100518489,ncbi_100518796,ncbi_100518839,ncbi_100519065,ncbi_1005…
novel-m0222-3p	0.01	0.591733	5.88688	0.00709275	39	ncbi_100152851,ncbi_100153615,ncbi_100154230,ncbi_100154284,ncbi_100157211,ncbi_100157235,ncbi_100157437,ncbi_100158149,ncbi_100511146,ncbi_100514401,ncbi_100515838,ncbi_100516260,ncbi_100518588,ncbi_100519223,ncbi_100519732,ncbi_100520491,ncbi_100522631,ncbi_100523560,ncbi_100523618,ncbi_100620914,ncbi_100623124,ncbi_100624901,ncbi_100625407,ncbi_100626428,ncbi_100627693,ncbi_100738736,ncbi_1007…
novel-m0282-5p	0.01	0.432433	5.43441	0.0412638	99	ncbi_100049669,ncbi_100049688,ncbi_100049692,ncbi_100125963,ncbi_100126284,ncbi_100141422,ncbi_100152125,ncbi_100152598,ncbi_100152643,ncbi_100152767,ncbi_100152851,ncbi_100152857,ncbi_100152871,ncbi_100153225,ncbi_100153254,ncbi_100153386,ncbi_100154511,ncbi_100154573,ncbi_100155006,ncbi_100155273,ncbi_100156484,ncbi_100156555,ncbi_100157085,ncbi_100157194,ncbi_100157318,ncbi_100157406,ncbi_1001…
ssc-let-7c	205.197	607.65	1.56623	5.98863e-13	35	ncbi_100152125,ncbi_100152643,ncbi_100152767,ncbi_100152838,ncbi_100153225,ncbi_100154205,ncbi_100155169,ncbi_100157572,ncbi_100233195,ncbi_100511665,ncbi_100511843,ncbi_100512115,ncbi_100513620,ncbi_100513931,ncbi_100515029,ncbi_100515084,ncbi_100515838,ncbi_100515924,ncbi_100516827,ncbi_100516847,ncbi_100518855,ncbi_100523973,ncbi_100620107,ncbi_100625290,ncbi_100628004,ncbi_100736760,ncbi_1007…
ssc-let-7g	2045.15	5879.84	1.52357	1.39861e-12	35	ncbi_100152125,ncbi_100152643,ncbi_100152767,ncbi_100152838,ncbi_100153225,ncbi_100154205,ncbi_100155169,ncbi_100157572,ncbi_100233195,ncbi_100511665,ncbi_100511843,ncbi_100512115,ncbi_100513620,ncbi_100513931,ncbi_100515029,ncbi_100515084,ncbi_100515838,ncbi_100515924,ncbi_100516827,ncbi_100516847,ncbi_100518855,ncbi_100523973,ncbi_100620107,ncbi_100625290,ncbi_100628004,ncbi_100736760,ncbi_1007…
ssc-let-7i-5p	108.473	217.363	1.00277	0.000172809	35	ncbi_100152125,ncbi_100152643,ncbi_100152767,ncbi_100152838,ncbi_100153225,ncbi_100154205,ncbi_100155169,ncbi_100157572,ncbi_100233195,ncbi_100511665,ncbi_100511843,ncbi_100512115,ncbi_100513620,ncbi_100513931,ncbi_100515029,ncbi_100515084,ncbi_100515838,ncbi_100515924,ncbi_100516827,ncbi_100516847,ncbi_100518855,ncbi_100523973,ncbi_100620107,ncbi_100625290,ncbi_100628004,ncbi_100736760,ncbi_1007…
ssc-miR-10386	137.88	55.1608	-1.3217	1.7597e-12	100	ncbi_100152165,ncbi_100152690,ncbi_100153830,ncbi_100153856,ncbi_100153880,ncbi_100154195,ncbi_100154253,ncbi_100154289,ncbi_100154415,ncbi_100154428,ncbi_100154830,ncbi_100155117,ncbi_100155422,ncbi_100156806,ncbi_100157058,ncbi_100216478,ncbi_100294712,ncbi_100337663,ncbi_100510913,ncbi_100511979,ncbi_100513386,ncbi_100513768,ncbi_100513811,ncbi_100514045,ncbi_100514116,ncbi_100514152,ncbi_1005…
ssc-miR-10391	0.581533	1.86983	1.68498	0.0218298	154	ncbi_100038025,ncbi_100049669,ncbi_100125963,ncbi_100126859,ncbi_100152093,ncbi_100152222,ncbi_100152368,ncbi_100152372,ncbi_100152598,ncbi_100152613,ncbi_100152838,ncbi_100152857,ncbi_100153225,ncbi_100153407,ncbi_100153615,ncbi_100153737,ncbi_100153811,ncbi_100154205,ncbi_100154573,ncbi_100154579,ncbi_100155006,ncbi_100155282,ncbi_100155338,ncbi_100155953,ncbi_100155958,ncbi_100156448,ncbi_1001…
ssc-miR-1249	32.1584	83.6204	1.37866	1.79804e-08	15	ncbi_100152838,ncbi_100154573,ncbi_100302638,ncbi_100514401,ncbi_100516496,ncbi_100521912,ncbi_100523973,ncbi_100524966,ncbi_100623263,ncbi_100624193,ncbi_100626014,ncbi_100627067,ncbi_100738137,ncbi_100739812,ncbi_397545
ssc-miR-1285	4.63677	1.78813	-1.37466	0.00217727	508	ncbi_100037274,ncbi_100037294,ncbi_100037298,ncbi_100037307,ncbi_100049658,ncbi_100049661,ncbi_100049676,ncbi_100049703,ncbi_100125830,ncbi_100127352,ncbi_100127466,ncbi_100135658,ncbi_100144591,ncbi_100151779,ncbi_100151855,ncbi_100151938,ncbi_100151997,ncbi_100152022,ncbi_100152057,ncbi_100152077,ncbi_100152180,ncbi_100152304,ncbi_100152333,ncbi_100152361,ncbi_100152362,ncbi_100152418,ncbi_1001…
ssc-miR-132	104.118	38.7819	-1.42477	6.09898e-12	597	ncbi_100037271,ncbi_100037274,ncbi_100037298,ncbi_100037307,ncbi_100038003,ncbi_100048953,ncbi_100049662,ncbi_100049676,ncbi_100049703,ncbi_100101470,ncbi_100101922,ncbi_100125956,ncbi_100126835,ncbi_100127143,ncbi_100127352,ncbi_100135658,ncbi_100151828,ncbi_100151855,ncbi_100151888,ncbi_100151997,ncbi_100152212,ncbi_100152257,ncbi_100152258,ncbi_100152294,ncbi_100152352,ncbi_100152399,ncbi_1001…
ssc-miR-141	0.247133	82.7898	8.38802	8.23832e-75	57	ncbi_100101550,ncbi_100151989,ncbi_100152372,ncbi_100152598,ncbi_100152838,ncbi_100152851,ncbi_100153254,ncbi_100154284,ncbi_100156013,ncbi_100156555,ncbi_100158149,ncbi_100286778,ncbi_100294702,ncbi_100302638,ncbi_100511188,ncbi_100511223,ncbi_100512614,ncbi_100515084,ncbi_100515838,ncbi_100515924,ncbi_100516257,ncbi_100516827,ncbi_100518202,ncbi_100520570,ncbi_100521659,ncbi_100521871,ncbi_1005…
ssc-miR-1468	0.0719333	2.79353	5.27929	7.24985e-07	19	ncbi_100125963,ncbi_100141422,ncbi_100152851,ncbi_100154486,ncbi_100155169,ncbi_100516289,ncbi_100520884,ncbi_100522792,ncbi_100524379,ncbi_100620107,ncbi_100623263,ncbi_100739115,ncbi_106504121,ncbi_106509452,ncbi_110260645,ncbi_397031,ncbi_397157,ncbi_397548,ncbi_414396
ssc-miR-146b	2.37833	1.18343	-1.00697	0.0410446	617	ncbi_100037298,ncbi_100037307,ncbi_100038003,ncbi_100101470,ncbi_100101922,ncbi_100125375,ncbi_100125826,ncbi_100125830,ncbi_100125959,ncbi_100127143,ncbi_100135658,ncbi_100135663,ncbi_100144523,ncbi_100151784,ncbi_100151787,ncbi_100151821,ncbi_100151976,ncbi_100152054,ncbi_100152205,ncbi_100152294,ncbi_100152362,ncbi_100152442,ncbi_100152540,ncbi_100152565,ncbi_100152599,ncbi_100152646,ncbi_1001…
ssc-miR-1839-5p	1.86037	4.89313	1.39517	0.0165032	39	ncbi_100151989,ncbi_100152767,ncbi_100153225,ncbi_100153615,ncbi_100154205,ncbi_100154573,ncbi_100155006,ncbi_100156239,ncbi_100157406,ncbi_100157437,ncbi_100157572,ncbi_100158149,ncbi_100512115,ncbi_100512614,ncbi_100513931,ncbi_100515924,ncbi_100516827,ncbi_100518423,ncbi_100518588,ncbi_100518855,ncbi_100519060,ncbi_100521871,ncbi_100624292,ncbi_100625290,ncbi_100627201,ncbi_100737305,ncbi_1007…
ssc-miR-18a	6.8165	13.6878	1.00579	0.0127146	39	ncbi_100144498,ncbi_100144768,ncbi_100151989,ncbi_100152429,ncbi_100152843,ncbi_100154486,ncbi_100154511,ncbi_100154573,ncbi_100155006,ncbi_100156239,ncbi_100156555,ncbi_100157037,ncbi_100157437,ncbi_100157892,ncbi_100158149,ncbi_100187727,ncbi_100511116,ncbi_100511413,ncbi_100513309,ncbi_100513620,ncbi_100518277,ncbi_100518855,ncbi_100519732,ncbi_100524667,ncbi_100524916,ncbi_100620107,ncbi_1006…
ssc-miR-196a	2.46093	17.3491	2.81758	2.42147e-13	25	ncbi_100126284,ncbi_100152125,ncbi_100152222,ncbi_100152643,ncbi_100154573,ncbi_100156555,ncbi_100158236,ncbi_100233195,ncbi_100513370,ncbi_100516820,ncbi_100516847,ncbi_100516900,ncbi_100518170,ncbi_100518855,ncbi_100520193,ncbi_100521485,ncbi_100525009,ncbi_100621202,ncbi_100625006,ncbi_100737088,ncbi_100737690,ncbi_110257712,ncbi_397141,ncbi_397627,ncbi_414396
ssc-miR-200b	0.01	71.1764	12.7972	1.08452e-86	39	ncbi_100144493,ncbi_100151989,ncbi_100152598,ncbi_100153801,ncbi_100154284,ncbi_100154573,ncbi_100155778,ncbi_100155958,ncbi_100156110,ncbi_100156555,ncbi_100157572,ncbi_100157642,ncbi_100158149,ncbi_100187577,ncbi_100286873,ncbi_100510975,ncbi_100511364,ncbi_100512251,ncbi_100512419,ncbi_100513620,ncbi_100513931,ncbi_100515084,ncbi_100518588,ncbi_100519060,ncbi_100519315,ncbi_100522792,ncbi_1006…
ssc-miR-20a-3p	2.58937	0.845467	-1.61478	0.00395523	760	ncbi_100037307,ncbi_100037948,ncbi_100037964,ncbi_100038004,ncbi_100048953,ncbi_100049658,ncbi_100049676,ncbi_100049703,ncbi_100113469,ncbi_100125956,ncbi_100126279,ncbi_100127352,ncbi_100127449,ncbi_100127466,ncbi_100135658,ncbi_100135663,ncbi_100145903,ncbi_100151784,ncbi_100151812,ncbi_100151839,ncbi_100151855,ncbi_100151976,ncbi_100151978,ncbi_100152054,ncbi_100152061,ncbi_100152072,ncbi_1001…
ssc-miR-212	241.451	103.162	-1.22681	2.83056e-12	449	ncbi_100034246,ncbi_100037300,ncbi_100048931,ncbi_100048953,ncbi_100049662,ncbi_100125375,ncbi_100125826,ncbi_100134950,ncbi_100151812,ncbi_100151855,ncbi_100151938,ncbi_100152199,ncbi_100152238,ncbi_100152257,ncbi_100152294,ncbi_100152442,ncbi_100152458,ncbi_100152514,ncbi_100152565,ncbi_100152572,ncbi_100152604,ncbi_100152606,ncbi_100152631,ncbi_100152646,ncbi_100152690,ncbi_100152778,ncbi_1001…
ssc-miR-218	3.48067	17.0037	2.28841	2.56182e-08	56	ncbi_100037970,ncbi_100049692,ncbi_100134978,ncbi_100152125,ncbi_100152368,ncbi_100152643,ncbi_100152838,ncbi_100154284,ncbi_100154659,ncbi_100157834,ncbi_100294702,ncbi_100511188,ncbi_100511665,ncbi_100512981,ncbi_100513275,ncbi_100514098,ncbi_100514109,ncbi_100515976,ncbi_100516335,ncbi_100518044,ncbi_100518347,ncbi_100518423,ncbi_100518524,ncbi_100518846,ncbi_100519060,ncbi_100520884,ncbi_1005…
ssc-miR-218-5p	3.48067	17.0037	2.28841	2.42787e-08	56	ncbi_100037970,ncbi_100049692,ncbi_100134978,ncbi_100152125,ncbi_100152368,ncbi_100152643,ncbi_100152838,ncbi_100154284,ncbi_100154659,ncbi_100157834,ncbi_100294702,ncbi_100511188,ncbi_100511665,ncbi_100512981,ncbi_100513275,ncbi_100514098,ncbi_100514109,ncbi_100515976,ncbi_100516335,ncbi_100518044,ncbi_100518347,ncbi_100518423,ncbi_100518524,ncbi_100518846,ncbi_100519060,ncbi_100520884,ncbi_1005…
ssc-miR-218b	3.5977	17.9467	2.31857	2.64281e-09	57	ncbi_100037970,ncbi_100049692,ncbi_100134978,ncbi_100152125,ncbi_100152368,ncbi_100152643,ncbi_100152838,ncbi_100154284,ncbi_100154659,ncbi_100157834,ncbi_100294702,ncbi_100511188,ncbi_100511665,ncbi_100512981,ncbi_100513275,ncbi_100514098,ncbi_100514109,ncbi_100515976,ncbi_100516335,ncbi_100518044,ncbi_100518347,ncbi_100518423,ncbi_100518524,ncbi_100518846,ncbi_100519060,ncbi_100520884,ncbi_1005…
ssc-miR-2366	11.5816	26.9264	1.21718	9.21232e-05	61	ncbi_100126284,ncbi_100152598,ncbi_100152838,ncbi_100152871,ncbi_100153407,ncbi_100153615,ncbi_100153737,ncbi_100154486,ncbi_100154579,ncbi_100155958,ncbi_100156555,ncbi_100157892,ncbi_100294702,ncbi_100302638,ncbi_100511285,ncbi_100511413,ncbi_100513357,ncbi_100513620,ncbi_100515924,ncbi_100516289,ncbi_100516827,ncbi_100517263,ncbi_100518855,ncbi_100519315,ncbi_100519652,ncbi_100519997,ncbi_1005…
ssc-miR-299	4.1133	8.63223	1.06944	0.00480539	16	ncbi_100153486,ncbi_100154284,ncbi_100156288,ncbi_100157437,ncbi_100510947,ncbi_100511665,ncbi_100511843,ncbi_100514841,ncbi_100518202,ncbi_100520367,ncbi_100523973,ncbi_100624603,ncbi_100624901,ncbi_100626428,ncbi_110255926,ncbi_414374
ssc-miR-30c-3p	1.2305	5.13357	2.06072	0.000128663	95	ncbi_100038025,ncbi_100049688,ncbi_100125963,ncbi_100126859,ncbi_100144493,ncbi_100144768,ncbi_100151989,ncbi_100152125,ncbi_100152838,ncbi_100152851,ncbi_100153407,ncbi_100154230,ncbi_100154254,ncbi_100155006,ncbi_100155958,ncbi_100156110,ncbi_100156484,ncbi_100157037,ncbi_100157578,ncbi_100157642,ncbi_100187577,ncbi_100294702,ncbi_100511116,ncbi_100511715,ncbi_100511977,ncbi_100512013,ncbi_1005…
ssc-miR-339	21.8581	56.4021	1.36758	9.81717e-07	70	ncbi_100037287,ncbi_100037970,ncbi_100038025,ncbi_100126284,ncbi_100144498,ncbi_100152125,ncbi_100152368,ncbi_100152613,ncbi_100154205,ncbi_100154511,ncbi_100156110,ncbi_100157037,ncbi_100157085,ncbi_100157406,ncbi_100157572,ncbi_100510947,ncbi_100511188,ncbi_100512419,ncbi_100514209,ncbi_100515084,ncbi_100515781,ncbi_100515924,ncbi_100516366,ncbi_100517994,ncbi_100519732,ncbi_100520570,ncbi_1005…
ssc-miR-345-3p	4.88687	15.9125	1.70318	0.000103135	58	ncbi_100125963,ncbi_100126284,ncbi_100152851,ncbi_100152871,ncbi_100153386,ncbi_100153737,ncbi_100154230,ncbi_100154573,ncbi_100155006,ncbi_100156110,ncbi_100156937,ncbi_100157037,ncbi_100157406,ncbi_100158017,ncbi_100171390,ncbi_100286778,ncbi_100302638,ncbi_100511130,ncbi_100511188,ncbi_100511285,ncbi_100511665,ncbi_100512115,ncbi_100512419,ncbi_100512614,ncbi_100514841,ncbi_100515781,ncbi_1005…
ssc-miR-345-5p	10.4062	27.3344	1.39328	4.66949e-05	56	ncbi_100152372,ncbi_100152613,ncbi_100152851,ncbi_100154284,ncbi_100154486,ncbi_100156555,ncbi_100157318,ncbi_100157406,ncbi_100157572,ncbi_100157993,ncbi_100187577,ncbi_100294702,ncbi_100511188,ncbi_100511223,ncbi_100512115,ncbi_100513275,ncbi_100513620,ncbi_100513931,ncbi_100514098,ncbi_100514530,ncbi_100514841,ncbi_100514960,ncbi_100515194,ncbi_100516827,ncbi_100517809,ncbi_100518061,ncbi_1005…
ssc-miR-34a	95.5247	389.395	2.02729	1.08184e-20	102	ncbi_100125963,ncbi_100151989,ncbi_100152372,ncbi_100152598,ncbi_100152838,ncbi_100152843,ncbi_100152851,ncbi_100153068,ncbi_100153386,ncbi_100153486,ncbi_100153737,ncbi_100153821,ncbi_100154230,ncbi_100154486,ncbi_100154659,ncbi_100155273,ncbi_100156110,ncbi_100156288,ncbi_100156484,ncbi_100157037,ncbi_100157834,ncbi_100158149,ncbi_100171390,ncbi_100294702,ncbi_100302638,ncbi_100510975,ncbi_1005…
ssc-miR-376a-3p	0.01	0.5464	5.77189	0.0212074	20	ncbi_100152125,ncbi_100152767,ncbi_100152851,ncbi_100152871,ncbi_100157572,ncbi_100511146,ncbi_100515781,ncbi_100520884,ncbi_100522792,ncbi_100620107,ncbi_100737352,ncbi_102166944,ncbi_106504121,ncbi_110255173,ncbi_110255332,ncbi_110260118,ncbi_397083,ncbi_397537,ncbi_399538,ncbi_448985
ssc-miR-378	246.362	570.393	1.21118	5.33527e-09	49	ncbi_100126851,ncbi_100152628,ncbi_100153254,ncbi_100154025,ncbi_100154230,ncbi_100154573,ncbi_100154579,ncbi_100156484,ncbi_100157460,ncbi_100157892,ncbi_100171390,ncbi_100302638,ncbi_100513275,ncbi_100514960,ncbi_100516827,ncbi_100517809,ncbi_100518202,ncbi_100518855,ncbi_100518874,ncbi_100519650,ncbi_100521185,ncbi_100521503,ncbi_100521912,ncbi_100522792,ncbi_100522971,ncbi_100524682,ncbi_1005…
ssc-miR-382	19.0508	48.0497	1.33468	1.03643e-06	24	ncbi_100125963,ncbi_100151843,ncbi_100154659,ncbi_100171390,ncbi_100511364,ncbi_100514960,ncbi_100515924,ncbi_100516827,ncbi_100519286,ncbi_100520193,ncbi_100522792,ncbi_100524379,ncbi_100624292,ncbi_100624901,ncbi_100626428,ncbi_100628001,ncbi_100737041,ncbi_100738753,ncbi_110260118,ncbi_397349,ncbi_397627,ncbi_414421,ncbi_448985,ncbi_503666
ssc-miR-429	0.01	10.4908	10.0349	4.60236e-20	47	ncbi_100126284,ncbi_100144493,ncbi_100151989,ncbi_100152598,ncbi_100153225,ncbi_100153801,ncbi_100154284,ncbi_100154573,ncbi_100155778,ncbi_100155958,ncbi_100156110,ncbi_100156555,ncbi_100157572,ncbi_100157642,ncbi_100158149,ncbi_100187577,ncbi_100286873,ncbi_100510975,ncbi_100511364,ncbi_100512251,ncbi_100512419,ncbi_100513620,ncbi_100513931,ncbi_100514530,ncbi_100515084,ncbi_100518296,ncbi_1005…
ssc-miR-4331-5p	10.2092	3.3329	-1.61502	4.10123e-07	121	ncbi_100049662,ncbi_100049694,ncbi_100134950,ncbi_100152238,ncbi_100152321,ncbi_100152458,ncbi_100153233,ncbi_100153268,ncbi_100153648,ncbi_100154460,ncbi_100154568,ncbi_100154795,ncbi_100155305,ncbi_100155780,ncbi_100155918,ncbi_100156379,ncbi_100156877,ncbi_100157025,ncbi_100157250,ncbi_100157658,ncbi_100157743,ncbi_100233182,ncbi_100511070,ncbi_100511275,ncbi_100511662,ncbi_100511669,ncbi_1005…
ssc-miR-454	2.30387	4.6857	1.02421	0.0373324	34	ncbi_100101551,ncbi_100152222,ncbi_100152368,ncbi_100152372,ncbi_100152851,ncbi_100154205,ncbi_100171390,ncbi_100187577,ncbi_100512602,ncbi_100513309,ncbi_100513850,ncbi_100518044,ncbi_100518855,ncbi_100519060,ncbi_100519652,ncbi_100520570,ncbi_100521224,ncbi_100522792,ncbi_100523560,ncbi_100524966,ncbi_100620481,ncbi_100620914,ncbi_100621202,ncbi_100621354,ncbi_100622884,ncbi_100624292,ncbi_1007…
ssc-miR-532-3p	28.9691	58.6854	1.01849	0.000117481	113	ncbi_100126284,ncbi_100126859,ncbi_100127150,ncbi_100141422,ncbi_100152368,ncbi_100152643,ncbi_100152838,ncbi_100152851,ncbi_100152871,ncbi_100153615,ncbi_100153737,ncbi_100153821,ncbi_100154230,ncbi_100154573,ncbi_100154770,ncbi_100156555,ncbi_100157037,ncbi_100157318,ncbi_100157460,ncbi_100157572,ncbi_100157892,ncbi_100158017,ncbi_100158149,ncbi_100158243,ncbi_100171390,ncbi_100187577,ncbi_1003…
ssc-miR-615	72.1712	172.379	1.25609	7.13991e-06	51	ncbi_100152598,ncbi_100152871,ncbi_100153407,ncbi_100154205,ncbi_100154659,ncbi_100156110,ncbi_100157037,ncbi_100511116,ncbi_100511715,ncbi_100511843,ncbi_100512614,ncbi_100513275,ncbi_100513658,ncbi_100515924,ncbi_100516827,ncbi_100516847,ncbi_100516900,ncbi_100517557,ncbi_100518855,ncbi_100519315,ncbi_100520193,ncbi_100520308,ncbi_100524288,ncbi_100524513,ncbi_100620950,ncbi_100621422,ncbi_1006…
ssc-miR-676-3p	1.92733	23.1343	3.58536	5.53829e-22	16	ncbi_100152851,ncbi_100156071,ncbi_100157892,ncbi_100512614,ncbi_100514109,ncbi_100514355,ncbi_100520308,ncbi_100523638,ncbi_100523973,ncbi_100620481,ncbi_100623875,ncbi_100624843,ncbi_100738137,ncbi_102162203,ncbi_110256144,ncbi_110261009
ssc-miR-6782-3p	23.2237	61.3286	1.40096	2.4322e-08	44	ncbi_100037970,ncbi_100141422,ncbi_100152368,ncbi_100154230,ncbi_100156555,ncbi_100157460,ncbi_100157993,ncbi_100158236,ncbi_100294702,ncbi_100511223,ncbi_100511413,ncbi_100512305,ncbi_100512614,ncbi_100513620,ncbi_100514098,ncbi_100514841,ncbi_100516366,ncbi_100517557,ncbi_100518874,ncbi_100524966,ncbi_100525205,ncbi_100525536,ncbi_100620107,ncbi_100620914,ncbi_100622793,ncbi_100622884,ncbi_1006…
ssc-miR-708-3p	1.5126	0.322	-2.2319	0.00259922	549	ncbi_100037284,ncbi_100049703,ncbi_100113469,ncbi_100126165,ncbi_100127143,ncbi_100134950,ncbi_100134968,ncbi_100141411,ncbi_100144523,ncbi_100144591,ncbi_100151812,ncbi_100151821,ncbi_100151824,ncbi_100151828,ncbi_100151839,ncbi_100151851,ncbi_100151975,ncbi_100151978,ncbi_100152072,ncbi_100152117,ncbi_100152126,ncbi_100152189,ncbi_100152211,ncbi_100152243,ncbi_100152257,ncbi_100152304,ncbi_1001…
ssc-miR-7857-3p	138.367	406.207	1.55372	1.63611e-10	41	ncbi_100152851,ncbi_100154205,ncbi_100155006,ncbi_100156071,ncbi_100157037,ncbi_100157993,ncbi_100158236,ncbi_100170771,ncbi_100171390,ncbi_100271745,ncbi_100511843,ncbi_100512476,ncbi_100512657,ncbi_100513620,ncbi_100513931,ncbi_100514841,ncbi_100514960,ncbi_100516289,ncbi_100518044,ncbi_100518347,ncbi_100519652,ncbi_100523560,ncbi_100523618,ncbi_100524220,ncbi_100524916,ncbi_100623846,ncbi_1006…
ssc-miR-9810-3p	1.71357	3.9897	1.21928	0.0321185	27	ncbi_100126284,ncbi_100152598,ncbi_100152643,ncbi_100152838,ncbi_100153254,ncbi_100154659,ncbi_100155273,ncbi_100155958,ncbi_100156555,ncbi_100511977,ncbi_100514209,ncbi_100515194,ncbi_100516827,ncbi_100518855,ncbi_100519315,ncbi_100521628,ncbi_100522028,ncbi_100525237,ncbi_100620496,ncbi_100622976,ncbi_100737088,ncbi_100737305,ncbi_110256515,ncbi_110257126,ncbi_110257490,ncbi_110261009,ncbi_3968…
ssc-miR-99a-5p	1908.29	4549.6	1.25346	1.54918e-09	5	ncbi_100271745,ncbi_100511188,ncbi_100518202,ncbi_100521659,ncbi_100739231

## Sheet: LL-TL
4.4 The target mRNAs of DEmiRNAs were analyzed between LL and TL groups
miRNA	LL_tpm	TL_tpm	log2fc	pvalue	target_num	target_gene
lin-4-z	2.6632	0.8191	-1.70105	0.01093	165	ncbi_100037965,ncbi_100142688,ncbi_100144885,ncbi_100151944,ncbi_100152128,ncbi_100152913,ncbi_100153539,ncbi_100154708,ncbi_100154828,ncbi_100155438,ncbi_100155467,ncbi_100155578,ncbi_100155660,ncbi_100155722,ncbi_100156161,ncbi_100156254,ncbi_100156693,ncbi_100156882,ncbi_100156949,ncbi_100157330,ncbi_100157344,ncbi_100157484,ncbi_100157775,ncbi_100157871,ncbi_100286777,ncbi_100294677,ncbi_1005…
miR-1-y	66.6401	24.313	-1.45466	0.000290969	76	ncbi_100037276,ncbi_100037307,ncbi_100038004,ncbi_100152762,ncbi_100154744,ncbi_100155438,ncbi_100155762,ncbi_100155884,ncbi_100156643,ncbi_100157330,ncbi_100157871,ncbi_100157912,ncbi_100158241,ncbi_100196908,ncbi_100511353,ncbi_100511414,ncbi_100511850,ncbi_100512104,ncbi_100512455,ncbi_100512961,ncbi_100513079,ncbi_100513829,ncbi_100514160,ncbi_100514374,ncbi_100515639,ncbi_100516409,ncbi_1005…
miR-10048-y	18.8231	1.72087	-3.4513	0.00951401	106	ncbi_100144885,ncbi_100152199,ncbi_100152762,ncbi_100153578,ncbi_100153811,ncbi_100155165,ncbi_100155238,ncbi_100155433,ncbi_100155578,ncbi_100155660,ncbi_100155879,ncbi_100155972,ncbi_100156492,ncbi_100156777,ncbi_100156840,ncbi_100157330,ncbi_100157344,ncbi_100157775,ncbi_100157871,ncbi_100157912,ncbi_100157995,ncbi_100216312,ncbi_100511215,ncbi_100511336,ncbi_100511414,ncbi_100511641,ncbi_1005…
miR-101-y	568.936	174.738	-1.70307	6.42539e-07	59	ncbi_100152128,ncbi_100152254,ncbi_100152762,ncbi_100153843,ncbi_100153940,ncbi_100153946,ncbi_100155238,ncbi_100155660,ncbi_100157027,ncbi_100157871,ncbi_100157912,ncbi_100216312,ncbi_100233182,ncbi_100511161,ncbi_100511173,ncbi_100511414,ncbi_100511495,ncbi_100512104,ncbi_100512157,ncbi_100512195,ncbi_100513079,ncbi_100513342,ncbi_100513721,ncbi_100514105,ncbi_100516124,ncbi_100517686,ncbi_1005…
miR-10926-z	17.6506	1.23427	-3.83799	0.00161303	189	ncbi_100037965,ncbi_100151944,ncbi_100152128,ncbi_100152201,ncbi_100152254,ncbi_100152357,ncbi_100152762,ncbi_100153365,ncbi_100153539,ncbi_100153578,ncbi_100153706,ncbi_100153843,ncbi_100153907,ncbi_100154272,ncbi_100154759,ncbi_100154824,ncbi_100155219,ncbi_100155438,ncbi_100155660,ncbi_100155722,ncbi_100156161,ncbi_100156359,ncbi_100156777,ncbi_100156840,ncbi_100156882,ncbi_100157276,ncbi_1001…
miR-10955-z	77.4728	15.0259	-2.36624	0.00399133	23	ncbi_100037307,ncbi_100134965,ncbi_100152128,ncbi_100155438,ncbi_100157418,ncbi_100157871,ncbi_100511095,ncbi_100511414,ncbi_100515039,ncbi_100520688,ncbi_100523382,ncbi_100523956,ncbi_100623936,ncbi_100625354,ncbi_100626940,ncbi_100627158,ncbi_100739587,ncbi_102159930,ncbi_102166958,ncbi_110260197,ncbi_396993,ncbi_397023,ncbi_397463
miR-11202-x	60.6392	4.39257	-3.78711	0.000915262	34	ncbi_100152254,ncbi_100152357,ncbi_100152604,ncbi_100154708,ncbi_100155110,ncbi_100156461,ncbi_100510939,ncbi_100511414,ncbi_100512279,ncbi_100512784,ncbi_100514255,ncbi_100514627,ncbi_100515564,ncbi_100517221,ncbi_100517699,ncbi_100518818,ncbi_100520495,ncbi_100521638,ncbi_100522769,ncbi_100522940,ncbi_100523836,ncbi_100523919,ncbi_100524645,ncbi_100525546,ncbi_100620792,ncbi_100625267,ncbi_1006…
miR-1197-y	15.8056	47.0673	1.57429	0.00751737	218	ncbi_100127169,ncbi_100144526,ncbi_100151834,ncbi_100152125,ncbi_100152393,ncbi_100152598,ncbi_100152643,ncbi_100152679,ncbi_100152776,ncbi_100152838,ncbi_100152895,ncbi_100153407,ncbi_100153608,ncbi_100153801,ncbi_100153848,ncbi_100153977,ncbi_100154278,ncbi_100154295,ncbi_100154314,ncbi_100154459,ncbi_100154590,ncbi_100154667,ncbi_100154771,ncbi_100154810,ncbi_100154966,ncbi_100155158,ncbi_1001…
miR-11980-z	319.49	99.3087	-1.68578	0.00378141	53	ncbi_100153706,ncbi_100154208,ncbi_100155466,ncbi_100155660,ncbi_100156254,ncbi_100156949,ncbi_100157089,ncbi_100157871,ncbi_100157912,ncbi_100337674,ncbi_100462720,ncbi_100511389,ncbi_100511635,ncbi_100511700,ncbi_100512201,ncbi_100512953,ncbi_100514160,ncbi_100514966,ncbi_100514997,ncbi_100515564,ncbi_100516409,ncbi_100519549,ncbi_100520394,ncbi_100520600,ncbi_100521067,ncbi_100522376,ncbi_1005…
miR-12023-z	0.1569	1.8515	3.56078	0.00237606	230	ncbi_100037960,ncbi_100101551,ncbi_100134962,ncbi_100134984,ncbi_100151982,ncbi_100152125,ncbi_100152165,ncbi_100152362,ncbi_100152429,ncbi_100152598,ncbi_100152643,ncbi_100152679,ncbi_100152721,ncbi_100152819,ncbi_100152838,ncbi_100152937,ncbi_100153071,ncbi_100153407,ncbi_100153607,ncbi_100153615,ncbi_100153737,ncbi_100154230,ncbi_100154278,ncbi_100154295,ncbi_100154641,ncbi_100154741,ncbi_1001…
miR-12034-z	0.0569333	0.757633	3.73415	0.0245034	46	ncbi_100049668,ncbi_100152643,ncbi_100152937,ncbi_100152950,ncbi_100153622,ncbi_100153801,ncbi_100153848,ncbi_100154284,ncbi_100154772,ncbi_100155079,ncbi_100155309,ncbi_100157588,ncbi_100512077,ncbi_100513627,ncbi_100515025,ncbi_100516366,ncbi_100516567,ncbi_100518499,ncbi_100519713,ncbi_100520193,ncbi_100521775,ncbi_100524338,ncbi_100524471,ncbi_100524529,ncbi_100524658,ncbi_100525009,ncbi_1005…
miR-12095-x	3.47443	1.19163	-1.54384	0.017893	70	ncbi_100037276,ncbi_100152762,ncbi_100153843,ncbi_100154708,ncbi_100155165,ncbi_100155438,ncbi_100155668,ncbi_100156693,ncbi_100157330,ncbi_100157775,ncbi_100157871,ncbi_100157995,ncbi_100233182,ncbi_100329127,ncbi_100511641,ncbi_100511700,ncbi_100512042,ncbi_100512104,ncbi_100512455,ncbi_100512953,ncbi_100512961,ncbi_100513376,ncbi_100513721,ncbi_100515097,ncbi_100515564,ncbi_100516102,ncbi_1005…
miR-1236-x	0.689567	3.07543	2.15703	0.0244991	193	ncbi_100037285,ncbi_100037287,ncbi_100037300,ncbi_100126279,ncbi_100127136,ncbi_100127169,ncbi_100152362,ncbi_100153071,ncbi_100153342,ncbi_100153615,ncbi_100153830,ncbi_100153977,ncbi_100154295,ncbi_100154741,ncbi_100154763,ncbi_100154993,ncbi_100155006,ncbi_100155158,ncbi_100155159,ncbi_100155309,ncbi_100155338,ncbi_100155363,ncbi_100155899,ncbi_100156756,ncbi_100156894,ncbi_100157009,ncbi_1001…
miR-128-x	1.81807	5.67693	1.64271	0.0255487	72	ncbi_100127136,ncbi_100127169,ncbi_100151978,ncbi_100152643,ncbi_100152838,ncbi_100153407,ncbi_100153848,ncbi_100154598,ncbi_100155159,ncbi_100156689,ncbi_100157120,ncbi_100158236,ncbi_100174954,ncbi_100240724,ncbi_100510930,ncbi_100511146,ncbi_100513811,ncbi_100514098,ncbi_100515363,ncbi_100515505,ncbi_100515781,ncbi_100516871,ncbi_100518170,ncbi_100518335,ncbi_100518815,ncbi_100518888,ncbi_1005…
miR-1307-x	137.92	375.645	1.44554	0.00434438	9	ncbi_100126279,ncbi_100136901,ncbi_100512515,ncbi_100513627,ncbi_100516084,ncbi_100516106,ncbi_100516658,ncbi_100523638,ncbi_106505387
miR-132-x	99.7119	39.4101	-1.3392	0.000231514	59	ncbi_100152128,ncbi_100152762,ncbi_100152913,ncbi_100154708,ncbi_100155438,ncbi_100155660,ncbi_100156146,ncbi_100511215,ncbi_100511353,ncbi_100511389,ncbi_100511635,ncbi_100512728,ncbi_100512905,ncbi_100513263,ncbi_100513721,ncbi_100514966,ncbi_100515039,ncbi_100516076,ncbi_100517275,ncbi_100518602,ncbi_100518766,ncbi_100518818,ncbi_100519128,ncbi_100523398,ncbi_100523836,ncbi_100523919,ncbi_1005…
miR-132-y	4.54127	1.6853	-1.43009	0.00420924	85	ncbi_100037307,ncbi_100048953,ncbi_100126835,ncbi_100141311,ncbi_100144589,ncbi_100151944,ncbi_100152918,ncbi_100153365,ncbi_100153539,ncbi_100155165,ncbi_100155879,ncbi_100156643,ncbi_100156840,ncbi_100157181,ncbi_100157330,ncbi_100157871,ncbi_100157912,ncbi_100157995,ncbi_100158185,ncbi_100510985,ncbi_100511336,ncbi_100511353,ncbi_100511381,ncbi_100511414,ncbi_100511565,ncbi_100511850,ncbi_1005…
miR-1343-x	10.3268	40.4665	1.97034	0.00107517	148	ncbi_100037285,ncbi_100049668,ncbi_100101552,ncbi_100127169,ncbi_100136901,ncbi_100144493,ncbi_100144526,ncbi_100151834,ncbi_100151892,ncbi_100152819,ncbi_100152838,ncbi_100152950,ncbi_100153151,ncbi_100153342,ncbi_100153607,ncbi_100153737,ncbi_100153801,ncbi_100154194,ncbi_100154230,ncbi_100154530,ncbi_100154590,ncbi_100154822,ncbi_100155006,ncbi_100155079,ncbi_100155159,ncbi_100155180,ncbi_1001…
miR-135-x	1.17817	5.48217	2.2182	0.00771564	245	ncbi_100049688,ncbi_100126279,ncbi_100127136,ncbi_100144526,ncbi_100151834,ncbi_100151843,ncbi_100151860,ncbi_100151982,ncbi_100151998,ncbi_100152165,ncbi_100152362,ncbi_100152429,ncbi_100152643,ncbi_100152679,ncbi_100152714,ncbi_100152819,ncbi_100152895,ncbi_100152937,ncbi_100153002,ncbi_100153007,ncbi_100153342,ncbi_100153608,ncbi_100153737,ncbi_100153801,ncbi_100153917,ncbi_100153977,ncbi_1001…
miR-1386-z	556.606	122.506	-2.18381	0.00959832	159	ncbi_100038004,ncbi_100141309,ncbi_100144885,ncbi_100152762,ncbi_100152913,ncbi_100153706,ncbi_100153846,ncbi_100153907,ncbi_100154208,ncbi_100155238,ncbi_100155438,ncbi_100155466,ncbi_100155578,ncbi_100155660,ncbi_100155668,ncbi_100156161,ncbi_100156359,ncbi_100156461,ncbi_100156643,ncbi_100156693,ncbi_100156840,ncbi_100156908,ncbi_100157027,ncbi_100157207,ncbi_100157330,ncbi_100157775,ncbi_1001…
miR-140-y	10.1162	4.04473	-1.32255	0.00453046	187	ncbi_100048953,ncbi_100126835,ncbi_100144449,ncbi_100151794,ncbi_100151944,ncbi_100152128,ncbi_100152254,ncbi_100153539,ncbi_100153706,ncbi_100153811,ncbi_100153846,ncbi_100153940,ncbi_100154208,ncbi_100154511,ncbi_100154708,ncbi_100154824,ncbi_100154828,ncbi_100155015,ncbi_100155219,ncbi_100155438,ncbi_100155660,ncbi_100155668,ncbi_100155722,ncbi_100155762,ncbi_100155879,ncbi_100156146,ncbi_1001…
miR-141-x	0.01	0.817533	6.35321	0.00503669	181	ncbi_100127136,ncbi_100135661,ncbi_100136901,ncbi_100144526,ncbi_100151834,ncbi_100152121,ncbi_100152125,ncbi_100152360,ncbi_100152819,ncbi_100152838,ncbi_100152895,ncbi_100153615,ncbi_100153617,ncbi_100153830,ncbi_100153977,ncbi_100154199,ncbi_100154295,ncbi_100154314,ncbi_100154741,ncbi_100154822,ncbi_100155159,ncbi_100155181,ncbi_100155363,ncbi_100155483,ncbi_100155899,ncbi_100156022,ncbi_1001…
miR-141-y	0.01	46.916	12.1959	5.38254e-23	331	ncbi_100037300,ncbi_100049668,ncbi_100126279,ncbi_100127136,ncbi_100127169,ncbi_100144499,ncbi_100151834,ncbi_100151978,ncbi_100151982,ncbi_100151989,ncbi_100152165,ncbi_100152427,ncbi_100152458,ncbi_100152566,ncbi_100152598,ncbi_100152714,ncbi_100152721,ncbi_100152776,ncbi_100152778,ncbi_100152838,ncbi_100152937,ncbi_100153330,ncbi_100153342,ncbi_100153608,ncbi_100153733,ncbi_100153830,ncbi_1001…
miR-144-x	0.0936333	0.845933	3.17545	0.035758	80	ncbi_100134984,ncbi_100135658,ncbi_100151860,ncbi_100152125,ncbi_100152458,ncbi_100153002,ncbi_100153330,ncbi_100153342,ncbi_100154506,ncbi_100154996,ncbi_100155404,ncbi_100155478,ncbi_100155665,ncbi_100157009,ncbi_100157588,ncbi_100157658,ncbi_100157743,ncbi_100157797,ncbi_100158146,ncbi_100240724,ncbi_100294674,ncbi_100512158,ncbi_100512402,ncbi_100512506,ncbi_100512515,ncbi_100512848,ncbi_1005…
miR-1469-z	0.0501667	1.10613	4.46265	0.00895875	14	ncbi_100127169,ncbi_100157892,ncbi_100513811,ncbi_100516827,ncbi_100518170,ncbi_100521108,ncbi_100524338,ncbi_100524396,ncbi_100624184,ncbi_100624320,ncbi_100624458,ncbi_100627099,ncbi_100627724,ncbi_106510450
miR-151-y	54.3423	17.7536	-1.61396	0.0121566	52	ncbi_100037964,ncbi_100154759,ncbi_100154805,ncbi_100155091,ncbi_100155493,ncbi_100155879,ncbi_100155884,ncbi_100156161,ncbi_100157871,ncbi_100157912,ncbi_100233182,ncbi_100510985,ncbi_100511414,ncbi_100511741,ncbi_100511850,ncbi_100512042,ncbi_100512104,ncbi_100513804,ncbi_100513900,ncbi_100516102,ncbi_100516409,ncbi_100516847,ncbi_100516968,ncbi_100517138,ncbi_100517745,ncbi_100518832,ncbi_1005…
miR-1543-z	9.49827	28.3999	1.58015	0.0201227	168	ncbi_100037960,ncbi_100151834,ncbi_100151978,ncbi_100152076,ncbi_100152189,ncbi_100152643,ncbi_100152679,ncbi_100153225,ncbi_100153342,ncbi_100153407,ncbi_100153615,ncbi_100153622,ncbi_100153830,ncbi_100154170,ncbi_100154199,ncbi_100154278,ncbi_100154314,ncbi_100154449,ncbi_100154590,ncbi_100154598,ncbi_100154609,ncbi_100154822,ncbi_100155158,ncbi_100155254,ncbi_100155257,ncbi_100155665,ncbi_1001…
miR-155-x	35.4079	15.8964	-1.15537	0.0137735	58	ncbi_100038004,ncbi_100152762,ncbi_100155238,ncbi_100155972,ncbi_100157330,ncbi_100233182,ncbi_100286870,ncbi_100511414,ncbi_100511536,ncbi_100512042,ncbi_100512104,ncbi_100512784,ncbi_100513296,ncbi_100513377,ncbi_100513829,ncbi_100513900,ncbi_100514160,ncbi_100515193,ncbi_100515302,ncbi_100516124,ncbi_100516409,ncbi_100518887,ncbi_100518964,ncbi_100519128,ncbi_100519144,ncbi_100519563,ncbi_1005…
miR-1763-z	0.8981	0.0485	-4.21082	0.026096	56	ncbi_100152128,ncbi_100152201,ncbi_100152762,ncbi_100153230,ncbi_100153706,ncbi_100155091,ncbi_100155722,ncbi_100157995,ncbi_100216312,ncbi_100233182,ncbi_100511635,ncbi_100511741,ncbi_100512104,ncbi_100512201,ncbi_100512279,ncbi_100512497,ncbi_100513296,ncbi_100513377,ncbi_100513609,ncbi_100513829,ncbi_100514255,ncbi_100514260,ncbi_100514997,ncbi_100515039,ncbi_100515564,ncbi_100517749,ncbi_1005…
miR-181-x	316.174	98.867	-1.67716	0.000585753	120	ncbi_100037307,ncbi_100151985,ncbi_100152404,ncbi_100153706,ncbi_100153940,ncbi_100154381,ncbi_100154824,ncbi_100155238,ncbi_100155762,ncbi_100155879,ncbi_100155972,ncbi_100156161,ncbi_100156951,ncbi_100157181,ncbi_100157330,ncbi_100157871,ncbi_100157912,ncbi_100216312,ncbi_100233182,ncbi_100511215,ncbi_100511353,ncbi_100511536,ncbi_100511641,ncbi_100512104,ncbi_100512201,ncbi_100512963,ncbi_1005…
miR-182-y	0.5354	3.90053	2.86498	0.000605617	110	ncbi_100125826,ncbi_100135661,ncbi_100144499,ncbi_100152239,ncbi_100152362,ncbi_100152643,ncbi_100152819,ncbi_100152895,ncbi_100153306,ncbi_100153342,ncbi_100153734,ncbi_100153830,ncbi_100153960,ncbi_100154278,ncbi_100154506,ncbi_100154771,ncbi_100155257,ncbi_100155829,ncbi_100155899,ncbi_100156280,ncbi_100156654,ncbi_100156922,ncbi_100157009,ncbi_100157037,ncbi_100157226,ncbi_100157588,ncbi_1001…
miR-1842-y	1.20867	5.01603	2.05313	0.0221093	194	ncbi_100037960,ncbi_100136901,ncbi_100151843,ncbi_100152141,ncbi_100152360,ncbi_100152598,ncbi_100152778,ncbi_100152838,ncbi_100152950,ncbi_100153007,ncbi_100153071,ncbi_100153186,ncbi_100153225,ncbi_100153615,ncbi_100153734,ncbi_100153848,ncbi_100153983,ncbi_100154147,ncbi_100154170,ncbi_100154230,ncbi_100154449,ncbi_100154459,ncbi_100154771,ncbi_100154966,ncbi_100155006,ncbi_100155158,ncbi_1001…
miR-1842-z	1.208	4.26533	1.82004	0.025674	250	ncbi_100126279,ncbi_100127169,ncbi_100134984,ncbi_100151834,ncbi_100151978,ncbi_100151998,ncbi_100152429,ncbi_100152819,ncbi_100152838,ncbi_100152895,ncbi_100152937,ncbi_100152950,ncbi_100153068,ncbi_100153071,ncbi_100153116,ncbi_100153151,ncbi_100153225,ncbi_100153342,ncbi_100153607,ncbi_100153622,ncbi_100153734,ncbi_100153801,ncbi_100153830,ncbi_100153977,ncbi_100154167,ncbi_100154170,ncbi_1001…
miR-185-y	22.8325	54.9531	1.26711	0.0414652	185	ncbi_100127169,ncbi_100135658,ncbi_100136901,ncbi_100144526,ncbi_100151982,ncbi_100152125,ncbi_100152362,ncbi_100152393,ncbi_100152595,ncbi_100152598,ncbi_100152643,ncbi_100152819,ncbi_100152838,ncbi_100152937,ncbi_100152950,ncbi_100153407,ncbi_100153615,ncbi_100153737,ncbi_100153983,ncbi_100154278,ncbi_100154295,ncbi_100154314,ncbi_100154506,ncbi_100154530,ncbi_100154590,ncbi_100154598,ncbi_1001…
miR-1983-z	1930.88	4001.66	1.05134	0.0282975	181	ncbi_100049668,ncbi_100151834,ncbi_100151982,ncbi_100151989,ncbi_100151998,ncbi_100152125,ncbi_100152362,ncbi_100152566,ncbi_100152598,ncbi_100152643,ncbi_100152679,ncbi_100152819,ncbi_100153007,ncbi_100153342,ncbi_100153607,ncbi_100153676,ncbi_100153737,ncbi_100153977,ncbi_100154199,ncbi_100154278,ncbi_100155181,ncbi_100155363,ncbi_100155404,ncbi_100155963,ncbi_100156025,ncbi_100156186,ncbi_1001…
miR-200-x	0.0501667	8.54637	7.41244	3.3665e-11	111	ncbi_100037300,ncbi_100152239,ncbi_100152362,ncbi_100152895,ncbi_100153403,ncbi_100154167,ncbi_100154822,ncbi_100155388,ncbi_100155478,ncbi_100155665,ncbi_100156199,ncbi_100156637,ncbi_100156689,ncbi_100156983,ncbi_100157588,ncbi_100157743,ncbi_100157797,ncbi_100157838,ncbi_100158076,ncbi_100310796,ncbi_100510996,ncbi_100511149,ncbi_100512046,ncbi_100512158,ncbi_100512255,ncbi_100512313,ncbi_1005…
miR-200-y	0.778533	284.747	8.51471	3.28079e-40	286	ncbi_100037285,ncbi_100037300,ncbi_100049668,ncbi_100126279,ncbi_100127136,ncbi_100135658,ncbi_100136901,ncbi_100144493,ncbi_100151989,ncbi_100152076,ncbi_100152360,ncbi_100152362,ncbi_100152419,ncbi_100152427,ncbi_100152598,ncbi_100152714,ncbi_100153002,ncbi_100153007,ncbi_100153071,ncbi_100153151,ncbi_100153225,ncbi_100153306,ncbi_100153342,ncbi_100153676,ncbi_100153733,ncbi_100153767,ncbi_1001…
miR-212-y	42.9033	18.3695	-1.22378	0.00110611	83	ncbi_100037307,ncbi_100048953,ncbi_100126835,ncbi_100141311,ncbi_100144589,ncbi_100151944,ncbi_100152918,ncbi_100153365,ncbi_100153539,ncbi_100155165,ncbi_100155879,ncbi_100156643,ncbi_100156840,ncbi_100157181,ncbi_100157330,ncbi_100157871,ncbi_100157912,ncbi_100157995,ncbi_100158185,ncbi_100510985,ncbi_100511336,ncbi_100511353,ncbi_100511414,ncbi_100511565,ncbi_100511850,ncbi_100512104,ncbi_1005…
miR-2137-z	25.5799	7.39257	-1.79087	0.0389721	80	ncbi_100152128,ncbi_100153539,ncbi_100153907,ncbi_100154400,ncbi_100154828,ncbi_100155609,ncbi_100156359,ncbi_100156882,ncbi_100157027,ncbi_100157309,ncbi_100157330,ncbi_100157387,ncbi_100157418,ncbi_100157871,ncbi_100157912,ncbi_100511389,ncbi_100511414,ncbi_100511493,ncbi_100512953,ncbi_100512963,ncbi_100513263,ncbi_100513444,ncbi_100513900,ncbi_100514160,ncbi_100515039,ncbi_100515302,ncbi_1005…
miR-218-y	0.01	0.9116	6.51033	0.00306491	209	ncbi_100037300,ncbi_100135658,ncbi_100136901,ncbi_100151834,ncbi_100151989,ncbi_100152125,ncbi_100152189,ncbi_100152362,ncbi_100152643,ncbi_100152776,ncbi_100152819,ncbi_100152895,ncbi_100153002,ncbi_100153820,ncbi_100153848,ncbi_100154170,ncbi_100154199,ncbi_100154314,ncbi_100154376,ncbi_100154459,ncbi_100154506,ncbi_100154598,ncbi_100154661,ncbi_100154667,ncbi_100154771,ncbi_100154822,ncbi_1001…
miR-221-z	23.1778	8.79777	-1.39753	0.00270086	43	ncbi_100153706,ncbi_100156254,ncbi_100156840,ncbi_100511414,ncbi_100511850,ncbi_100512104,ncbi_100512497,ncbi_100512728,ncbi_100513385,ncbi_100514255,ncbi_100515302,ncbi_100516102,ncbi_100516409,ncbi_100516738,ncbi_100516968,ncbi_100517358,ncbi_100517745,ncbi_100519487,ncbi_100520160,ncbi_100522294,ncbi_100524417,ncbi_100526111,ncbi_100620752,ncbi_100621167,ncbi_100621814,ncbi_100621915,ncbi_1006…
miR-2247-z	1.2691	0.373433	-1.76488	0.0498444	19	ncbi_100152762,ncbi_100155879,ncbi_100157181,ncbi_100510985,ncbi_100512104,ncbi_100516219,ncbi_100516409,ncbi_100518293,ncbi_100519560,ncbi_100521067,ncbi_100620940,ncbi_100621612,ncbi_100623697,ncbi_100623824,ncbi_100626754,ncbi_102164658,ncbi_397236,ncbi_397346,ncbi_404772
miR-23-z	4066.15	1352.07	-1.58849	1.94628e-07	104	ncbi_100037276,ncbi_100038004,ncbi_100144885,ncbi_100152612,ncbi_100154208,ncbi_100154272,ncbi_100154381,ncbi_100155165,ncbi_100155238,ncbi_100155609,ncbi_100155879,ncbi_100156146,ncbi_100156492,ncbi_100156643,ncbi_100156693,ncbi_100157871,ncbi_100157954,ncbi_100158241,ncbi_100216312,ncbi_100233182,ncbi_100316850,ncbi_100511215,ncbi_100511353,ncbi_100511414,ncbi_100511850,ncbi_100512042,ncbi_1005…
miR-2483-x	1.21077	6.32337	2.38477	0.00289106	18	ncbi_100153002,ncbi_100156785,ncbi_100512515,ncbi_100513747,ncbi_100515632,ncbi_100518990,ncbi_100521699,ncbi_100522509,ncbi_100522876,ncbi_100525394,ncbi_100624908,ncbi_100739621,ncbi_100739753,ncbi_110256453,ncbi_110256637,ncbi_110259528,ncbi_396670,ncbi_492315
miR-25-x	36.1616	94.4681	1.38537	0.019606	63	ncbi_100135658,ncbi_100151892,ncbi_100152643,ncbi_100153151,ncbi_100153733,ncbi_100153737,ncbi_100153848,ncbi_100154230,ncbi_100154530,ncbi_100154966,ncbi_100155006,ncbi_100155829,ncbi_100156756,ncbi_100512506,ncbi_100513811,ncbi_100515363,ncbi_100515505,ncbi_100516384,ncbi_100518170,ncbi_100518264,ncbi_100518586,ncbi_100519539,ncbi_100519616,ncbi_100520193,ncbi_100520367,ncbi_100521293,ncbi_1005…
miR-2683-z	3.28003	1.23937	-1.40411	0.0233705	106	ncbi_100037307,ncbi_100152510,ncbi_100152762,ncbi_100155165,ncbi_100155238,ncbi_100155433,ncbi_100155438,ncbi_100155660,ncbi_100155762,ncbi_100155972,ncbi_100156643,ncbi_100157181,ncbi_100157387,ncbi_100157871,ncbi_100157912,ncbi_100158241,ncbi_100216312,ncbi_100233182,ncbi_100270817,ncbi_100329127,ncbi_100511095,ncbi_100511275,ncbi_100511353,ncbi_100511414,ncbi_100511493,ncbi_100511642,ncbi_1005…
miR-2779-z	94.9541	10.5922	-3.16422	0.00243265	34	ncbi_100152254,ncbi_100152357,ncbi_100152604,ncbi_100154708,ncbi_100155110,ncbi_100156461,ncbi_100510939,ncbi_100511414,ncbi_100512279,ncbi_100512784,ncbi_100514255,ncbi_100514627,ncbi_100515564,ncbi_100517221,ncbi_100517699,ncbi_100518818,ncbi_100520495,ncbi_100521638,ncbi_100522769,ncbi_100522940,ncbi_100523836,ncbi_100523919,ncbi_100524645,ncbi_100525546,ncbi_100620792,ncbi_100625267,ncbi_1006…
miR-28-x	32.515	5.8907	-2.46459	0.000147478	133	ncbi_100038004,ncbi_100151944,ncbi_100152082,ncbi_100152199,ncbi_100152357,ncbi_100152762,ncbi_100152918,ncbi_100153539,ncbi_100153638,ncbi_100153706,ncbi_100154381,ncbi_100154583,ncbi_100155091,ncbi_100155151,ncbi_100155165,ncbi_100155238,ncbi_100155438,ncbi_100155660,ncbi_100155879,ncbi_100156146,ncbi_100156359,ncbi_100156693,ncbi_100157027,ncbi_100157207,ncbi_100157330,ncbi_100157418,ncbi_1001…
miR-2835-z	36.403	2.62643	-3.79288	0.00264286	41	ncbi_100038004,ncbi_100152404,ncbi_100153843,ncbi_100157871,ncbi_100157954,ncbi_100233182,ncbi_100271728,ncbi_100511275,ncbi_100512728,ncbi_100513229,ncbi_100515639,ncbi_100516124,ncbi_100516409,ncbi_100517138,ncbi_100517714,ncbi_100518887,ncbi_100519128,ncbi_100520394,ncbi_100520745,ncbi_100522294,ncbi_100522820,ncbi_100620150,ncbi_100620752,ncbi_100621915,ncbi_100623697,ncbi_100624264,ncbi_1006…
miR-2887-z	37.6666	2.21747	-4.0863	0.00241362	39	ncbi_100152357,ncbi_100152913,ncbi_100157418,ncbi_100337674,ncbi_100512784,ncbi_100513609,ncbi_100514966,ncbi_100515304,ncbi_100516076,ncbi_100516102,ncbi_100516505,ncbi_100518447,ncbi_100518602,ncbi_100518766,ncbi_100518964,ncbi_100519533,ncbi_100519549,ncbi_100522201,ncbi_100522484,ncbi_100522651,ncbi_100523559,ncbi_100525472,ncbi_100620792,ncbi_100620959,ncbi_100621636,ncbi_100624225,ncbi_1006…
miR-30-z	2.69313	1.1131	-1.2747	0.0360865	61	ncbi_100152762,ncbi_100154208,ncbi_100155138,ncbi_100156840,ncbi_100157175,ncbi_100157330,ncbi_100157912,ncbi_100157995,ncbi_100511275,ncbi_100511453,ncbi_100511635,ncbi_100511850,ncbi_100512104,ncbi_100513229,ncbi_100513568,ncbi_100513804,ncbi_100514160,ncbi_100514361,ncbi_100515302,ncbi_100515564,ncbi_100515639,ncbi_100516510,ncbi_100516672,ncbi_100517143,ncbi_100518447,ncbi_100518539,ncbi_1005…
miR-3085-y	0.2976	5.90817	4.31126	8.92838e-07	242	ncbi_100037300,ncbi_100136901,ncbi_100141408,ncbi_100151834,ncbi_100151860,ncbi_100151978,ncbi_100152598,ncbi_100152819,ncbi_100152838,ncbi_100152895,ncbi_100152937,ncbi_100152950,ncbi_100152952,ncbi_100153007,ncbi_100153068,ncbi_100153116,ncbi_100153151,ncbi_100153225,ncbi_100153342,ncbi_100153607,ncbi_100153733,ncbi_100153737,ncbi_100153848,ncbi_100154178,ncbi_100154194,ncbi_100154230,ncbi_1001…
miR-3178-z	4.5188	0.01	-8.8198	0.00145107	70	ncbi_100153946,ncbi_100154708,ncbi_100154828,ncbi_100155438,ncbi_100156949,ncbi_100158241,ncbi_100216312,ncbi_100286777,ncbi_100511389,ncbi_100512784,ncbi_100513162,ncbi_100513829,ncbi_100513840,ncbi_100514398,ncbi_100514966,ncbi_100515039,ncbi_100516076,ncbi_100517601,ncbi_100518447,ncbi_100518818,ncbi_100518832,ncbi_100520318,ncbi_100520394,ncbi_100520600,ncbi_100520659,ncbi_100522128,ncbi_1005…
miR-3195-z	2.9036	0.378033	-2.94126	0.00261436	11	ncbi_100153940,ncbi_100513840,ncbi_100516124,ncbi_100517601,ncbi_100518818,ncbi_100621128,ncbi_100689266,ncbi_102167710,ncbi_110255790,ncbi_110258215,ncbi_110259209
miR-326-y	3.13753	11.7033	1.89921	0.0043996	262	ncbi_100037300,ncbi_100126279,ncbi_100127169,ncbi_100151834,ncbi_100151978,ncbi_100151982,ncbi_100152125,ncbi_100152239,ncbi_100152429,ncbi_100152566,ncbi_100152595,ncbi_100152643,ncbi_100152819,ncbi_100152838,ncbi_100152937,ncbi_100152952,ncbi_100153068,ncbi_100153342,ncbi_100153407,ncbi_100153608,ncbi_100153615,ncbi_100153676,ncbi_100153801,ncbi_100154167,ncbi_100154170,ncbi_100154230,ncbi_1001…
miR-330-y	59.3312	137.208	1.2095	0.0354787	328	ncbi_100037285,ncbi_100037300,ncbi_100049676,ncbi_100101551,ncbi_100126279,ncbi_100127169,ncbi_100134984,ncbi_100135658,ncbi_100136901,ncbi_100151834,ncbi_100151989,ncbi_100152141,ncbi_100152239,ncbi_100152427,ncbi_100152429,ncbi_100152458,ncbi_100152643,ncbi_100152679,ncbi_100152776,ncbi_100152778,ncbi_100152819,ncbi_100152937,ncbi_100152950,ncbi_100153007,ncbi_100153068,ncbi_100153225,ncbi_1001…
miR-330-z	9.14487	23.3023	1.34944	0.0424492	310	ncbi_100127169,ncbi_100134984,ncbi_100136901,ncbi_100144526,ncbi_100151834,ncbi_100151982,ncbi_100151989,ncbi_100151998,ncbi_100152165,ncbi_100152362,ncbi_100152427,ncbi_100152595,ncbi_100152598,ncbi_100152679,ncbi_100152776,ncbi_100152778,ncbi_100152819,ncbi_100152895,ncbi_100152950,ncbi_100152952,ncbi_100153068,ncbi_100153071,ncbi_100153342,ncbi_100153407,ncbi_100153608,ncbi_100153676,ncbi_1001…
miR-3535-z	1.163	0.01	-6.86171	0.0123525	35	ncbi_100152199,ncbi_100152762,ncbi_100155467,ncbi_100156161,ncbi_100156951,ncbi_100158241,ncbi_100196908,ncbi_100233182,ncbi_100510985,ncbi_100511414,ncbi_100512104,ncbi_100513296,ncbi_100513342,ncbi_100513444,ncbi_100513900,ncbi_100514997,ncbi_100516409,ncbi_100518887,ncbi_100520347,ncbi_100522443,ncbi_100525045,ncbi_100620150,ncbi_100623641,ncbi_100623824,ncbi_100624138,ncbi_100625674,ncbi_1006…
miR-3613-y	8.21393	3.52597	-1.22005	0.00676515	87	ncbi_100037276,ncbi_100037307,ncbi_100144885,ncbi_100152199,ncbi_100152404,ncbi_100153706,ncbi_100154381,ncbi_100155438,ncbi_100155578,ncbi_100156840,ncbi_100156951,ncbi_100157330,ncbi_100316850,ncbi_100510939,ncbi_100511353,ncbi_100511381,ncbi_100511414,ncbi_100511495,ncbi_100512020,ncbi_100512042,ncbi_100512201,ncbi_100512784,ncbi_100512961,ncbi_100513495,ncbi_100513721,ncbi_100514255,ncbi_1005…
miR-378-x	0.6889	3.10187	2.17077	0.0098251	141	ncbi_100101552,ncbi_100152141,ncbi_100152419,ncbi_100152427,ncbi_100152598,ncbi_100153071,ncbi_100153151,ncbi_100153342,ncbi_100153615,ncbi_100153622,ncbi_100153830,ncbi_100154178,ncbi_100154278,ncbi_100154295,ncbi_100154486,ncbi_100155006,ncbi_100155158,ncbi_100155159,ncbi_100155181,ncbi_100155388,ncbi_100155404,ncbi_100155665,ncbi_100156603,ncbi_100157838,ncbi_100158017,ncbi_100158076,ncbi_1001…
miR-3955-x	0.0501667	0.713867	3.83085	0.029053	139	ncbi_100049676,ncbi_100127134,ncbi_100127136,ncbi_100127169,ncbi_100136901,ncbi_100152141,ncbi_100152362,ncbi_100152458,ncbi_100152598,ncbi_100152721,ncbi_100152819,ncbi_100152895,ncbi_100152937,ncbi_100152950,ncbi_100153403,ncbi_100153830,ncbi_100153848,ncbi_100154170,ncbi_100154395,ncbi_100154459,ncbi_100154486,ncbi_100155006,ncbi_100155159,ncbi_100155257,ncbi_100155309,ncbi_100155363,ncbi_1001…
miR-3957-z	0.0501667	1.46497	4.86799	0.000709102	61	ncbi_100151834,ncbi_100151998,ncbi_100152362,ncbi_100152393,ncbi_100152598,ncbi_100152937,ncbi_100153676,ncbi_100153801,ncbi_100154530,ncbi_100154590,ncbi_100154661,ncbi_100156689,ncbi_100170126,ncbi_100510913,ncbi_100512506,ncbi_100512848,ncbi_100513370,ncbi_100514654,ncbi_100515029,ncbi_100515404,ncbi_100515632,ncbi_100515781,ncbi_100516827,ncbi_100516994,ncbi_100519711,ncbi_100519720,ncbi_1005…
miR-3959-x	11.1818	31.9427	1.51433	0.0202166	51	ncbi_100127136,ncbi_100127169,ncbi_100153071,ncbi_100153830,ncbi_100153848,ncbi_100154167,ncbi_100154771,ncbi_100156199,ncbi_100157226,ncbi_100157743,ncbi_100158017,ncbi_100270690,ncbi_100415776,ncbi_100512506,ncbi_100515345,ncbi_100515927,ncbi_100516638,ncbi_100517188,ncbi_100518400,ncbi_100518784,ncbi_100520046,ncbi_100520233,ncbi_100520958,ncbi_100521495,ncbi_100522617,ncbi_100522701,ncbi_1005…
miR-3959-y	5.54667	21.4511	1.95136	0.0017877	95	ncbi_100037285,ncbi_100151834,ncbi_100152125,ncbi_100152819,ncbi_100153002,ncbi_100153403,ncbi_100153733,ncbi_100153830,ncbi_100154295,ncbi_100154996,ncbi_100155363,ncbi_100155370,ncbi_100155483,ncbi_100155925,ncbi_100157164,ncbi_100157399,ncbi_100157591,ncbi_100157838,ncbi_100170126,ncbi_100174954,ncbi_100216478,ncbi_100286742,ncbi_100510887,ncbi_100510904,ncbi_100512427,ncbi_100512588,ncbi_1005…
miR-410-y	11.2915	35.0189	1.63289	0.00740411	103	ncbi_100037300,ncbi_100037960,ncbi_100134984,ncbi_100152895,ncbi_100153306,ncbi_100153403,ncbi_100153983,ncbi_100154147,ncbi_100154605,ncbi_100154609,ncbi_100154810,ncbi_100154996,ncbi_100155309,ncbi_100156654,ncbi_100156756,ncbi_100156983,ncbi_100157797,ncbi_100216478,ncbi_100270690,ncbi_100512142,ncbi_100512158,ncbi_100512255,ncbi_100512811,ncbi_100512848,ncbi_100513627,ncbi_100514233,ncbi_1005…
miR-411-y	5.97197	22.7296	1.92829	0.00181753	95	ncbi_100037285,ncbi_100151834,ncbi_100152125,ncbi_100152819,ncbi_100153002,ncbi_100153403,ncbi_100153733,ncbi_100153830,ncbi_100154295,ncbi_100154996,ncbi_100155363,ncbi_100155370,ncbi_100155483,ncbi_100155925,ncbi_100157164,ncbi_100157399,ncbi_100157591,ncbi_100157838,ncbi_100170126,ncbi_100174954,ncbi_100216478,ncbi_100286742,ncbi_100510887,ncbi_100510904,ncbi_100512427,ncbi_100512588,ncbi_1005…
miR-425-x	9.82687	2.4501	-2.00389	0.0140643	71	ncbi_100037307,ncbi_100048957,ncbi_100151985,ncbi_100153365,ncbi_100153706,ncbi_100155238,ncbi_100155660,ncbi_100155762,ncbi_100155972,ncbi_100156254,ncbi_100157027,ncbi_100157330,ncbi_100157577,ncbi_100157871,ncbi_100196908,ncbi_100316850,ncbi_100511381,ncbi_100512784,ncbi_100512953,ncbi_100513079,ncbi_100513377,ncbi_100514160,ncbi_100515302,ncbi_100516102,ncbi_100516409,ncbi_100516968,ncbi_1005…
miR-430-z	1.94047	0.694367	-1.48263	0.0254209	75	ncbi_100151944,ncbi_100152762,ncbi_100154583,ncbi_100155015,ncbi_100155578,ncbi_100155879,ncbi_100155972,ncbi_100156146,ncbi_100156693,ncbi_100157181,ncbi_100157182,ncbi_100157871,ncbi_100329127,ncbi_100511414,ncbi_100511536,ncbi_100511642,ncbi_100512728,ncbi_100513296,ncbi_100513342,ncbi_100513377,ncbi_100513385,ncbi_100513495,ncbi_100513804,ncbi_100514110,ncbi_100514160,ncbi_100514255,ncbi_1005…
miR-4331-y	4.8291	15.3602	1.66937	0.0127323	260	ncbi_100037285,ncbi_100101551,ncbi_100135658,ncbi_100136901,ncbi_100144493,ncbi_100151834,ncbi_100151892,ncbi_100152165,ncbi_100152566,ncbi_100152595,ncbi_100152598,ncbi_100152643,ncbi_100152679,ncbi_100152778,ncbi_100152838,ncbi_100152895,ncbi_100152937,ncbi_100152950,ncbi_100153071,ncbi_100153151,ncbi_100153225,ncbi_100153607,ncbi_100153848,ncbi_100154170,ncbi_100154194,ncbi_100154230,ncbi_1001…
miR-4449-z	5.0859	13.2096	1.37701	0.0438384	40	ncbi_100144526,ncbi_100152643,ncbi_100153330,ncbi_100153734,ncbi_100154278,ncbi_100155799,ncbi_100157037,ncbi_100157644,ncbi_100170126,ncbi_100513370,ncbi_100513672,ncbi_100513914,ncbi_100514254,ncbi_100515546,ncbi_100516335,ncbi_100516689,ncbi_100516827,ncbi_100517183,ncbi_100517619,ncbi_100519194,ncbi_100520193,ncbi_100521699,ncbi_100522413,ncbi_100523160,ncbi_100524513,ncbi_100525156,ncbi_1005…
miR-449-x	3.6498	25.416	2.79985	4.83284e-05	219	ncbi_100049676,ncbi_100126279,ncbi_100127169,ncbi_100134984,ncbi_100144526,ncbi_100151989,ncbi_100151998,ncbi_100152076,ncbi_100152239,ncbi_100152566,ncbi_100152598,ncbi_100152679,ncbi_100152838,ncbi_100153007,ncbi_100153068,ncbi_100153733,ncbi_100153737,ncbi_100153830,ncbi_100153848,ncbi_100153917,ncbi_100154230,ncbi_100154278,ncbi_100154295,ncbi_100154459,ncbi_100154486,ncbi_100154605,ncbi_1001…
miR-4492-z	26.1292	0.327367	-6.31861	0.00078209	101	ncbi_100134965,ncbi_100152201,ncbi_100152762,ncbi_100152913,ncbi_100153907,ncbi_100154824,ncbi_100154828,ncbi_100156643,ncbi_100157330,ncbi_100157418,ncbi_100316850,ncbi_100511215,ncbi_100511275,ncbi_100511389,ncbi_100511641,ncbi_100512279,ncbi_100512455,ncbi_100512784,ncbi_100513229,ncbi_100513263,ncbi_100513609,ncbi_100513971,ncbi_100514105,ncbi_100514160,ncbi_100515079,ncbi_100515304,ncbi_1005…
miR-4497-z	21.2652	4.40057	-2.27273	0.00270568	72	ncbi_100037965,ncbi_100153907,ncbi_100155015,ncbi_100155091,ncbi_100155438,ncbi_100156949,ncbi_100157871,ncbi_100216312,ncbi_100337674,ncbi_100359358,ncbi_100505461,ncbi_100511453,ncbi_100512963,ncbi_100513229,ncbi_100513609,ncbi_100513721,ncbi_100513829,ncbi_100513840,ncbi_100513971,ncbi_100514110,ncbi_100514255,ncbi_100515039,ncbi_100516076,ncbi_100516934,ncbi_100517843,ncbi_100517914,ncbi_1005…
miR-4508-z	42.0088	1.42787	-4.87876	0.000458887	101	ncbi_100134965,ncbi_100152201,ncbi_100152762,ncbi_100152913,ncbi_100153907,ncbi_100154824,ncbi_100154828,ncbi_100156643,ncbi_100157330,ncbi_100157418,ncbi_100316850,ncbi_100511215,ncbi_100511275,ncbi_100511389,ncbi_100511641,ncbi_100512279,ncbi_100512455,ncbi_100512784,ncbi_100513229,ncbi_100513263,ncbi_100513609,ncbi_100513971,ncbi_100514105,ncbi_100514160,ncbi_100515079,ncbi_100515304,ncbi_1005…
miR-4577-z	2.86803	0.01	-8.16392	0.00373954	48	ncbi_100134965,ncbi_100153811,ncbi_100155433,ncbi_100155722,ncbi_100271903,ncbi_100312968,ncbi_100511215,ncbi_100511453,ncbi_100512905,ncbi_100513609,ncbi_100513721,ncbi_100514160,ncbi_100515039,ncbi_100515564,ncbi_100515639,ncbi_100516614,ncbi_100516672,ncbi_100517745,ncbi_100518766,ncbi_100520530,ncbi_100521959,ncbi_100522538,ncbi_100524417,ncbi_100524534,ncbi_100524629,ncbi_100623369,ncbi_1006…
miR-486-x	8.7807	68.5129	2.96397	0.0002267	132	ncbi_100037300,ncbi_100126279,ncbi_100135661,ncbi_100141408,ncbi_100152362,ncbi_100152458,ncbi_100152778,ncbi_100152838,ncbi_100152934,ncbi_100153151,ncbi_100153186,ncbi_100153622,ncbi_100153830,ncbi_100154395,ncbi_100154449,ncbi_100154810,ncbi_100155388,ncbi_100155665,ncbi_100156104,ncbi_100156186,ncbi_100156636,ncbi_100156922,ncbi_100157009,ncbi_100157205,ncbi_100157658,ncbi_100157743,ncbi_1001…
miR-488-x	1.05717	0.0857333	-3.6242	0.00377425	60	ncbi_100038004,ncbi_100151987,ncbi_100152201,ncbi_100152357,ncbi_100154627,ncbi_100154708,ncbi_100156777,ncbi_100157330,ncbi_100157912,ncbi_100286809,ncbi_100511316,ncbi_100511414,ncbi_100512042,ncbi_100512104,ncbi_100512201,ncbi_100512455,ncbi_100512728,ncbi_100513229,ncbi_100513377,ncbi_100513829,ncbi_100514255,ncbi_100515177,ncbi_100515639,ncbi_100517105,ncbi_100517745,ncbi_100518887,ncbi_1005…
miR-488-y	0.714733	0.01	-6.15933	0.00952809	104	ncbi_100038004,ncbi_100144885,ncbi_100152762,ncbi_100153578,ncbi_100154828,ncbi_100155015,ncbi_100155138,ncbi_100155238,ncbi_100155660,ncbi_100155762,ncbi_100155879,ncbi_100156643,ncbi_100156693,ncbi_100156777,ncbi_100157330,ncbi_100157418,ncbi_100157775,ncbi_100157871,ncbi_100157912,ncbi_100270724,ncbi_100359358,ncbi_100510985,ncbi_100511353,ncbi_100512042,ncbi_100512455,ncbi_100512784,ncbi_1005…
miR-4961-y	2.99343	1.05547	-1.50392	0.0110144	20	ncbi_100144885,ncbi_100153843,ncbi_100155578,ncbi_100155762,ncbi_100155972,ncbi_100233182,ncbi_100511215,ncbi_100511275,ncbi_100512104,ncbi_100512455,ncbi_100513444,ncbi_100514374,ncbi_100516505,ncbi_100520490,ncbi_100521576,ncbi_100522294,ncbi_100627880,ncbi_102167710,ncbi_110258072,ncbi_110261209
miR-4982-y	3.04373	0.8367	-1.86306	0.00518831	84	ncbi_100151944,ncbi_100151987,ncbi_100152082,ncbi_100153907,ncbi_100154208,ncbi_100154583,ncbi_100155722,ncbi_100155762,ncbi_100155879,ncbi_100156693,ncbi_100156840,ncbi_100157871,ncbi_100310801,ncbi_100316850,ncbi_100510985,ncbi_100511215,ncbi_100511353,ncbi_100511414,ncbi_100511453,ncbi_100511641,ncbi_100512042,ncbi_100512104,ncbi_100512201,ncbi_100513721,ncbi_100513992,ncbi_100515639,ncbi_1005…
miR-5119-z	10.788	2.0391	-2.40342	0.0137564	20	ncbi_100154208,ncbi_100154828,ncbi_100157871,ncbi_100157912,ncbi_100157995,ncbi_100512201,ncbi_100513079,ncbi_100513804,ncbi_100517745,ncbi_100520600,ncbi_100522769,ncbi_100525601,ncbi_100525691,ncbi_100526111,ncbi_100626903,ncbi_100737048,ncbi_110255956,ncbi_110255957,ncbi_110257894,ncbi_397004
miR-551-z	1.48513	0.3706	-2.00266	0.0319345	26	ncbi_100152357,ncbi_100152762,ncbi_100153539,ncbi_100154400,ncbi_100154828,ncbi_100156840,ncbi_100514105,ncbi_100514160,ncbi_100514364,ncbi_100514966,ncbi_100515039,ncbi_100516102,ncbi_100516510,ncbi_100516672,ncbi_100517699,ncbi_100518554,ncbi_100519533,ncbi_100521971,ncbi_100523956,ncbi_100620752,ncbi_100625692,ncbi_100626940,ncbi_100736655,ncbi_100738346,ncbi_110258072,ncbi_110259209
miR-5551-x	0.812567	0.0485	-4.06643	0.00286715	31	ncbi_100155578,ncbi_100155762,ncbi_100157181,ncbi_100157207,ncbi_100157330,ncbi_100157344,ncbi_100294677,ncbi_100512104,ncbi_100512961,ncbi_100513377,ncbi_100514110,ncbi_100515639,ncbi_100517760,ncbi_100520347,ncbi_100521423,ncbi_100521638,ncbi_100522395,ncbi_100621284,ncbi_100623824,ncbi_100738074,ncbi_102162202,ncbi_106508649,ncbi_110255273,ncbi_110258308,ncbi_110259316,ncbi_397227,ncbi_397302,…
miR-5627-y	3.89867	0.0857333	-5.50698	0.00296572	60	ncbi_100152707,ncbi_100153846,ncbi_100153940,ncbi_100153946,ncbi_100154708,ncbi_100155015,ncbi_100155091,ncbi_100155722,ncbi_100156461,ncbi_100233182,ncbi_100271903,ncbi_100337674,ncbi_100462720,ncbi_100511095,ncbi_100511495,ncbi_100511641,ncbi_100512784,ncbi_100513609,ncbi_100513829,ncbi_100513840,ncbi_100513992,ncbi_100514997,ncbi_100515039,ncbi_100516076,ncbi_100517601,ncbi_100517686,ncbi_1005…
miR-6238-z	29.6857	2.07577	-3.83805	0.00302675	50	ncbi_100152357,ncbi_100155015,ncbi_100155467,ncbi_100155660,ncbi_100155722,ncbi_100156840,ncbi_100156949,ncbi_100157309,ncbi_100157330,ncbi_100157871,ncbi_100316850,ncbi_100511414,ncbi_100513495,ncbi_100513829,ncbi_100514110,ncbi_100514374,ncbi_100515039,ncbi_100516847,ncbi_100519563,ncbi_100520659,ncbi_100520688,ncbi_100521439,ncbi_100521638,ncbi_100521971,ncbi_100522395,ncbi_100523836,ncbi_1005…
miR-628-y	0.01	0.7361	6.20183	0.0119345	140	ncbi_100037960,ncbi_100126279,ncbi_100152125,ncbi_100152165,ncbi_100152362,ncbi_100152776,ncbi_100153007,ncbi_100153186,ncbi_100153330,ncbi_100153733,ncbi_100153977,ncbi_100154147,ncbi_100154170,ncbi_100154295,ncbi_100154314,ncbi_100154605,ncbi_100154622,ncbi_100154661,ncbi_100154771,ncbi_100154996,ncbi_100155158,ncbi_100155799,ncbi_100156186,ncbi_100156199,ncbi_100156756,ncbi_100156894,ncbi_1001…
miR-6412-z	146.715	2.8099	-5.70635	9.93691e-05	72	ncbi_100048953,ncbi_100153539,ncbi_100153843,ncbi_100153940,ncbi_100154828,ncbi_100155091,ncbi_100155578,ncbi_100155972,ncbi_100156254,ncbi_100156951,ncbi_100157330,ncbi_100157912,ncbi_100157954,ncbi_100511336,ncbi_100511353,ncbi_100511414,ncbi_100512104,ncbi_100512497,ncbi_100512953,ncbi_100513377,ncbi_100514255,ncbi_100514364,ncbi_100514374,ncbi_100516124,ncbi_100516409,ncbi_100516505,ncbi_1005…
miR-6529-y	17.826	58.2152	1.70741	0.00226927	235	ncbi_100127169,ncbi_100135658,ncbi_100151834,ncbi_100151982,ncbi_100151989,ncbi_100152566,ncbi_100152598,ncbi_100152635,ncbi_100152643,ncbi_100152838,ncbi_100152895,ncbi_100152950,ncbi_100153071,ncbi_100153342,ncbi_100153608,ncbi_100153734,ncbi_100153737,ncbi_100153820,ncbi_100153848,ncbi_100154170,ncbi_100154178,ncbi_100154230,ncbi_100154295,ncbi_100154314,ncbi_100154506,ncbi_100154609,ncbi_1001…
miR-6529-z	9.1232	24.5272	1.42677	0.0320709	235	ncbi_100127169,ncbi_100135658,ncbi_100151834,ncbi_100151982,ncbi_100151989,ncbi_100152566,ncbi_100152598,ncbi_100152635,ncbi_100152643,ncbi_100152838,ncbi_100152895,ncbi_100152950,ncbi_100153071,ncbi_100153342,ncbi_100153608,ncbi_100153734,ncbi_100153737,ncbi_100153820,ncbi_100153848,ncbi_100154170,ncbi_100154178,ncbi_100154230,ncbi_100154295,ncbi_100154314,ncbi_100154506,ncbi_100154609,ncbi_1001…
miR-6596-x	18.5191	4.17437	-2.14938	0.00586293	96	ncbi_100037965,ncbi_100144885,ncbi_100152128,ncbi_100152357,ncbi_100152762,ncbi_100153811,ncbi_100153907,ncbi_100153940,ncbi_100154824,ncbi_100155219,ncbi_100155578,ncbi_100156949,ncbi_100157027,ncbi_100216312,ncbi_100286777,ncbi_100316850,ncbi_100337669,ncbi_100359358,ncbi_100511414,ncbi_100511434,ncbi_100511641,ncbi_100512157,ncbi_100512279,ncbi_100512455,ncbi_100512784,ncbi_100512953,ncbi_1005…
miR-668-y	1.41993	4.47933	1.65746	0.0407565	119	ncbi_100126279,ncbi_100134962,ncbi_100151834,ncbi_100151978,ncbi_100152362,ncbi_100152566,ncbi_100152643,ncbi_100152838,ncbi_100152937,ncbi_100153407,ncbi_100153607,ncbi_100153733,ncbi_100154178,ncbi_100154314,ncbi_100154771,ncbi_100155158,ncbi_100155309,ncbi_100155776,ncbi_100156025,ncbi_100156186,ncbi_100156637,ncbi_100157009,ncbi_100157588,ncbi_100157838,ncbi_100233190,ncbi_100337656,ncbi_1005…
miR-6747-y	103.352	1.9278	-5.74446	0.000210177	147	ncbi_100037288,ncbi_100141309,ncbi_100151794,ncbi_100151944,ncbi_100151985,ncbi_100152762,ncbi_100153365,ncbi_100153578,ncbi_100153811,ncbi_100153843,ncbi_100153846,ncbi_100153907,ncbi_100154627,ncbi_100155238,ncbi_100155467,ncbi_100155578,ncbi_100155722,ncbi_100155762,ncbi_100155879,ncbi_100156643,ncbi_100156693,ncbi_100156882,ncbi_100157027,ncbi_100157181,ncbi_100157182,ncbi_100157871,ncbi_1001…
miR-6990-x	8.5692	0.691667	-3.63101	0.00183747	141	ncbi_100037288,ncbi_100037293,ncbi_100144885,ncbi_100151794,ncbi_100151944,ncbi_100152086,ncbi_100152128,ncbi_100152762,ncbi_100152918,ncbi_100153230,ncbi_100153907,ncbi_100154400,ncbi_100154583,ncbi_100154708,ncbi_100154828,ncbi_100155091,ncbi_100155219,ncbi_100155438,ncbi_100155578,ncbi_100155660,ncbi_100155668,ncbi_100155722,ncbi_100156359,ncbi_100156643,ncbi_100156693,ncbi_100156777,ncbi_1001…
miR-7194-y	29.468	13.1536	-1.16369	0.00454738	75	ncbi_100037276,ncbi_100038004,ncbi_100152762,ncbi_100153163,ncbi_100153578,ncbi_100153843,ncbi_100154381,ncbi_100154805,ncbi_100155578,ncbi_100155972,ncbi_100157330,ncbi_100157418,ncbi_100157912,ncbi_100158241,ncbi_100216312,ncbi_100271728,ncbi_100329127,ncbi_100510985,ncbi_100511275,ncbi_100511414,ncbi_100511565,ncbi_100511850,ncbi_100512042,ncbi_100512104,ncbi_100512497,ncbi_100513376,ncbi_1005…
miR-7550-x	63.4679	5.5416	-3.51765	0.00158515	34	ncbi_100152254,ncbi_100152357,ncbi_100152604,ncbi_100154708,ncbi_100155110,ncbi_100156461,ncbi_100510939,ncbi_100511414,ncbi_100512279,ncbi_100512784,ncbi_100514255,ncbi_100514627,ncbi_100515564,ncbi_100517221,ncbi_100517699,ncbi_100518818,ncbi_100520495,ncbi_100521638,ncbi_100522769,ncbi_100522940,ncbi_100523836,ncbi_100523919,ncbi_100524645,ncbi_100525546,ncbi_100620792,ncbi_100625267,ncbi_1006…
miR-7550-z	17.4836	3.1156	-2.48842	0.00767147	34	ncbi_100152254,ncbi_100152357,ncbi_100152604,ncbi_100154708,ncbi_100155110,ncbi_100156461,ncbi_100510939,ncbi_100511414,ncbi_100512279,ncbi_100512784,ncbi_100514255,ncbi_100514627,ncbi_100515564,ncbi_100517221,ncbi_100517699,ncbi_100518818,ncbi_100520495,ncbi_100521638,ncbi_100522769,ncbi_100522940,ncbi_100523836,ncbi_100523919,ncbi_100524645,ncbi_100525546,ncbi_100620792,ncbi_100625267,ncbi_1006…
miR-758-y	4.76813	25.075	2.39475	0.0077695	115	ncbi_100126279,ncbi_100135658,ncbi_100144526,ncbi_100152679,ncbi_100153151,ncbi_100153342,ncbi_100154147,ncbi_100154278,ncbi_100154530,ncbi_100154741,ncbi_100154771,ncbi_100154996,ncbi_100155158,ncbi_100155181,ncbi_100155309,ncbi_100155404,ncbi_100155963,ncbi_100156025,ncbi_100156756,ncbi_100157009,ncbi_100157444,ncbi_100157655,ncbi_100157658,ncbi_100157797,ncbi_100157838,ncbi_100157931,ncbi_1001…
miR-7704-z	10.2885	0.498933	-4.36604	0.00493927	117	ncbi_100151944,ncbi_100152128,ncbi_100153365,ncbi_100154208,ncbi_100154708,ncbi_100154828,ncbi_100155108,ncbi_100155346,ncbi_100155433,ncbi_100155438,ncbi_100155578,ncbi_100155722,ncbi_100156643,ncbi_100156693,ncbi_100157027,ncbi_100157330,ncbi_100157912,ncbi_100158241,ncbi_100216312,ncbi_100510985,ncbi_100511215,ncbi_100511389,ncbi_100511414,ncbi_100511641,ncbi_100512455,ncbi_100512497,ncbi_1005…
miR-7977-z	1707.8	140.994	-3.59843	0.00138628	53	ncbi_100152762,ncbi_100153706,ncbi_100153843,ncbi_100155091,ncbi_100155346,ncbi_100155438,ncbi_100155660,ncbi_100294677,ncbi_100511215,ncbi_100511414,ncbi_100512784,ncbi_100513992,ncbi_100514160,ncbi_100515039,ncbi_100516614,ncbi_100516934,ncbi_100517950,ncbi_100518861,ncbi_100519542,ncbi_100519931,ncbi_100520585,ncbi_100520804,ncbi_100521971,ncbi_100523208,ncbi_100523836,ncbi_100523956,ncbi_1005…
miR-8410-y	2.46357	1.00633	-1.29164	0.0233001	70	ncbi_100037276,ncbi_100037307,ncbi_100152404,ncbi_100152762,ncbi_100155091,ncbi_100155110,ncbi_100155238,ncbi_100155660,ncbi_100155879,ncbi_100156492,ncbi_100157871,ncbi_100158055,ncbi_100158241,ncbi_100233182,ncbi_100271728,ncbi_100286777,ncbi_100511215,ncbi_100511493,ncbi_100512042,ncbi_100512104,ncbi_100512728,ncbi_100512874,ncbi_100513444,ncbi_100514997,ncbi_100515039,ncbi_100515193,ncbi_1005…
miR-9231-z	11.9094	0.2601	-5.51689	0.00087884	23	ncbi_100151985,ncbi_100152077,ncbi_100152381,ncbi_100154828,ncbi_100512104,ncbi_100512201,ncbi_100512784,ncbi_100512961,ncbi_100513495,ncbi_100516076,ncbi_100516483,ncbi_100516510,ncbi_100518766,ncbi_100519549,ncbi_100523956,ncbi_100524417,ncbi_100737194,ncbi_100738346,ncbi_102167710,ncbi_110256231,ncbi_110260409,ncbi_110261171,ncbi_397432
miR-9270-z	3.32213	11.5955	1.80339	0.022454	273	ncbi_100127169,ncbi_100135658,ncbi_100136901,ncbi_100144526,ncbi_100151834,ncbi_100151982,ncbi_100152125,ncbi_100152393,ncbi_100152429,ncbi_100152679,ncbi_100152838,ncbi_100152849,ncbi_100152937,ncbi_100152950,ncbi_100152952,ncbi_100153002,ncbi_100153342,ncbi_100153607,ncbi_100153737,ncbi_100153848,ncbi_100154230,ncbi_100154295,ncbi_100154449,ncbi_100154506,ncbi_100154530,ncbi_100154590,ncbi_1001…
miR-93-y	23.6376	60.138	1.3472	0.0330123	265	ncbi_100037285,ncbi_100037951,ncbi_100101552,ncbi_100126279,ncbi_100127136,ncbi_100136901,ncbi_100144499,ncbi_100144526,ncbi_100151834,ncbi_100151978,ncbi_100151982,ncbi_100151989,ncbi_100152121,ncbi_100152125,ncbi_100152362,ncbi_100152635,ncbi_100152643,ncbi_100152679,ncbi_100152819,ncbi_100153007,ncbi_100153330,ncbi_100153342,ncbi_100153407,ncbi_100153607,ncbi_100153733,ncbi_100153801,ncbi_1001…
miR-98-y	15.255	39.4876	1.37212	0.0287399	86	ncbi_100037300,ncbi_100037951,ncbi_100151989,ncbi_100152394,ncbi_100152895,ncbi_100153403,ncbi_100153617,ncbi_100153848,ncbi_100154147,ncbi_100154314,ncbi_100154449,ncbi_100155478,ncbi_100155829,ncbi_100156199,ncbi_100156636,ncbi_100157164,ncbi_100157838,ncbi_100294674,ncbi_100337658,ncbi_100510887,ncbi_100511788,ncbi_100512255,ncbi_100513914,ncbi_100514254,ncbi_100514278,ncbi_100514712,ncbi_1005…
miR-9851-y	0.0569333	0.9646	4.08259	0.0231665	154	ncbi_100037300,ncbi_100127169,ncbi_100151982,ncbi_100152360,ncbi_100152429,ncbi_100152595,ncbi_100152635,ncbi_100152643,ncbi_100152895,ncbi_100153733,ncbi_100154167,ncbi_100154170,ncbi_100154194,ncbi_100154295,ncbi_100154486,ncbi_100154506,ncbi_100154609,ncbi_100154822,ncbi_100154993,ncbi_100155079,ncbi_100155257,ncbi_100155363,ncbi_100155370,ncbi_100155404,ncbi_100155925,ncbi_100156025,ncbi_1001…
miR-995-x	1.2574	0.0857333	-3.87444	0.0429896	68	ncbi_100038004,ncbi_100151985,ncbi_100152199,ncbi_100153578,ncbi_100155165,ncbi_100155238,ncbi_100155438,ncbi_100155879,ncbi_100157027,ncbi_100157330,ncbi_100157871,ncbi_100511414,ncbi_100512042,ncbi_100513229,ncbi_100514374,ncbi_100515177,ncbi_100515253,ncbi_100516219,ncbi_100516409,ncbi_100516505,ncbi_100516614,ncbi_100516847,ncbi_100516931,ncbi_100519177,ncbi_100519396,ncbi_100519487,ncbi_1005…
miR-9993-y	199.335	29.2893	-2.76675	0.00364129	18	ncbi_100153706,ncbi_100155578,ncbi_100155722,ncbi_100511414,ncbi_100512784,ncbi_100512953,ncbi_100514966,ncbi_100517745,ncbi_100520350,ncbi_100521397,ncbi_100521971,ncbi_100522395,ncbi_100522651,ncbi_100621099,ncbi_100627558,ncbi_100736699,ncbi_102158193,ncbi_397484
miR-9995-y	229.953	11.482	-4.32389	0.000542283	18	ncbi_100153706,ncbi_100155578,ncbi_100155722,ncbi_100511414,ncbi_100512784,ncbi_100512953,ncbi_100514966,ncbi_100517745,ncbi_100520350,ncbi_100521397,ncbi_100521971,ncbi_100522395,ncbi_100522651,ncbi_100621099,ncbi_100627558,ncbi_100736699,ncbi_102158193,ncbi_397484
novel-m0001-3p	139.954	590.776	2.07766	7.14648e-06	98	ncbi_100037285,ncbi_100127169,ncbi_100152362,ncbi_100152566,ncbi_100152595,ncbi_100152598,ncbi_100152778,ncbi_100152819,ncbi_100153960,ncbi_100154194,ncbi_100154199,ncbi_100154284,ncbi_100154295,ncbi_100154314,ncbi_100155363,ncbi_100155665,ncbi_100156637,ncbi_100156654,ncbi_100156756,ncbi_100157009,ncbi_100157226,ncbi_100157656,ncbi_100157743,ncbi_100216478,ncbi_100240724,ncbi_100294678,ncbi_1003…
novel-m0002-5p	71.8126	189.967	1.40344	0.00691661	104	ncbi_100126279,ncbi_100127169,ncbi_100151834,ncbi_100152165,ncbi_100152393,ncbi_100153407,ncbi_100153734,ncbi_100154295,ncbi_100154822,ncbi_100154966,ncbi_100155158,ncbi_100155404,ncbi_100155795,ncbi_100155829,ncbi_100156756,ncbi_100157058,ncbi_100157644,ncbi_100158017,ncbi_100158022,ncbi_100158076,ncbi_100169932,ncbi_100294678,ncbi_100510947,ncbi_100511231,ncbi_100511788,ncbi_100513246,ncbi_1005…
novel-m0004-5p	35.1186	89.0856	1.34296	0.027347	243	ncbi_100037300,ncbi_100127169,ncbi_100135658,ncbi_100152076,ncbi_100152125,ncbi_100152419,ncbi_100152595,ncbi_100152598,ncbi_100152819,ncbi_100152895,ncbi_100153342,ncbi_100153615,ncbi_100153622,ncbi_100153676,ncbi_100153830,ncbi_100154167,ncbi_100154178,ncbi_100154199,ncbi_100154278,ncbi_100154530,ncbi_100154598,ncbi_100154609,ncbi_100154641,ncbi_100154771,ncbi_100155254,ncbi_100155370,ncbi_1001…
novel-m0005-3p	23.8033	193.98	3.02667	9.74352e-10	14	ncbi_100153068,ncbi_100153615,ncbi_100153801,ncbi_100511102,ncbi_100514098,ncbi_100514836,ncbi_100516567,ncbi_100518180,ncbi_100519711,ncbi_100623263,ncbi_100624791,ncbi_100737053,ncbi_110255823,ncbi_397293
novel-m0007-3p	25.0987	243.391	3.27759	5.15065e-12	341	ncbi_100126279,ncbi_100141408,ncbi_100144499,ncbi_100144526,ncbi_100151816,ncbi_100151860,ncbi_100151978,ncbi_100151982,ncbi_100152239,ncbi_100152362,ncbi_100152393,ncbi_100152566,ncbi_100152598,ncbi_100152714,ncbi_100152819,ncbi_100152895,ncbi_100152950,ncbi_100153007,ncbi_100153151,ncbi_100153186,ncbi_100153306,ncbi_100153342,ncbi_100153403,ncbi_100153607,ncbi_100153737,ncbi_100154147,ncbi_1001…
novel-m0009-5p	2.32617	172.192	6.20992	6.38026e-22	27	ncbi_100127169,ncbi_100153737,ncbi_100153848,ncbi_100154230,ncbi_100156689,ncbi_100157009,ncbi_100157878,ncbi_100511559,ncbi_100512506,ncbi_100514654,ncbi_100515363,ncbi_100521339,ncbi_100523288,ncbi_100524069,ncbi_100525341,ncbi_100525832,ncbi_100620583,ncbi_100628203,ncbi_100689223,ncbi_100738032,ncbi_100738389,ncbi_100738753,ncbi_106510450,ncbi_110256649,ncbi_110260118,ncbi_110260645,ncbi_3965…
novel-m0010-5p	5.70723	16.6092	1.54112	0.0288268	181	ncbi_100049668,ncbi_100151834,ncbi_100151982,ncbi_100151989,ncbi_100151998,ncbi_100152125,ncbi_100152362,ncbi_100152566,ncbi_100152598,ncbi_100152643,ncbi_100152679,ncbi_100152819,ncbi_100153007,ncbi_100153342,ncbi_100153607,ncbi_100153676,ncbi_100153737,ncbi_100153977,ncbi_100154199,ncbi_100154278,ncbi_100155181,ncbi_100155363,ncbi_100155404,ncbi_100155963,ncbi_100156025,ncbi_100156186,ncbi_1001…
novel-m0016-5p	3.4759	28.3868	3.02976	1.28703e-06	208	ncbi_100037960,ncbi_100049668,ncbi_100101552,ncbi_100127169,ncbi_100135658,ncbi_100136901,ncbi_100151982,ncbi_100152165,ncbi_100152362,ncbi_100152429,ncbi_100152598,ncbi_100152635,ncbi_100152679,ncbi_100152838,ncbi_100152937,ncbi_100153002,ncbi_100153068,ncbi_100153607,ncbi_100153733,ncbi_100153767,ncbi_100154199,ncbi_100154230,ncbi_100154278,ncbi_100154295,ncbi_100154598,ncbi_100154667,ncbi_1001…
novel-m0017-5p	5.49083	41.9976	2.93521	9.06162e-07	144	ncbi_100037285,ncbi_100037960,ncbi_100049676,ncbi_100126279,ncbi_100127169,ncbi_100151834,ncbi_100151860,ncbi_100151989,ncbi_100152076,ncbi_100152125,ncbi_100152427,ncbi_100152458,ncbi_100152598,ncbi_100153186,ncbi_100153330,ncbi_100153737,ncbi_100153917,ncbi_100154199,ncbi_100154314,ncbi_100154598,ncbi_100154622,ncbi_100154810,ncbi_100155257,ncbi_100156756,ncbi_100157009,ncbi_100158017,ncbi_1002…
novel-m0019-5p	10.4191	43.8559	2.07354	0.000802339	29	ncbi_100152393,ncbi_100154199,ncbi_100157838,ncbi_100158118,ncbi_100512515,ncbi_100514098,ncbi_100515635,ncbi_100516260,ncbi_100516689,ncbi_100517009,ncbi_100517085,ncbi_100520726,ncbi_100521123,ncbi_100522653,ncbi_100523638,ncbi_100524733,ncbi_100526065,ncbi_100620243,ncbi_100623817,ncbi_100624854,ncbi_100624858,ncbi_100738736,ncbi_100738889,ncbi_102166402,ncbi_106504882,ncbi_110256637,ncbi_1102…
novel-m0024-3p	1.655	13.3649	3.01355	5.97087e-06	186	ncbi_100037300,ncbi_100037960,ncbi_100127169,ncbi_100141408,ncbi_100151982,ncbi_100152189,ncbi_100152362,ncbi_100152595,ncbi_100152635,ncbi_100152819,ncbi_100152937,ncbi_100153407,ncbi_100153801,ncbi_100154167,ncbi_100154230,ncbi_100154278,ncbi_100154295,ncbi_100154609,ncbi_100154993,ncbi_100155210,ncbi_100155309,ncbi_100155363,ncbi_100155478,ncbi_100155899,ncbi_100155963,ncbi_100156025,ncbi_1001…
novel-m0025-3p	1.655	13.3649	3.01355	5.01186e-06	186	ncbi_100037300,ncbi_100037960,ncbi_100127169,ncbi_100141408,ncbi_100151982,ncbi_100152189,ncbi_100152362,ncbi_100152595,ncbi_100152635,ncbi_100152819,ncbi_100152937,ncbi_100153407,ncbi_100153801,ncbi_100154167,ncbi_100154230,ncbi_100154278,ncbi_100154295,ncbi_100154609,ncbi_100154993,ncbi_100155210,ncbi_100155309,ncbi_100155363,ncbi_100155478,ncbi_100155899,ncbi_100155963,ncbi_100156025,ncbi_1001…
novel-m0026-3p	1.655	13.3649	3.01355	5.46647e-06	186	ncbi_100037300,ncbi_100037960,ncbi_100127169,ncbi_100141408,ncbi_100151982,ncbi_100152189,ncbi_100152362,ncbi_100152595,ncbi_100152635,ncbi_100152819,ncbi_100152937,ncbi_100153407,ncbi_100153801,ncbi_100154167,ncbi_100154230,ncbi_100154278,ncbi_100154295,ncbi_100154609,ncbi_100154993,ncbi_100155210,ncbi_100155309,ncbi_100155363,ncbi_100155478,ncbi_100155899,ncbi_100155963,ncbi_100156025,ncbi_1001…
novel-m0027-3p	2.8331	10.0697	1.82957	0.00789199	178	ncbi_100037300,ncbi_100151982,ncbi_100152121,ncbi_100152595,ncbi_100152714,ncbi_100152849,ncbi_100153354,ncbi_100154230,ncbi_100154530,ncbi_100154609,ncbi_100154771,ncbi_100154996,ncbi_100155158,ncbi_100155181,ncbi_100155404,ncbi_100155795,ncbi_100155963,ncbi_100156025,ncbi_100156104,ncbi_100156319,ncbi_100156689,ncbi_100156894,ncbi_100157009,ncbi_100157219,ncbi_100157226,ncbi_100157588,ncbi_1001…
novel-m0029-3p	1.50963	5.61393	1.89481	0.0247321	194	ncbi_100037300,ncbi_100037951,ncbi_100127134,ncbi_100135658,ncbi_100136901,ncbi_100151834,ncbi_100152458,ncbi_100152566,ncbi_100152643,ncbi_100152819,ncbi_100152838,ncbi_100152937,ncbi_100152950,ncbi_100153007,ncbi_100153068,ncbi_100153306,ncbi_100153330,ncbi_100153403,ncbi_100153407,ncbi_100153607,ncbi_100153608,ncbi_100153848,ncbi_100154170,ncbi_100154199,ncbi_100154278,ncbi_100154336,ncbi_1001…
novel-m0030-3p	2.38203	7.31763	1.61918	0.0260771	35	ncbi_100155388,ncbi_100155799,ncbi_100155963,ncbi_100157642,ncbi_100511137,ncbi_100511223,ncbi_100512419,ncbi_100513811,ncbi_100514768,ncbi_100514786,ncbi_100516106,ncbi_100517152,ncbi_100517198,ncbi_100519060,ncbi_100519194,ncbi_100519575,ncbi_100520441,ncbi_100520868,ncbi_100521108,ncbi_100521534,ncbi_100521822,ncbi_100525132,ncbi_100525770,ncbi_100620583,ncbi_100621011,ncbi_100622057,ncbi_1006…
novel-m0037-3p	0.551667	5.57157	3.33621	2.99547e-05	215	ncbi_100049668,ncbi_100126279,ncbi_100127169,ncbi_100135661,ncbi_100151834,ncbi_100151982,ncbi_100151989,ncbi_100152125,ncbi_100152239,ncbi_100152362,ncbi_100152635,ncbi_100152778,ncbi_100152937,ncbi_100153186,ncbi_100153306,ncbi_100153330,ncbi_100153676,ncbi_100153830,ncbi_100154167,ncbi_100154194,ncbi_100154199,ncbi_100154295,ncbi_100154395,ncbi_100154459,ncbi_100154530,ncbi_100154590,ncbi_1001…
novel-m0040-5p	0.8058	7.13197	3.14581	2.13095e-05	238	ncbi_100127169,ncbi_100144526,ncbi_100151834,ncbi_100151989,ncbi_100152121,ncbi_100152125,ncbi_100152189,ncbi_100152393,ncbi_100152427,ncbi_100152566,ncbi_100152598,ncbi_100152643,ncbi_100152679,ncbi_100152724,ncbi_100152778,ncbi_100152838,ncbi_100152950,ncbi_100153071,ncbi_100153151,ncbi_100153225,ncbi_100153342,ncbi_100153407,ncbi_100153607,ncbi_100153608,ncbi_100153615,ncbi_100153622,ncbi_1001…
novel-m0041-3p	1.24737	6.03063	2.27342	0.00172381	45	ncbi_100049668,ncbi_100136901,ncbi_100152394,ncbi_100152429,ncbi_100152643,ncbi_100152838,ncbi_100152849,ncbi_100152937,ncbi_100153848,ncbi_100154278,ncbi_100155159,ncbi_100155404,ncbi_100156280,ncbi_100156894,ncbi_100157743,ncbi_100510996,ncbi_100512515,ncbi_100513811,ncbi_100514098,ncbi_100515499,ncbi_100516074,ncbi_100516827,ncbi_100518888,ncbi_100519777,ncbi_100520868,ncbi_100523323,ncbi_1005…
novel-m0043-3p	1.56667	5.8747	1.90682	0.013987	48	ncbi_100135661,ncbi_100152121,ncbi_100152838,ncbi_100153608,ncbi_100154278,ncbi_100154810,ncbi_100155079,ncbi_100156199,ncbi_100157039,ncbi_100157219,ncbi_100510947,ncbi_100512506,ncbi_100512621,ncbi_100514098,ncbi_100515499,ncbi_100516065,ncbi_100516335,ncbi_100519614,ncbi_100520868,ncbi_100521293,ncbi_100522971,ncbi_100523897,ncbi_100524513,ncbi_100524529,ncbi_100525150,ncbi_100525156,ncbi_1006…
novel-m0053-3p	0.3343	4.35533	3.70357	3.59495e-05	151	ncbi_100127136,ncbi_100135661,ncbi_100151834,ncbi_100151989,ncbi_100152934,ncbi_100152937,ncbi_100153407,ncbi_100153676,ncbi_100153734,ncbi_100153830,ncbi_100153983,ncbi_100154147,ncbi_100154230,ncbi_100154278,ncbi_100154295,ncbi_100154449,ncbi_100154530,ncbi_100154605,ncbi_100154771,ncbi_100154822,ncbi_100155006,ncbi_100155363,ncbi_100155899,ncbi_100156264,ncbi_100156288,ncbi_100156636,ncbi_1001…
novel-m0055-3p	1.05983	3.8233	1.85098	0.0321785	27	ncbi_100152394,ncbi_100154178,ncbi_100512506,ncbi_100513747,ncbi_100513811,ncbi_100515363,ncbi_100517459,ncbi_100518335,ncbi_100519406,ncbi_100519713,ncbi_100520193,ncbi_100521354,ncbi_100523014,ncbi_100523026,ncbi_100523209,ncbi_100523576,ncbi_100524338,ncbi_100525219,ncbi_100620546,ncbi_100624847,ncbi_100738032,ncbi_100739314,ncbi_110255661,ncbi_110255932,ncbi_397478,ncbi_397548,ncbi_494467
novel-m0059-3p	0.565267	2.89	2.35407	0.0112204	80	ncbi_100037960,ncbi_100049668,ncbi_100127169,ncbi_100152566,ncbi_100152838,ncbi_100153342,ncbi_100154278,ncbi_100154966,ncbi_100154993,ncbi_100155079,ncbi_100155795,ncbi_100155799,ncbi_100157037,ncbi_100157237,ncbi_100157658,ncbi_100157878,ncbi_100216478,ncbi_100511410,ncbi_100512515,ncbi_100512676,ncbi_100513853,ncbi_100514098,ncbi_100515632,ncbi_100516106,ncbi_100516384,ncbi_100516827,ncbi_1005…
novel-m0060-5p	0.565267	2.89	2.35407	0.0110834	80	ncbi_100037960,ncbi_100049668,ncbi_100127169,ncbi_100152566,ncbi_100152838,ncbi_100153342,ncbi_100154278,ncbi_100154966,ncbi_100154993,ncbi_100155079,ncbi_100155795,ncbi_100155799,ncbi_100157037,ncbi_100157237,ncbi_100157658,ncbi_100157878,ncbi_100216478,ncbi_100511410,ncbi_100512515,ncbi_100512676,ncbi_100513853,ncbi_100514098,ncbi_100515632,ncbi_100516106,ncbi_100516384,ncbi_100516827,ncbi_1005…
novel-m0062-5p	0.679433	2.62147	1.94797	0.0465747	41	ncbi_100144526,ncbi_100152393,ncbi_100152427,ncbi_100152838,ncbi_100153071,ncbi_100153734,ncbi_100153848,ncbi_100154741,ncbi_100156785,ncbi_100157009,ncbi_100157838,ncbi_100169932,ncbi_100512676,ncbi_100513672,ncbi_100515025,ncbi_100515029,ncbi_100516084,ncbi_100516335,ncbi_100517681,ncbi_100518262,ncbi_100519711,ncbi_100521912,ncbi_100522509,ncbi_100524741,ncbi_100525156,ncbi_100525341,ncbi_1006…
novel-m0065-3p	0.1575	2.7239	4.11225	0.000139784	182	ncbi_100136901,ncbi_100144493,ncbi_100151860,ncbi_100151982,ncbi_100152362,ncbi_100152458,ncbi_100152566,ncbi_100152778,ncbi_100152895,ncbi_100152937,ncbi_100153622,ncbi_100153734,ncbi_100154194,ncbi_100154314,ncbi_100154506,ncbi_100154810,ncbi_100154996,ncbi_100155158,ncbi_100155210,ncbi_100155254,ncbi_100155363,ncbi_100155371,ncbi_100155388,ncbi_100155404,ncbi_100155483,ncbi_100155764,ncbi_1001…
novel-m0066-5p	0.336833	3.02753	3.16804	0.00155954	249	ncbi_100037285,ncbi_100049676,ncbi_100135658,ncbi_100151834,ncbi_100151860,ncbi_100151998,ncbi_100152362,ncbi_100152427,ncbi_100152458,ncbi_100152598,ncbi_100152778,ncbi_100152819,ncbi_100152937,ncbi_100153002,ncbi_100153007,ncbi_100153306,ncbi_100153342,ncbi_100153403,ncbi_100153607,ncbi_100153608,ncbi_100153622,ncbi_100153733,ncbi_100153830,ncbi_100153977,ncbi_100154147,ncbi_100154295,ncbi_1001…
novel-m0070-3p	0.398133	2.3949	2.58864	0.00599276	30	ncbi_100152643,ncbi_100155363,ncbi_100155795,ncbi_100157931,ncbi_100511137,ncbi_100511459,ncbi_100512142,ncbi_100513672,ncbi_100515345,ncbi_100515779,ncbi_100517085,ncbi_100520868,ncbi_100521108,ncbi_100523186,ncbi_100523225,ncbi_100524069,ncbi_100525156,ncbi_100525607,ncbi_100620255,ncbi_100620546,ncbi_100621538,ncbi_100621654,ncbi_100624115,ncbi_100625553,ncbi_100738445,ncbi_106506845,ncbi_1102…
novel-m0075-5p	17.4767	1.9312	-3.17786	0.00783629	33	ncbi_100048953,ncbi_100152128,ncbi_100155578,ncbi_100155660,ncbi_100156108,ncbi_100156693,ncbi_100157027,ncbi_100337674,ncbi_100462720,ncbi_100512874,ncbi_100513444,ncbi_100514110,ncbi_100514966,ncbi_100515302,ncbi_100515564,ncbi_100516614,ncbi_100518293,ncbi_100518447,ncbi_100518602,ncbi_100518833,ncbi_100521988,ncbi_100523919,ncbi_100524629,ncbi_100524645,ncbi_100526210,ncbi_100621027,ncbi_1006…
novel-m0077-3p	1.86287	0.0988	-4.23687	4.24745e-05	97	ncbi_100151944,ncbi_100152077,ncbi_100154759,ncbi_100155438,ncbi_100155660,ncbi_100156359,ncbi_100157027,ncbi_100157330,ncbi_100157912,ncbi_100196908,ncbi_100270724,ncbi_100310801,ncbi_100337674,ncbi_100511565,ncbi_100511641,ncbi_100511695,ncbi_100512157,ncbi_100512481,ncbi_100512784,ncbi_100513229,ncbi_100513444,ncbi_100513609,ncbi_100513829,ncbi_100513971,ncbi_100513992,ncbi_100514105,ncbi_1005…
novel-m0081-5p	0.377767	3.6616	3.27691	0.000193454	211	ncbi_100037300,ncbi_100101551,ncbi_100151834,ncbi_100152362,ncbi_100152429,ncbi_100152458,ncbi_100152566,ncbi_100152635,ncbi_100152714,ncbi_100152778,ncbi_100152838,ncbi_100152849,ncbi_100152895,ncbi_100152937,ncbi_100153342,ncbi_100153354,ncbi_100153848,ncbi_100154178,ncbi_100154278,ncbi_100154284,ncbi_100154295,ncbi_100154506,ncbi_100154771,ncbi_100154822,ncbi_100155158,ncbi_100155371,ncbi_1001…
novel-m0083-3p	0.608733	2.4231	1.99297	0.0416965	10	ncbi_100153116,ncbi_100153737,ncbi_100513811,ncbi_100514098,ncbi_100516827,ncbi_100525156,ncbi_100622976,ncbi_100627724,ncbi_110259950,ncbi_396681
novel-m0084-5p	0.963433	3.89843	2.01664	0.0152176	73	ncbi_100037285,ncbi_100101552,ncbi_100144526,ncbi_100152239,ncbi_100152393,ncbi_100152429,ncbi_100152721,ncbi_100153068,ncbi_100153342,ncbi_100153607,ncbi_100153608,ncbi_100153737,ncbi_100154194,ncbi_100154486,ncbi_100154590,ncbi_100155079,ncbi_100157037,ncbi_100157237,ncbi_100157399,ncbi_100511102,ncbi_100511137,ncbi_100515505,ncbi_100515635,ncbi_100515924,ncbi_100516084,ncbi_100516106,ncbi_1005…
novel-m0090-3p	0.01	2.2287	7.80006	1.35883e-05	44	ncbi_100152121,ncbi_100152362,ncbi_100152598,ncbi_100153342,ncbi_100154530,ncbi_100154609,ncbi_100155370,ncbi_100155388,ncbi_100510996,ncbi_100511613,ncbi_100512588,ncbi_100513853,ncbi_100514233,ncbi_100515025,ncbi_100516335,ncbi_100517085,ncbi_100518855,ncbi_100521293,ncbi_100521805,ncbi_100522144,ncbi_100522766,ncbi_100524513,ncbi_100525156,ncbi_100525219,ncbi_100526114,ncbi_100620107,ncbi_1006…
novel-m0093-3p	0.0936333	1.7157	4.19563	0.000598414	153	ncbi_100136901,ncbi_100151989,ncbi_100152360,ncbi_100152362,ncbi_100152419,ncbi_100152598,ncbi_100152819,ncbi_100153002,ncbi_100153607,ncbi_100153608,ncbi_100153676,ncbi_100153917,ncbi_100154278,ncbi_100154598,ncbi_100154609,ncbi_100155158,ncbi_100155159,ncbi_100155309,ncbi_100155478,ncbi_100155483,ncbi_100155665,ncbi_100155899,ncbi_100155963,ncbi_100156104,ncbi_100156186,ncbi_100156756,ncbi_1001…
novel-m0095-3p	1.33977	0.286567	-2.22504	0.0285404	93	ncbi_100037307,ncbi_100037964,ncbi_100038004,ncbi_100048953,ncbi_100151944,ncbi_100152199,ncbi_100152701,ncbi_100152918,ncbi_100153638,ncbi_100153940,ncbi_100155433,ncbi_100155438,ncbi_100155879,ncbi_100155884,ncbi_100156108,ncbi_100156693,ncbi_100157027,ncbi_100157089,ncbi_100157330,ncbi_100157871,ncbi_100158178,ncbi_100233182,ncbi_100510985,ncbi_100511353,ncbi_100511381,ncbi_100511414,ncbi_1005…
novel-m0099-5p	0.3104	2.16283	2.80072	0.0210933	239	ncbi_100127169,ncbi_100136901,ncbi_100152125,ncbi_100152362,ncbi_100152393,ncbi_100152429,ncbi_100152598,ncbi_100152643,ncbi_100152895,ncbi_100152950,ncbi_100153151,ncbi_100153342,ncbi_100153403,ncbi_100153676,ncbi_100153734,ncbi_100153830,ncbi_100153977,ncbi_100154230,ncbi_100154278,ncbi_100154459,ncbi_100154506,ncbi_100154530,ncbi_100154590,ncbi_100154771,ncbi_100154966,ncbi_100154996,ncbi_1001…
novel-m0102-5p	0.247933	2.31513	3.22307	0.00234002	28	ncbi_100127169,ncbi_100136901,ncbi_100153801,ncbi_100154278,ncbi_100155006,ncbi_100155829,ncbi_100513016,ncbi_100514098,ncbi_100515404,ncbi_100516084,ncbi_100516260,ncbi_100516335,ncbi_100517009,ncbi_100517183,ncbi_100518170,ncbi_100520228,ncbi_100521699,ncbi_100522653,ncbi_100523638,ncbi_100525341,ncbi_100620481,ncbi_100622976,ncbi_100624847,ncbi_100738589,ncbi_106504315,ncbi_106510450,ncbi_1102…
novel-m0105-3p	0.01	1.61113	7.33193	8.0747e-05	209	ncbi_100037300,ncbi_100101552,ncbi_100127169,ncbi_100136901,ncbi_100144493,ncbi_100151834,ncbi_100151982,ncbi_100151998,ncbi_100152125,ncbi_100152393,ncbi_100152419,ncbi_100152429,ncbi_100152838,ncbi_100152895,ncbi_100152937,ncbi_100152952,ncbi_100153407,ncbi_100153615,ncbi_100153737,ncbi_100153848,ncbi_100154170,ncbi_100154278,ncbi_100154284,ncbi_100154295,ncbi_100154449,ncbi_100154506,ncbi_1001…
novel-m0108-5p	0.116733	1.16877	3.3237	0.0252356	222	ncbi_100049688,ncbi_100126279,ncbi_100151998,ncbi_100152165,ncbi_100152239,ncbi_100152360,ncbi_100152362,ncbi_100152595,ncbi_100152679,ncbi_100153071,ncbi_100153403,ncbi_100153676,ncbi_100153733,ncbi_100153820,ncbi_100154278,ncbi_100154314,ncbi_100154459,ncbi_100154772,ncbi_100154810,ncbi_100155158,ncbi_100155254,ncbi_100155257,ncbi_100155478,ncbi_100155795,ncbi_100155891,ncbi_100156025,ncbi_1001…
novel-m0111-3p	0.200367	1.69903	3.084	0.0101231	27	ncbi_100127169,ncbi_100152566,ncbi_100152838,ncbi_100153801,ncbi_100514768,ncbi_100515346,ncbi_100518044,ncbi_100518170,ncbi_100518594,ncbi_100519342,ncbi_100519539,ncbi_100523560,ncbi_100524363,ncbi_100524513,ncbi_100620243,ncbi_100620481,ncbi_100623639,ncbi_100623720,ncbi_100624843,ncbi_100624847,ncbi_100625961,ncbi_100626804,ncbi_100628004,ncbi_102158732,ncbi_102164512,ncbi_106510450,ncbi_3972…
novel-m0113-3p	0.271033	3.9261	3.85655	0.000172921	21	ncbi_100154295,ncbi_100156186,ncbi_100156637,ncbi_100157219,ncbi_100158017,ncbi_100286742,ncbi_100337658,ncbi_100512142,ncbi_100515940,ncbi_100517152,ncbi_100518819,ncbi_100519915,ncbi_100523576,ncbi_100525532,ncbi_100526249,ncbi_100622814,ncbi_100623707,ncbi_100626804,ncbi_106504077,ncbi_397289,ncbi_497623
novel-m0114-3p	0.271033	3.9261	3.85655	0.000169486	21	ncbi_100154295,ncbi_100156186,ncbi_100156637,ncbi_100157219,ncbi_100158017,ncbi_100286742,ncbi_100337658,ncbi_100512142,ncbi_100515940,ncbi_100517152,ncbi_100518819,ncbi_100519915,ncbi_100523576,ncbi_100525532,ncbi_100526249,ncbi_100622814,ncbi_100623707,ncbi_100626804,ncbi_106504077,ncbi_397289,ncbi_497623
novel-m0116-3p	3.96857	0.0903333	-5.45722	0.00588659	62	ncbi_100152201,ncbi_100152254,ncbi_100152762,ncbi_100153907,ncbi_100153940,ncbi_100155219,ncbi_100155346,ncbi_100155578,ncbi_100156693,ncbi_100157871,ncbi_100216312,ncbi_100511414,ncbi_100511453,ncbi_100512042,ncbi_100512104,ncbi_100512784,ncbi_100512953,ncbi_100513042,ncbi_100513609,ncbi_100513633,ncbi_100513829,ncbi_100513840,ncbi_100514110,ncbi_100515039,ncbi_100516614,ncbi_100518049,ncbi_1005…
novel-m0119-5p	0.213967	1.7177	3.00502	0.0248086	254	ncbi_100037951,ncbi_100049668,ncbi_100126851,ncbi_100127169,ncbi_100136901,ncbi_100151834,ncbi_100151843,ncbi_100152121,ncbi_100152394,ncbi_100152429,ncbi_100152458,ncbi_100152679,ncbi_100152838,ncbi_100152952,ncbi_100153151,ncbi_100153225,ncbi_100153342,ncbi_100153407,ncbi_100153622,ncbi_100153733,ncbi_100153737,ncbi_100153801,ncbi_100153848,ncbi_100153983,ncbi_100154170,ncbi_100154194,ncbi_1001…
novel-m0126-3p	0.666467	0.0847	-2.9761	0.0331178	217	ncbi_100037307,ncbi_100126835,ncbi_100144885,ncbi_100151944,ncbi_100152254,ncbi_100152762,ncbi_100152913,ncbi_100152918,ncbi_100153578,ncbi_100153706,ncbi_100153846,ncbi_100154708,ncbi_100155047,ncbi_100155091,ncbi_100155108,ncbi_100155165,ncbi_100155219,ncbi_100155238,ncbi_100155433,ncbi_100155438,ncbi_100155467,ncbi_100155578,ncbi_100155722,ncbi_100155762,ncbi_100155841,ncbi_100156146,ncbi_1001…
novel-m0127-3p	0.01	0.712333	6.15448	0.00956959	50	ncbi_100152362,ncbi_100153071,ncbi_100153342,ncbi_100153607,ncbi_100153830,ncbi_100154336,ncbi_100154810,ncbi_100154966,ncbi_100155006,ncbi_100155388,ncbi_100155963,ncbi_100156025,ncbi_100156199,ncbi_100157058,ncbi_100157878,ncbi_100158022,ncbi_100511559,ncbi_100514123,ncbi_100514840,ncbi_100515363,ncbi_100516065,ncbi_100516084,ncbi_100516328,ncbi_100516994,ncbi_100519085,ncbi_100521293,ncbi_1005…
novel-m0137-3p	0.107233	1.1077	3.36874	0.0273576	70	ncbi_100037287,ncbi_100135661,ncbi_100152429,ncbi_100152721,ncbi_100152838,ncbi_100152937,ncbi_100152952,ncbi_100153116,ncbi_100153615,ncbi_100153801,ncbi_100154230,ncbi_100155006,ncbi_100156689,ncbi_100156894,ncbi_100157009,ncbi_100157219,ncbi_100158017,ncbi_100510887,ncbi_100513811,ncbi_100513853,ncbi_100514098,ncbi_100515029,ncbi_100515781,ncbi_100516827,ncbi_100517719,ncbi_100518335,ncbi_1005…
novel-m0138-5p	0.01	0.7805	6.28633	0.0248525	121	ncbi_100135661,ncbi_100152125,ncbi_100152595,ncbi_100152643,ncbi_100152838,ncbi_100152849,ncbi_100152895,ncbi_100152937,ncbi_100153071,ncbi_100153622,ncbi_100153737,ncbi_100154230,ncbi_100154530,ncbi_100154590,ncbi_100154763,ncbi_100154996,ncbi_100155210,ncbi_100155388,ncbi_100155478,ncbi_100155667,ncbi_100155776,ncbi_100157009,ncbi_100157597,ncbi_100157658,ncbi_100157797,ncbi_100157838,ncbi_1002…
novel-m0143-3p	0.0569333	1.1805	4.37398	0.00964389	160	ncbi_100136901,ncbi_100144526,ncbi_100151834,ncbi_100151843,ncbi_100151860,ncbi_100152598,ncbi_100152679,ncbi_100153068,ncbi_100153116,ncbi_100153151,ncbi_100153342,ncbi_100153615,ncbi_100153734,ncbi_100154147,ncbi_100154170,ncbi_100154199,ncbi_100154230,ncbi_100154278,ncbi_100154295,ncbi_100154449,ncbi_100154530,ncbi_100154763,ncbi_100154966,ncbi_100155006,ncbi_100155159,ncbi_100155257,ncbi_1001…
novel-m0145-5p	2.1917	0.290133	-2.91726	0.00030619	110	ncbi_100144885,ncbi_100152381,ncbi_100152918,ncbi_100154208,ncbi_100154708,ncbi_100154828,ncbi_100155238,ncbi_100155438,ncbi_100155722,ncbi_100156254,ncbi_100156693,ncbi_100156777,ncbi_100156840,ncbi_100156949,ncbi_100156951,ncbi_100157175,ncbi_100157181,ncbi_100157330,ncbi_100157387,ncbi_100157871,ncbi_100157995,ncbi_100216312,ncbi_100310801,ncbi_100510985,ncbi_100511336,ncbi_100511414,ncbi_1005…
novel-m0149-3p	0.163667	1.54027	3.23435	0.0075157	255	ncbi_100037951,ncbi_100037960,ncbi_100126279,ncbi_100127136,ncbi_100151834,ncbi_100152165,ncbi_100152419,ncbi_100152429,ncbi_100152458,ncbi_100152566,ncbi_100152598,ncbi_100152643,ncbi_100152679,ncbi_100152714,ncbi_100152776,ncbi_100152819,ncbi_100152838,ncbi_100152934,ncbi_100152950,ncbi_100152962,ncbi_100153002,ncbi_100153071,ncbi_100153407,ncbi_100153608,ncbi_100153615,ncbi_100153622,ncbi_1001…
novel-m0157-5p	0.163667	1.46343	3.16052	0.00889938	160	ncbi_100136901,ncbi_100144526,ncbi_100151834,ncbi_100151982,ncbi_100152393,ncbi_100152598,ncbi_100152643,ncbi_100152838,ncbi_100152937,ncbi_100153007,ncbi_100153116,ncbi_100153151,ncbi_100153225,ncbi_100153330,ncbi_100153342,ncbi_100153407,ncbi_100153607,ncbi_100153615,ncbi_100153734,ncbi_100153848,ncbi_100154230,ncbi_100154278,ncbi_100154486,ncbi_100154590,ncbi_100154993,ncbi_100155006,ncbi_1001…
novel-m0158-3p	0.0501667	1.60933	5.00359	0.000831447	104	ncbi_100049668,ncbi_100049676,ncbi_100126279,ncbi_100151834,ncbi_100151982,ncbi_100152598,ncbi_100152778,ncbi_100152950,ncbi_100153330,ncbi_100153615,ncbi_100154230,ncbi_100154506,ncbi_100154530,ncbi_100154822,ncbi_100155404,ncbi_100155483,ncbi_100155665,ncbi_100155829,ncbi_100155899,ncbi_100156637,ncbi_100156894,ncbi_100156922,ncbi_100157009,ncbi_100157219,ncbi_100157588,ncbi_100157892,ncbi_1001…
novel-m0163-3p	0.0501667	0.988633	4.30063	0.00885093	155	ncbi_100037960,ncbi_100126279,ncbi_100136901,ncbi_100151982,ncbi_100152125,ncbi_100152635,ncbi_100153186,ncbi_100153342,ncbi_100153615,ncbi_100153622,ncbi_100153830,ncbi_100154199,ncbi_100154278,ncbi_100154622,ncbi_100154822,ncbi_100154873,ncbi_100154993,ncbi_100155006,ncbi_100155159,ncbi_100155210,ncbi_100155363,ncbi_100155388,ncbi_100155799,ncbi_100156025,ncbi_100156104,ncbi_100156186,ncbi_1001…
novel-m0174-5p	0.0936333	1.07193	3.51705	0.0219892	192	ncbi_100037285,ncbi_100037300,ncbi_100126279,ncbi_100127134,ncbi_100136901,ncbi_100151978,ncbi_100152076,ncbi_100152141,ncbi_100152165,ncbi_100152239,ncbi_100152427,ncbi_100152566,ncbi_100152714,ncbi_100152838,ncbi_100152937,ncbi_100153007,ncbi_100153330,ncbi_100153407,ncbi_100153607,ncbi_100153734,ncbi_100153848,ncbi_100153861,ncbi_100153983,ncbi_100154147,ncbi_100154199,ncbi_100154449,ncbi_1001…
novel-m0175-3p	0.0569333	0.9169	4.00942	0.0136149	162	ncbi_100151982,ncbi_100152076,ncbi_100152362,ncbi_100152393,ncbi_100152458,ncbi_100152598,ncbi_100152643,ncbi_100152838,ncbi_100152849,ncbi_100152895,ncbi_100153068,ncbi_100153151,ncbi_100153225,ncbi_100153407,ncbi_100153607,ncbi_100153615,ncbi_100153622,ncbi_100153848,ncbi_100154170,ncbi_100154230,ncbi_100154278,ncbi_100154284,ncbi_100154459,ncbi_100154590,ncbi_100154771,ncbi_100154810,ncbi_1001…
novel-m0176-3p	0.0501667	1.3737	4.77519	0.00173668	209	ncbi_100151834,ncbi_100152566,ncbi_100152607,ncbi_100152643,ncbi_100152679,ncbi_100152721,ncbi_100152838,ncbi_100152937,ncbi_100153002,ncbi_100153071,ncbi_100153306,ncbi_100153330,ncbi_100153354,ncbi_100153607,ncbi_100153608,ncbi_100153615,ncbi_100153737,ncbi_100153848,ncbi_100153977,ncbi_100154170,ncbi_100154194,ncbi_100154230,ncbi_100154278,ncbi_100154284,ncbi_100154295,ncbi_100154459,ncbi_1001…
novel-m0185-5p	0.555767	0.01	-5.79641	0.0258716	23	ncbi_100156840,ncbi_100157330,ncbi_100511414,ncbi_100511453,ncbi_100512961,ncbi_100513721,ncbi_100513900,ncbi_100514260,ncbi_100517143,ncbi_100519177,ncbi_100520160,ncbi_100522376,ncbi_100524458,ncbi_100620150,ncbi_100625354,ncbi_100626754,ncbi_100626835,ncbi_102161049,ncbi_102164100,ncbi_110256415,ncbi_110256835,ncbi_397258,ncbi_791125
novel-m0187-5p	0.01	0.844867	6.40065	0.014322	98	ncbi_100127169,ncbi_100152393,ncbi_100152643,ncbi_100152776,ncbi_100152838,ncbi_100153151,ncbi_100153330,ncbi_100153342,ncbi_100153403,ncbi_100153407,ncbi_100153615,ncbi_100154178,ncbi_100154278,ncbi_100154810,ncbi_100155478,ncbi_100155795,ncbi_100156280,ncbi_100156654,ncbi_100157164,ncbi_100157219,ncbi_100157444,ncbi_100157591,ncbi_100157743,ncbi_100157838,ncbi_100157892,ncbi_100158017,ncbi_1001…
novel-m0193-5p	0.01	0.647767	6.0174	0.0435186	173	ncbi_100049668,ncbi_100126279,ncbi_100127134,ncbi_100127169,ncbi_100144526,ncbi_100151834,ncbi_100151860,ncbi_100151998,ncbi_100152239,ncbi_100152362,ncbi_100152458,ncbi_100152643,ncbi_100152714,ncbi_100152838,ncbi_100152849,ncbi_100152950,ncbi_100153071,ncbi_100153151,ncbi_100153607,ncbi_100153615,ncbi_100153622,ncbi_100153734,ncbi_100153737,ncbi_100154170,ncbi_100154178,ncbi_100154194,ncbi_1001…
novel-m0196-5p	0.01	0.739667	6.2088	0.0186019	167	ncbi_100037285,ncbi_100037960,ncbi_100127136,ncbi_100127169,ncbi_100134984,ncbi_100141408,ncbi_100151834,ncbi_100151989,ncbi_100152239,ncbi_100152419,ncbi_100152714,ncbi_100152819,ncbi_100152895,ncbi_100153151,ncbi_100153734,ncbi_100153830,ncbi_100153983,ncbi_100154147,ncbi_100154178,ncbi_100154314,ncbi_100154506,ncbi_100155079,ncbi_100155309,ncbi_100155665,ncbi_100155776,ncbi_100155795,ncbi_1001…
novel-m0199-3p	1.655	0.344667	-2.26356	0.00535249	16	ncbi_100512019,ncbi_100512784,ncbi_100515564,ncbi_100518049,ncbi_100520659,ncbi_100522202,ncbi_100524417,ncbi_100525229,ncbi_100624264,ncbi_100626537,ncbi_100628208,ncbi_100739820,ncbi_110260758,ncbi_397553,ncbi_494566,ncbi_733668
novel-m0206-3p	0.01	0.668567	6.063	0.0166811	146	ncbi_100126279,ncbi_100152076,ncbi_100152165,ncbi_100152362,ncbi_100152635,ncbi_100152778,ncbi_100153342,ncbi_100153354,ncbi_100153733,ncbi_100153734,ncbi_100153830,ncbi_100153983,ncbi_100154147,ncbi_100154167,ncbi_100154605,ncbi_100154661,ncbi_100154771,ncbi_100154810,ncbi_100155388,ncbi_100155795,ncbi_100155925,ncbi_100156199,ncbi_100156238,ncbi_100157009,ncbi_100157399,ncbi_100157644,ncbi_1001…
novel-m0217-5p	0.6387	0.01	-5.99707	0.0161107	122	ncbi_100152762,ncbi_100152913,ncbi_100152918,ncbi_100153539,ncbi_100153846,ncbi_100153907,ncbi_100154208,ncbi_100154381,ncbi_100154708,ncbi_100155015,ncbi_100155438,ncbi_100155609,ncbi_100155722,ncbi_100156161,ncbi_100156254,ncbi_100156461,ncbi_100156643,ncbi_100156840,ncbi_100157309,ncbi_100157330,ncbi_100216312,ncbi_100511161,ncbi_100511635,ncbi_100511695,ncbi_100512042,ncbi_100512455,ncbi_1005…
novel-m0226-3p	0.01	0.7411	6.2116	0.0154418	153	ncbi_100144526,ncbi_100151834,ncbi_100151982,ncbi_100152362,ncbi_100152394,ncbi_100152427,ncbi_100152595,ncbi_100152838,ncbi_100152934,ncbi_100153007,ncbi_100153306,ncbi_100153330,ncbi_100153820,ncbi_100154295,ncbi_100154598,ncbi_100154771,ncbi_100154966,ncbi_100154996,ncbi_100155309,ncbi_100155404,ncbi_100155483,ncbi_100155799,ncbi_100155899,ncbi_100156280,ncbi_100156603,ncbi_100157009,ncbi_1001…
novel-m0230-3p	0.0501667	0.786	3.96973	0.0428256	28	ncbi_100152121,ncbi_100152643,ncbi_100154810,ncbi_100155006,ncbi_100155079,ncbi_100157219,ncbi_100512506,ncbi_100513811,ncbi_100514840,ncbi_100516065,ncbi_100516567,ncbi_100517085,ncbi_100520193,ncbi_100520958,ncbi_100521293,ncbi_100523897,ncbi_100525156,ncbi_100620188,ncbi_100622680,ncbi_100624320,ncbi_100624847,ncbi_100625104,ncbi_100625538,ncbi_100738445,ncbi_110261294,ncbi_110261401,ncbi_3968…
novel-m0239-3p	1.7675	0.01	-7.46557	0.0136562	76	ncbi_100141305,ncbi_100152913,ncbi_100153846,ncbi_100154381,ncbi_100155467,ncbi_100156254,ncbi_100156777,ncbi_100157387,ncbi_100157912,ncbi_100158241,ncbi_100233182,ncbi_100294677,ncbi_100329127,ncbi_100510939,ncbi_100510985,ncbi_100511635,ncbi_100511641,ncbi_100512042,ncbi_100512104,ncbi_100512157,ncbi_100512195,ncbi_100512953,ncbi_100512961,ncbi_100513079,ncbi_100513377,ncbi_100513385,ncbi_1005…
novel-m0240-3p	1.7675	0.01	-7.46557	0.0135641	76	ncbi_100141305,ncbi_100152913,ncbi_100153846,ncbi_100154381,ncbi_100155467,ncbi_100156254,ncbi_100156777,ncbi_100157387,ncbi_100157912,ncbi_100158241,ncbi_100233182,ncbi_100294677,ncbi_100329127,ncbi_100510939,ncbi_100510985,ncbi_100511635,ncbi_100511641,ncbi_100512042,ncbi_100512104,ncbi_100512157,ncbi_100512195,ncbi_100512953,ncbi_100512961,ncbi_100513079,ncbi_100513377,ncbi_100513385,ncbi_1005…
novel-m0243-3p	0.01	0.6147	5.94181	0.038431	158	ncbi_100037300,ncbi_100127169,ncbi_100151978,ncbi_100152427,ncbi_100152429,ncbi_100152635,ncbi_100152714,ncbi_100152849,ncbi_100152937,ncbi_100153071,ncbi_100153225,ncbi_100153607,ncbi_100153608,ncbi_100154178,ncbi_100154199,ncbi_100154295,ncbi_100154590,ncbi_100154667,ncbi_100154741,ncbi_100154771,ncbi_100154966,ncbi_100155006,ncbi_100155210,ncbi_100155254,ncbi_100155257,ncbi_100155309,ncbi_1001…
novel-m0254-3p	0.01	0.515867	5.68893	0.0468713	181	ncbi_100037285,ncbi_100101551,ncbi_100135661,ncbi_100136901,ncbi_100151978,ncbi_100152362,ncbi_100152393,ncbi_100152427,ncbi_100152429,ncbi_100152598,ncbi_100152895,ncbi_100152950,ncbi_100152952,ncbi_100153330,ncbi_100153342,ncbi_100153607,ncbi_100153737,ncbi_100153848,ncbi_100154199,ncbi_100154278,ncbi_100154314,ncbi_100154605,ncbi_100154741,ncbi_100154966,ncbi_100155210,ncbi_100155371,ncbi_1001…
novel-m0263-5p	0.01	0.4617	5.52888	0.0472832	179	ncbi_100101552,ncbi_100136901,ncbi_100152393,ncbi_100152429,ncbi_100152721,ncbi_100152838,ncbi_100152895,ncbi_100153071,ncbi_100153407,ncbi_100153607,ncbi_100153622,ncbi_100153737,ncbi_100153767,ncbi_100153801,ncbi_100153830,ncbi_100153960,ncbi_100154278,ncbi_100154486,ncbi_100154506,ncbi_100154530,ncbi_100154590,ncbi_100154661,ncbi_100154822,ncbi_100155181,ncbi_100155254,ncbi_100155667,ncbi_1001…
novel-m0281-3p	0.620933	0.01	-5.95637	0.0242748	32	ncbi_100154583,ncbi_100156693,ncbi_100157330,ncbi_100157912,ncbi_100157954,ncbi_100158115,ncbi_100158121,ncbi_100196908,ncbi_100511275,ncbi_100511414,ncbi_100511635,ncbi_100512042,ncbi_100512104,ncbi_100513263,ncbi_100513296,ncbi_100513804,ncbi_100514763,ncbi_100516409,ncbi_100516672,ncbi_100517686,ncbi_100517714,ncbi_100518887,ncbi_100520688,ncbi_100520745,ncbi_100523492,ncbi_100524417,ncbi_1005…
ssc-miR-10382	0.7025	3.49153	2.31329	0.00421082	168	ncbi_100136901,ncbi_100144526,ncbi_100151860,ncbi_100151998,ncbi_100152427,ncbi_100152598,ncbi_100152776,ncbi_100152937,ncbi_100152950,ncbi_100153151,ncbi_100153737,ncbi_100154170,ncbi_100154194,ncbi_100154199,ncbi_100154230,ncbi_100154278,ncbi_100154449,ncbi_100154486,ncbi_100155006,ncbi_100155159,ncbi_100155309,ncbi_100155388,ncbi_100155478,ncbi_100155891,ncbi_100155925,ncbi_100155963,ncbi_1001…
ssc-miR-10386	63.9033	226.254	1.82398	0.000326428	44	ncbi_100127136,ncbi_100152165,ncbi_100152427,ncbi_100152643,ncbi_100153615,ncbi_100153830,ncbi_100153848,ncbi_100154336,ncbi_100157009,ncbi_100157058,ncbi_100157892,ncbi_100216478,ncbi_100510913,ncbi_100511492,ncbi_100513768,ncbi_100513811,ncbi_100514098,ncbi_100515047,ncbi_100515363,ncbi_100516106,ncbi_100518815,ncbi_100518888,ncbi_100519988,ncbi_100521293,ncbi_100523225,ncbi_100523560,ncbi_1005…
ssc-miR-1249	32.1517	75.5566	1.23266	0.0450355	32	ncbi_100127169,ncbi_100144526,ncbi_100152838,ncbi_100152937,ncbi_100154199,ncbi_100154278,ncbi_100154449,ncbi_100154605,ncbi_100155483,ncbi_100157797,ncbi_100157878,ncbi_100513016,ncbi_100513811,ncbi_100515025,ncbi_100515363,ncbi_100515779,ncbi_100517599,ncbi_100518888,ncbi_100521293,ncbi_100521912,ncbi_100523789,ncbi_100524966,ncbi_100622057,ncbi_100623102,ncbi_100623263,ncbi_100624458,ncbi_1007…
ssc-miR-126-5p	56.7852	162.143	1.51368	0.00381869	83	ncbi_100126279,ncbi_100151834,ncbi_100152189,ncbi_100153330,ncbi_100153342,ncbi_100153861,ncbi_100154147,ncbi_100154170,ncbi_100154314,ncbi_100154609,ncbi_100155181,ncbi_100156637,ncbi_100156689,ncbi_100157058,ncbi_100157164,ncbi_100415936,ncbi_100510996,ncbi_100511102,ncbi_100511137,ncbi_100511231,ncbi_100512515,ncbi_100512621,ncbi_100512811,ncbi_100512929,ncbi_100514254,ncbi_100515448,ncbi_1005…
ssc-miR-127	886.221	2021.16	1.18944	0.0074408	77	ncbi_100136901,ncbi_100152362,ncbi_100152598,ncbi_100152937,ncbi_100153071,ncbi_100153342,ncbi_100153676,ncbi_100153848,ncbi_100154336,ncbi_100154395,ncbi_100154966,ncbi_100155254,ncbi_100155963,ncbi_100156025,ncbi_100157009,ncbi_100157058,ncbi_100157878,ncbi_100158022,ncbi_100511559,ncbi_100511613,ncbi_100513627,ncbi_100513747,ncbi_100514123,ncbi_100514233,ncbi_100514840,ncbi_100515363,ncbi_1005…
ssc-miR-1296-5p	45.3345	141.438	1.64149	0.00147381	126	ncbi_100037300,ncbi_100127169,ncbi_100151834,ncbi_100152125,ncbi_100152362,ncbi_100152714,ncbi_100152819,ncbi_100153007,ncbi_100153342,ncbi_100153615,ncbi_100154278,ncbi_100154295,ncbi_100154336,ncbi_100154772,ncbi_100155899,ncbi_100155963,ncbi_100156025,ncbi_100156530,ncbi_100156603,ncbi_100157058,ncbi_100157237,ncbi_100157878,ncbi_100158017,ncbi_100510887,ncbi_100510996,ncbi_100511223,ncbi_1005…
ssc-miR-130b-3p	7.98993	23.6652	1.56651	0.0168912	181	ncbi_100037300,ncbi_100037960,ncbi_100101551,ncbi_100125826,ncbi_100126279,ncbi_100144499,ncbi_100152239,ncbi_100152394,ncbi_100152419,ncbi_100152427,ncbi_100152679,ncbi_100153071,ncbi_100153608,ncbi_100153733,ncbi_100154147,ncbi_100154506,ncbi_100155309,ncbi_100155371,ncbi_100155388,ncbi_100155478,ncbi_100156104,ncbi_100156654,ncbi_100156756,ncbi_100157009,ncbi_100157237,ncbi_100157658,ncbi_1001…
ssc-miR-130b-5p	227.054	597.448	1.39578	0.00378442	264	ncbi_100037300,ncbi_100049676,ncbi_100049688,ncbi_100135658,ncbi_100141408,ncbi_100152076,ncbi_100152121,ncbi_100152125,ncbi_100152458,ncbi_100152566,ncbi_100152679,ncbi_100152819,ncbi_100152934,ncbi_100152937,ncbi_100152950,ncbi_100153342,ncbi_100153734,ncbi_100153801,ncbi_100154147,ncbi_100154170,ncbi_100154199,ncbi_100154284,ncbi_100154295,ncbi_100154459,ncbi_100154506,ncbi_100154530,ncbi_1001…
ssc-miR-132	143.798	36.9499	-1.9604	1.35006e-07	84	ncbi_100037307,ncbi_100048953,ncbi_100126835,ncbi_100141311,ncbi_100144589,ncbi_100151944,ncbi_100152918,ncbi_100153365,ncbi_100153539,ncbi_100155165,ncbi_100155879,ncbi_100156643,ncbi_100156840,ncbi_100157181,ncbi_100157330,ncbi_100157871,ncbi_100157912,ncbi_100157995,ncbi_100158185,ncbi_100510985,ncbi_100511336,ncbi_100511353,ncbi_100511381,ncbi_100511414,ncbi_100511565,ncbi_100511850,ncbi_1005…
ssc-miR-137	1.02323	0.01	-6.67699	0.000481986	39	ncbi_100038004,ncbi_100152404,ncbi_100154208,ncbi_100155879,ncbi_100156492,ncbi_100156882,ncbi_100157912,ncbi_100286870,ncbi_100511215,ncbi_100511389,ncbi_100512784,ncbi_100514160,ncbi_100514286,ncbi_100514374,ncbi_100517275,ncbi_100519703,ncbi_100521439,ncbi_100524534,ncbi_100524645,ncbi_100525601,ncbi_100525688,ncbi_100526186,ncbi_100620656,ncbi_100620792,ncbi_100623641,ncbi_100623824,ncbi_1006…
ssc-miR-1388	0.01	0.782033	6.28916	0.0217221	156	ncbi_100126279,ncbi_100144499,ncbi_100151834,ncbi_100151892,ncbi_100151978,ncbi_100152125,ncbi_100152393,ncbi_100152635,ncbi_100152714,ncbi_100152776,ncbi_100153007,ncbi_100153225,ncbi_100153342,ncbi_100153615,ncbi_100153737,ncbi_100154147,ncbi_100154170,ncbi_100154284,ncbi_100154314,ncbi_100154449,ncbi_100154996,ncbi_100155254,ncbi_100155388,ncbi_100155665,ncbi_100155899,ncbi_100155963,ncbi_1001…
ssc-miR-141	0.140567	180.515	10.3266	7.26843e-36	327	ncbi_100037300,ncbi_100049668,ncbi_100126279,ncbi_100127136,ncbi_100127169,ncbi_100144499,ncbi_100151834,ncbi_100151978,ncbi_100151982,ncbi_100151989,ncbi_100152165,ncbi_100152427,ncbi_100152458,ncbi_100152566,ncbi_100152598,ncbi_100152714,ncbi_100152721,ncbi_100152776,ncbi_100152778,ncbi_100152838,ncbi_100152937,ncbi_100153330,ncbi_100153342,ncbi_100153608,ncbi_100153733,ncbi_100153830,ncbi_1001…
ssc-miR-142-3p	0.521833	0.0847	-2.62316	0.0487918	39	ncbi_100038004,ncbi_100151794,ncbi_100152254,ncbi_100152762,ncbi_100154381,ncbi_100155660,ncbi_100157871,ncbi_100158241,ncbi_100511336,ncbi_100511493,ncbi_100511565,ncbi_100511850,ncbi_100512784,ncbi_100513377,ncbi_100515302,ncbi_100516102,ncbi_100516409,ncbi_100517970,ncbi_100519128,ncbi_100519971,ncbi_100522376,ncbi_100522395,ncbi_100522769,ncbi_100523956,ncbi_100524456,ncbi_100620752,ncbi_1006…
ssc-miR-145-5p	4030.66	1708.08	-1.23864	0.000456957	100	ncbi_100144885,ncbi_100152082,ncbi_100152701,ncbi_100152762,ncbi_100154708,ncbi_100154828,ncbi_100155047,ncbi_100155238,ncbi_100155660,ncbi_100155879,ncbi_100156949,ncbi_100157871,ncbi_100158178,ncbi_100158241,ncbi_100192434,ncbi_100233182,ncbi_100303726,ncbi_100316850,ncbi_100462720,ncbi_100511336,ncbi_100511353,ncbi_100511414,ncbi_100511453,ncbi_100512104,ncbi_100512157,ncbi_100512455,ncbi_1005…
ssc-miR-1468	0.836267	4.47327	2.41929	0.00803888	55	ncbi_100152239,ncbi_100154486,ncbi_100155158,ncbi_100155254,ncbi_100155370,ncbi_100155404,ncbi_100156199,ncbi_100157219,ncbi_100157797,ncbi_100511559,ncbi_100512676,ncbi_100513246,ncbi_100513747,ncbi_100516084,ncbi_100516225,ncbi_100516384,ncbi_100516689,ncbi_100516994,ncbi_100518815,ncbi_100519062,ncbi_100521108,ncbi_100521293,ncbi_100522402,ncbi_100522413,ncbi_100522701,ncbi_100523163,ncbi_1005…
ssc-miR-181c	44.0076	136.23	1.63021	0.0072876	279	ncbi_100037285,ncbi_100037300,ncbi_100037960,ncbi_100049688,ncbi_100101552,ncbi_100125826,ncbi_100135658,ncbi_100136901,ncbi_100151860,ncbi_100152165,ncbi_100152362,ncbi_100152427,ncbi_100152429,ncbi_100152566,ncbi_100152635,ncbi_100152679,ncbi_100152714,ncbi_100152776,ncbi_100153002,ncbi_100153071,ncbi_100153342,ncbi_100153403,ncbi_100153622,ncbi_100153676,ncbi_100153733,ncbi_100153917,ncbi_1001…
ssc-miR-183	357.054	780.11	1.12753	0.0230897	177	ncbi_100037960,ncbi_100101552,ncbi_100126279,ncbi_100127136,ncbi_100127169,ncbi_100151989,ncbi_100152121,ncbi_100152141,ncbi_100152239,ncbi_100152595,ncbi_100152643,ncbi_100152952,ncbi_100153186,ncbi_100153225,ncbi_100153306,ncbi_100153330,ncbi_100153403,ncbi_100153733,ncbi_100153737,ncbi_100153983,ncbi_100154167,ncbi_100154170,ncbi_100154230,ncbi_100154278,ncbi_100154295,ncbi_100154661,ncbi_1001…
ssc-miR-1842	47.6268	125.215	1.39456	0.0137904	239	ncbi_100127169,ncbi_100134984,ncbi_100136901,ncbi_100151834,ncbi_100151978,ncbi_100152429,ncbi_100152643,ncbi_100152721,ncbi_100152819,ncbi_100152838,ncbi_100152895,ncbi_100152937,ncbi_100152950,ncbi_100153068,ncbi_100153151,ncbi_100153342,ncbi_100153407,ncbi_100153608,ncbi_100153622,ncbi_100153734,ncbi_100153830,ncbi_100153977,ncbi_100154147,ncbi_100154170,ncbi_100154178,ncbi_100154194,ncbi_1001…
ssc-miR-196a	2.92567	17.2297	2.55806	0.000274394	115	ncbi_100127169,ncbi_100151982,ncbi_100152125,ncbi_100152643,ncbi_100152679,ncbi_100152714,ncbi_100152819,ncbi_100153071,ncbi_100153342,ncbi_100153403,ncbi_100153734,ncbi_100154506,ncbi_100154605,ncbi_100154661,ncbi_100155257,ncbi_100155963,ncbi_100156104,ncbi_100157058,ncbi_100157591,ncbi_100158236,ncbi_100337658,ncbi_100499568,ncbi_100511137,ncbi_100512621,ncbi_100513370,ncbi_100514852,ncbi_1005…
ssc-miR-200b	0.140567	70.0076	8.96011	1.2473e-26	261	ncbi_100037285,ncbi_100037300,ncbi_100049668,ncbi_100126279,ncbi_100127136,ncbi_100135658,ncbi_100136901,ncbi_100144493,ncbi_100151989,ncbi_100152076,ncbi_100152362,ncbi_100152419,ncbi_100152427,ncbi_100152598,ncbi_100152714,ncbi_100153002,ncbi_100153007,ncbi_100153071,ncbi_100153151,ncbi_100153306,ncbi_100153342,ncbi_100153733,ncbi_100153767,ncbi_100153801,ncbi_100153977,ncbi_100154284,ncbi_1001…
ssc-miR-21-3p	686.313	2020.47	1.55776	0.00226056	315	ncbi_100037285,ncbi_100037300,ncbi_100037960,ncbi_100127136,ncbi_100151834,ncbi_100151982,ncbi_100152165,ncbi_100152239,ncbi_100152419,ncbi_100152595,ncbi_100152598,ncbi_100152679,ncbi_100152724,ncbi_100152776,ncbi_100152778,ncbi_100152819,ncbi_100152838,ncbi_100152895,ncbi_100153071,ncbi_100153342,ncbi_100153608,ncbi_100153615,ncbi_100153676,ncbi_100153848,ncbi_100154147,ncbi_100154167,ncbi_1001…
ssc-miR-215	3.02207	0.758033	-1.9952	0.00105551	57	ncbi_100037276,ncbi_100038004,ncbi_100151987,ncbi_100152762,ncbi_100152918,ncbi_100153163,ncbi_100155762,ncbi_100155972,ncbi_100157871,ncbi_100157912,ncbi_100158241,ncbi_100233182,ncbi_100510985,ncbi_100511414,ncbi_100511700,ncbi_100512042,ncbi_100512104,ncbi_100512953,ncbi_100513229,ncbi_100513377,ncbi_100513444,ncbi_100514110,ncbi_100514255,ncbi_100515302,ncbi_100515617,ncbi_100515639,ncbi_1005…
ssc-miR-2320-3p	32.5191	78.8109	1.27711	0.0345272	134	ncbi_100126279,ncbi_100152362,ncbi_100152458,ncbi_100152607,ncbi_100152643,ncbi_100152895,ncbi_100153007,ncbi_100153342,ncbi_100153960,ncbi_100154147,ncbi_100154199,ncbi_100154278,ncbi_100154506,ncbi_100154741,ncbi_100154966,ncbi_100155254,ncbi_100155309,ncbi_100155388,ncbi_100156025,ncbi_100156894,ncbi_100157009,ncbi_100157205,ncbi_100157399,ncbi_100157588,ncbi_100157729,ncbi_100157761,ncbi_1001…
ssc-miR-2411	6.19863	18.2135	1.55499	0.0306996	157	ncbi_100037951,ncbi_100126279,ncbi_100136901,ncbi_100144526,ncbi_100151982,ncbi_100152125,ncbi_100152362,ncbi_100152598,ncbi_100152950,ncbi_100153071,ncbi_100153151,ncbi_100153342,ncbi_100153607,ncbi_100153734,ncbi_100153737,ncbi_100154178,ncbi_100154295,ncbi_100154590,ncbi_100154741,ncbi_100155079,ncbi_100155158,ncbi_100155254,ncbi_100155963,ncbi_100156025,ncbi_100156756,ncbi_100156785,ncbi_1001…
ssc-miR-2483	12.2758	39.4575	1.68448	0.00629215	283	ncbi_100037300,ncbi_100127169,ncbi_100135658,ncbi_100135661,ncbi_100151834,ncbi_100151860,ncbi_100152125,ncbi_100152165,ncbi_100152239,ncbi_100152393,ncbi_100152427,ncbi_100152429,ncbi_100152458,ncbi_100152566,ncbi_100152595,ncbi_100152598,ncbi_100152635,ncbi_100152643,ncbi_100152819,ncbi_100153071,ncbi_100153151,ncbi_100153186,ncbi_100153342,ncbi_100153403,ncbi_100153676,ncbi_100153861,ncbi_1001…
ssc-miR-33b-3p	0.5014	2.20257	2.13515	0.0221986	175	ncbi_100049688,ncbi_100126279,ncbi_100135661,ncbi_100151834,ncbi_100152165,ncbi_100152427,ncbi_100152458,ncbi_100152679,ncbi_100152721,ncbi_100152778,ncbi_100153330,ncbi_100153607,ncbi_100153622,ncbi_100153977,ncbi_100154459,ncbi_100154530,ncbi_100154741,ncbi_100155181,ncbi_100155257,ncbi_100155309,ncbi_100155363,ncbi_100155404,ncbi_100155434,ncbi_100155478,ncbi_100155776,ncbi_100156025,ncbi_1001…
ssc-miR-342	183.537	407.892	1.15211	0.033879	194	ncbi_100127169,ncbi_100151860,ncbi_100152394,ncbi_100152598,ncbi_100152635,ncbi_100152819,ncbi_100152838,ncbi_100152895,ncbi_100152937,ncbi_100153002,ncbi_100153151,ncbi_100153342,ncbi_100153407,ncbi_100153607,ncbi_100153608,ncbi_100153615,ncbi_100153734,ncbi_100153977,ncbi_100154147,ncbi_100154199,ncbi_100154284,ncbi_100154336,ncbi_100154459,ncbi_100154590,ncbi_100154605,ncbi_100154810,ncbi_1001…
ssc-miR-365-5p	26.3568	65.1608	1.30583	0.0274983	167	ncbi_100037285,ncbi_100126279,ncbi_100135658,ncbi_100151834,ncbi_100151892,ncbi_100151982,ncbi_100152165,ncbi_100152362,ncbi_100152635,ncbi_100152838,ncbi_100152952,ncbi_100153002,ncbi_100153151,ncbi_100153306,ncbi_100153403,ncbi_100153608,ncbi_100153737,ncbi_100154170,ncbi_100154199,ncbi_100154278,ncbi_100154295,ncbi_100154314,ncbi_100154449,ncbi_100154622,ncbi_100154741,ncbi_100154822,ncbi_1001…
ssc-miR-376a-3p	0.01	0.665733	6.05687	0.0437647	101	ncbi_100037285,ncbi_100152125,ncbi_100152362,ncbi_100152410,ncbi_100152458,ncbi_100152635,ncbi_100152778,ncbi_100153342,ncbi_100153734,ncbi_100154178,ncbi_100154771,ncbi_100155257,ncbi_100155309,ncbi_100155388,ncbi_100156654,ncbi_100157009,ncbi_100157058,ncbi_100157205,ncbi_100157219,ncbi_100157658,ncbi_100157743,ncbi_100157797,ncbi_100157838,ncbi_100158022,ncbi_100270690,ncbi_100511102,ncbi_1005…
ssc-miR-378	169.844	665.996	1.97131	1.83199e-05	167	ncbi_100049676,ncbi_100126851,ncbi_100136901,ncbi_100144526,ncbi_100151834,ncbi_100152362,ncbi_100152393,ncbi_100152679,ncbi_100152714,ncbi_100153151,ncbi_100153342,ncbi_100154167,ncbi_100154170,ncbi_100154230,ncbi_100154278,ncbi_100154336,ncbi_100154506,ncbi_100154993,ncbi_100155079,ncbi_100155388,ncbi_100155478,ncbi_100155665,ncbi_100155776,ncbi_100155899,ncbi_100156025,ncbi_100156637,ncbi_1001…
ssc-miR-378b-3p	2.66467	10.0236	1.91138	0.00547577	167	ncbi_100049676,ncbi_100126851,ncbi_100136901,ncbi_100144526,ncbi_100151834,ncbi_100152362,ncbi_100152393,ncbi_100152679,ncbi_100152714,ncbi_100153151,ncbi_100153342,ncbi_100154167,ncbi_100154170,ncbi_100154230,ncbi_100154278,ncbi_100154336,ncbi_100154506,ncbi_100154993,ncbi_100155079,ncbi_100155388,ncbi_100155478,ncbi_100155665,ncbi_100155776,ncbi_100155899,ncbi_100156025,ncbi_100156637,ncbi_1001…
ssc-miR-429	0.01	9.53027	9.89637	1.39123e-12	295	ncbi_100037285,ncbi_100049668,ncbi_100126279,ncbi_100127136,ncbi_100135658,ncbi_100136901,ncbi_100144493,ncbi_100151989,ncbi_100152076,ncbi_100152360,ncbi_100152362,ncbi_100152419,ncbi_100152427,ncbi_100152598,ncbi_100152714,ncbi_100153002,ncbi_100153007,ncbi_100153071,ncbi_100153151,ncbi_100153225,ncbi_100153306,ncbi_100153342,ncbi_100153733,ncbi_100153767,ncbi_100153801,ncbi_100153977,ncbi_1001…
ssc-miR-4331-5p	9.56187	0.01	-9.90115	2.32874e-15	18	ncbi_100157330,ncbi_100157418,ncbi_100233182,ncbi_100511215,ncbi_100511275,ncbi_100513385,ncbi_100515302,ncbi_100518833,ncbi_100518887,ncbi_100522387,ncbi_100522940,ncbi_100524629,ncbi_100621027,ncbi_100622305,ncbi_100625479,ncbi_100627661,ncbi_110259359,ncbi_397236
ssc-miR-493-3p	2.0641	7.10097	1.7825	0.0150376	131	ncbi_100136901,ncbi_100151834,ncbi_100152427,ncbi_100152643,ncbi_100152679,ncbi_100152776,ncbi_100152819,ncbi_100152895,ncbi_100152937,ncbi_100153342,ncbi_100153615,ncbi_100154147,ncbi_100154278,ncbi_100154810,ncbi_100154822,ncbi_100154966,ncbi_100155181,ncbi_100155363,ncbi_100155776,ncbi_100155799,ncbi_100155829,ncbi_100155899,ncbi_100156280,ncbi_100156637,ncbi_100157219,ncbi_100157237,ncbi_1001…
ssc-miR-551a	8.26033	3.83417	-1.10729	0.017737	26	ncbi_100152357,ncbi_100152762,ncbi_100153539,ncbi_100154400,ncbi_100154828,ncbi_100156840,ncbi_100514105,ncbi_100514160,ncbi_100514364,ncbi_100514966,ncbi_100515039,ncbi_100516102,ncbi_100516510,ncbi_100516672,ncbi_100517699,ncbi_100518554,ncbi_100519533,ncbi_100521971,ncbi_100523956,ncbi_100620752,ncbi_100625692,ncbi_100626940,ncbi_100736655,ncbi_100738346,ncbi_110258072,ncbi_110259209
ssc-miR-615	65.0668	285.602	2.13401	2.19526e-05	97	ncbi_100049668,ncbi_100144526,ncbi_100151834,ncbi_100152121,ncbi_100152393,ncbi_100152598,ncbi_100152721,ncbi_100153071,ncbi_100153342,ncbi_100153407,ncbi_100153830,ncbi_100153848,ncbi_100154295,ncbi_100154810,ncbi_100155159,ncbi_100155254,ncbi_100155483,ncbi_100155899,ncbi_100155963,ncbi_100156199,ncbi_100156785,ncbi_100156894,ncbi_100157037,ncbi_100157658,ncbi_100511559,ncbi_100511613,ncbi_1005…
ssc-miR-628-3p	50.3403	125.279	1.31536	0.0195456	137	ncbi_100037960,ncbi_100126279,ncbi_100152125,ncbi_100152165,ncbi_100152362,ncbi_100152776,ncbi_100153007,ncbi_100153186,ncbi_100153330,ncbi_100153733,ncbi_100153977,ncbi_100154147,ncbi_100154170,ncbi_100154295,ncbi_100154314,ncbi_100154605,ncbi_100154661,ncbi_100154771,ncbi_100154996,ncbi_100155158,ncbi_100155799,ncbi_100156186,ncbi_100156199,ncbi_100156756,ncbi_100156894,ncbi_100157162,ncbi_1001…
ssc-miR-6529	768.265	2003.15	1.38259	0.00715004	168	ncbi_100037285,ncbi_100126279,ncbi_100135658,ncbi_100151860,ncbi_100151982,ncbi_100152721,ncbi_100152778,ncbi_100152819,ncbi_100152937,ncbi_100152950,ncbi_100153306,ncbi_100153737,ncbi_100154147,ncbi_100154199,ncbi_100154295,ncbi_100154590,ncbi_100154598,ncbi_100154771,ncbi_100154810,ncbi_100155181,ncbi_100155388,ncbi_100155665,ncbi_100155795,ncbi_100155799,ncbi_100155829,ncbi_100155963,ncbi_1001…
ssc-miR-671-5p	8.1123	23.733	1.54871	0.0256958	176	ncbi_100101552,ncbi_100126279,ncbi_100151834,ncbi_100152362,ncbi_100152598,ncbi_100152643,ncbi_100152819,ncbi_100152838,ncbi_100152849,ncbi_100153068,ncbi_100153071,ncbi_100153186,ncbi_100153306,ncbi_100153330,ncbi_100153342,ncbi_100153407,ncbi_100153607,ncbi_100154147,ncbi_100154194,ncbi_100154230,ncbi_100154278,ncbi_100154295,ncbi_100154609,ncbi_100154661,ncbi_100154771,ncbi_100155210,ncbi_1001…
ssc-miR-676-3p	2.079	22.4111	3.43025	1.24129e-07	24	ncbi_100127169,ncbi_100151834,ncbi_100152950,ncbi_100153342,ncbi_100153622,ncbi_100153820,ncbi_100154449,ncbi_100157892,ncbi_100513811,ncbi_100518784,ncbi_100518815,ncbi_100521358,ncbi_100521513,ncbi_100523638,ncbi_100620481,ncbi_100624458,ncbi_100624843,ncbi_100626969,ncbi_100737698,ncbi_100738137,ncbi_100738445,ncbi_102162203,ncbi_106510450,ncbi_641344
ssc-miR-6782-3p	13.8651	49.9487	1.84899	0.00137283	136	ncbi_100141408,ncbi_100151860,ncbi_100152950,ncbi_100153330,ncbi_100153403,ncbi_100153608,ncbi_100154199,ncbi_100154230,ncbi_100154278,ncbi_100154295,ncbi_100154449,ncbi_100154590,ncbi_100154609,ncbi_100155158,ncbi_100155210,ncbi_100156025,ncbi_100156186,ncbi_100156603,ncbi_100156756,ncbi_100156785,ncbi_100157597,ncbi_100157838,ncbi_100157931,ncbi_100158236,ncbi_100170126,ncbi_100174954,ncbi_1002…
ssc-miR-7135-5p	0.472133	0.01	-5.56112	0.0391474	149	ncbi_100037276,ncbi_100037307,ncbi_100038004,ncbi_100151944,ncbi_100152918,ncbi_100153636,ncbi_100154759,ncbi_100154828,ncbi_100155346,ncbi_100155660,ncbi_100155722,ncbi_100155762,ncbi_100155879,ncbi_100155972,ncbi_100156949,ncbi_100157207,ncbi_100157330,ncbi_100157871,ncbi_100157912,ncbi_100157954,ncbi_100192434,ncbi_100216312,ncbi_100462720,ncbi_100511336,ncbi_100511389,ncbi_100511414,ncbi_1005…
ssc-miR-7137-3p	6.29537	18.6087	1.56361	0.0175753	144	ncbi_100037300,ncbi_100037960,ncbi_100141408,ncbi_100152566,ncbi_100152598,ncbi_100152643,ncbi_100152679,ncbi_100152838,ncbi_100152937,ncbi_100153116,ncbi_100153151,ncbi_100153407,ncbi_100153734,ncbi_100153801,ncbi_100154194,ncbi_100154199,ncbi_100154278,ncbi_100154395,ncbi_100154530,ncbi_100154609,ncbi_100154993,ncbi_100156280,ncbi_100156530,ncbi_100156637,ncbi_100156922,ncbi_100157219,ncbi_1001…
ssc-miR-7144-5p	3.62803	9.5266	1.39277	0.0477528	296	ncbi_100037287,ncbi_100037300,ncbi_100037960,ncbi_100101552,ncbi_100126279,ncbi_100127169,ncbi_100135658,ncbi_100136901,ncbi_100151860,ncbi_100151982,ncbi_100152165,ncbi_100152239,ncbi_100152362,ncbi_100152393,ncbi_100152419,ncbi_100152427,ncbi_100152679,ncbi_100152776,ncbi_100152838,ncbi_100152934,ncbi_100152937,ncbi_100152962,ncbi_100153002,ncbi_100153151,ncbi_100153342,ncbi_100153615,ncbi_1001…
ssc-miR-744	740.207	1505.44	1.02418	0.0410976	68	ncbi_100101551,ncbi_100101552,ncbi_100127169,ncbi_100144526,ncbi_100151892,ncbi_100152838,ncbi_100153407,ncbi_100154230,ncbi_100154278,ncbi_100155254,ncbi_100155899,ncbi_100156280,ncbi_100156288,ncbi_100156530,ncbi_100156636,ncbi_100156689,ncbi_100158118,ncbi_100511102,ncbi_100511223,ncbi_100511977,ncbi_100514098,ncbi_100515346,ncbi_100516335,ncbi_100516567,ncbi_100518594,ncbi_100519085,ncbi_1005…
ssc-miR-769-3p	14.6796	37.4658	1.35176	0.0430207	145	ncbi_100037300,ncbi_100126851,ncbi_100136901,ncbi_100151860,ncbi_100152165,ncbi_100152819,ncbi_100153068,ncbi_100153342,ncbi_100153830,ncbi_100154506,ncbi_100154590,ncbi_100154661,ncbi_100154741,ncbi_100154772,ncbi_100155079,ncbi_100155254,ncbi_100155309,ncbi_100155371,ncbi_100155388,ncbi_100155665,ncbi_100155891,ncbi_100156025,ncbi_100156199,ncbi_100156894,ncbi_100157009,ncbi_100157037,ncbi_1001…
ssc-miR-769-5p	149.075	487.84	1.71037	0.00218538	131	ncbi_100037300,ncbi_100101552,ncbi_100126279,ncbi_100127136,ncbi_100134984,ncbi_100136901,ncbi_100151978,ncbi_100152189,ncbi_100152362,ncbi_100152429,ncbi_100152679,ncbi_100152895,ncbi_100153225,ncbi_100153330,ncbi_100153607,ncbi_100153734,ncbi_100153848,ncbi_100154230,ncbi_100154295,ncbi_100154314,ncbi_100154449,ncbi_100154590,ncbi_100154771,ncbi_100154966,ncbi_100155006,ncbi_100156530,ncbi_1001…
ssc-miR-7857-3p	141.277	479.5	1.763	0.000146727	162	ncbi_100037285,ncbi_100037960,ncbi_100151834,ncbi_100151978,ncbi_100152076,ncbi_100153007,ncbi_100153983,ncbi_100154170,ncbi_100154194,ncbi_100154314,ncbi_100154459,ncbi_100154506,ncbi_100154605,ncbi_100154771,ncbi_100155006,ncbi_100155388,ncbi_100155478,ncbi_100155667,ncbi_100155925,ncbi_100156025,ncbi_100156186,ncbi_100156603,ncbi_100156637,ncbi_100156850,ncbi_100156894,ncbi_100157009,ncbi_1001…
ssc-miR-92b-3p	870.628	2199.69	1.33717	0.00213003	155	ncbi_100049676,ncbi_100126279,ncbi_100141408,ncbi_100151834,ncbi_100152362,ncbi_100152458,ncbi_100152950,ncbi_100152962,ncbi_100153676,ncbi_100154167,ncbi_100154336,ncbi_100154506,ncbi_100154590,ncbi_100154605,ncbi_100154609,ncbi_100155079,ncbi_100155257,ncbi_100155795,ncbi_100155799,ncbi_100155829,ncbi_100156530,ncbi_100156637,ncbi_100156689,ncbi_100157009,ncbi_100157658,ncbi_100157797,ncbi_1001…
ssc-miR-92b-5p	7.9312	33.0983	2.06115	0.000989991	76	ncbi_100037272,ncbi_100049668,ncbi_100127169,ncbi_100136901,ncbi_100151982,ncbi_100152643,ncbi_100152721,ncbi_100152838,ncbi_100153848,ncbi_100154530,ncbi_100154741,ncbi_100155006,ncbi_100155799,ncbi_100155829,ncbi_100156894,ncbi_100157219,ncbi_100157591,ncbi_100157892,ncbi_100513768,ncbi_100513811,ncbi_100514654,ncbi_100514852,ncbi_100515505,ncbi_100515635,ncbi_100516384,ncbi_100516567,ncbi_1005…
ssc-miR-99a-5p	2193.99	5349.83	1.28594	0.00442701	24	ncbi_100037960,ncbi_100153186,ncbi_100153342,ncbi_100153607,ncbi_100153733,ncbi_100155795,ncbi_100156199,ncbi_100156654,ncbi_100174954,ncbi_100512255,ncbi_100521143,ncbi_100522283,ncbi_100523323,ncbi_100525132,ncbi_100525230,ncbi_100525671,ncbi_100623447,ncbi_100625926,ncbi_100739753,ncbi_102165146,ncbi_110256025,ncbi_110256218,ncbi_110256933,ncbi_110258456
