# Supplementary material for: Integrative Analysis of the lncRNA-Associated ceRNA Regulatory Network Response to Hypoxia in Alveolar Type II Epithelial Cells of Tibetan Pigs
Source: Front Vet Sci. 2022 Feb 8;9:834566. doi: 10.3389/fvets.2022.834566 (PMC8861501; doi:10.3389/fvets.2022.834566)
Supplement: Supplementary file 5 [file Data_Sheet_5.xls]

## Sheet: normoxic-hypoxic-edge
5.1 The edges of ceRNA network between normoxic (TN, LN) and hypoxic (TL, LL) groups
node1	node2	relation
MSTRG.14705.1	novel-m0010-5p	lncRNA-miRNA
MSTRG.30749.1	novel-m0010-5p	lncRNA-miRNA
MSTRG.30749.1	ssc-miR-20b	lncRNA-miRNA
MSTRG.30749.1	ssc-miR-7-5p	lncRNA-miRNA
MSTRG.36107.1	novel-m0010-5p	lncRNA-miRNA
MSTRG.36107.1	ssc-miR-20b	lncRNA-miRNA
MSTRG.36107.1	ssc-miR-7-5p	lncRNA-miRNA
MSTRG.57127.1	novel-m0010-5p	lncRNA-miRNA
MSTRG.57127.1	ssc-miR-20b	lncRNA-miRNA
MSTRG.57127.1	ssc-miR-7-5p	lncRNA-miRNA
MSTRG.59850.1	ssc-miR-20b	lncRNA-miRNA
MSTRG.60035.13	ssc-miR-7-5p	lncRNA-miRNA
MSTRG.60046.2	novel-m0010-5p	lncRNA-miRNA
MSTRG.60070.1	ssc-miR-7-5p	lncRNA-miRNA
XR_002338716.1	novel-m0010-5p	lncRNA-miRNA
ncbi_100127169	ssc-miR-20b	mRNA-miRNA
ncbi_100155948	ssc-miR-7-5p	mRNA-miRNA
ncbi_100516491	novel-m0010-5p	mRNA-miRNA
ncbi_100623476	novel-m0010-5p	mRNA-miRNA
ncbi_100626898	novel-m0010-5p	mRNA-miRNA
ncbi_100626898	ssc-miR-20b	mRNA-miRNA
ncbi_100626898	ssc-miR-7-5p	mRNA-miRNA

## Sheet: normoxic-hypoxic-node
5.2 The nodes of ceRNA network between normoxic (TN, LN) and hypoxic (TL, LL) groups
node	label	type
novel-m0010-5p	novel-m0010-5p	miRNA
ssc-miR-20b	ssc-miR-20b	miRNA
ssc-miR-7-5p	ssc-miR-7-5p	miRNA
MSTRG.14705.1	MSTRG.14705.1	lncRNA
MSTRG.30749.1	MSTRG.30749.1	lncRNA
MSTRG.36107.1	MSTRG.36107.1	lncRNA
MSTRG.57127.1	MSTRG.57127.1	lncRNA
MSTRG.59850.1	MSTRG.59850.1	lncRNA
MSTRG.60035.13	MSTRG.60035.13	lncRNA
MSTRG.60046.2	MSTRG.60046.2	lncRNA
MSTRG.60070.1	MSTRG.60070.1	lncRNA
XR_002338716.1	XR_002338716.1	lncRNA
ncbi_100127169	SNCB	mRNA
ncbi_100155948	NRN1	mRNA
ncbi_100516491	CHRNB2	mRNA
ncbi_100623476	HTR6	mRNA
ncbi_100626898	LANCL3	mRNA

## Sheet: TN-TL-edge
5.3 The edges of ceRNA network between TN and TL groups
node1	node2	relation
MSTRG.12834.1	miR-380-x	lncRNA-miRNA
MSTRG.12834.1	ssc-miR-129a-5p	lncRNA-miRNA
MSTRG.12834.1	ssc-miR-129b	lncRNA-miRNA
MSTRG.14861.4	miR-11971-z	lncRNA-miRNA
MSTRG.14861.4	miR-12095-x	lncRNA-miRNA
MSTRG.14861.4	miR-182-y	lncRNA-miRNA
MSTRG.14861.4	miR-183-y	lncRNA-miRNA
MSTRG.14861.4	miR-1842-y	lncRNA-miRNA
MSTRG.14861.4	miR-971-x	lncRNA-miRNA
MSTRG.14861.4	novel-m0017-5p	lncRNA-miRNA
MSTRG.14861.4	novel-m0027-3p	lncRNA-miRNA
MSTRG.14861.4	novel-m0064-5p	lncRNA-miRNA
MSTRG.14861.4	novel-m0087-5p	lncRNA-miRNA
MSTRG.14861.4	novel-m0166-3p	lncRNA-miRNA
MSTRG.14861.4	ssc-miR-1271-3p	lncRNA-miRNA
MSTRG.14861.4	ssc-miR-136-5p	lncRNA-miRNA
MSTRG.14861.4	ssc-miR-146b	lncRNA-miRNA
MSTRG.14861.4	ssc-miR-192	lncRNA-miRNA
MSTRG.23795.1	novel-m0066-5p	lncRNA-miRNA
MSTRG.47739.2	ssc-miR-129a-5p	lncRNA-miRNA
MSTRG.47739.2	ssc-miR-129b	lncRNA-miRNA
MSTRG.52970.1	ssc-miR-129a-5p	lncRNA-miRNA
MSTRG.52970.1	ssc-miR-129b	lncRNA-miRNA
MSTRG.59939.4	ssc-miR-129a-5p	lncRNA-miRNA
MSTRG.59939.4	ssc-miR-129b	lncRNA-miRNA
MSTRG.60035.12	ssc-miR-129a-5p	lncRNA-miRNA
MSTRG.60035.12	ssc-miR-129b	lncRNA-miRNA
XR_001304469.2	ssc-miR-2483	lncRNA-miRNA
XR_001304469.2	ssc-miR-6529	lncRNA-miRNA
XR_002341592.1	ssc-miR-129a-5p	lncRNA-miRNA
XR_002341592.1	ssc-miR-129b	lncRNA-miRNA
XR_002343431.1	ssc-miR-129a-5p	lncRNA-miRNA
XR_002343431.1	ssc-miR-129b	lncRNA-miRNA
XR_002345368.1	ssc-miR-129a-5p	lncRNA-miRNA
XR_002345368.1	ssc-miR-129b	lncRNA-miRNA
ncbi_100301558	ssc-miR-129a-5p	mRNA-miRNA
ncbi_100301558	ssc-miR-129b	mRNA-miRNA
ncbi_100515924	miR-11971-z	mRNA-miRNA
ncbi_100515924	miR-12095-x	mRNA-miRNA
ncbi_100515924	miR-182-y	mRNA-miRNA
ncbi_100515924	miR-183-y	mRNA-miRNA
ncbi_100515924	miR-1842-y	mRNA-miRNA
ncbi_100515924	miR-971-x	mRNA-miRNA
ncbi_100515924	novel-m0017-5p	mRNA-miRNA
ncbi_100515924	novel-m0027-3p	mRNA-miRNA
ncbi_100515924	novel-m0064-5p	mRNA-miRNA
ncbi_100515924	novel-m0087-5p	mRNA-miRNA
ncbi_100515924	novel-m0166-3p	mRNA-miRNA
ncbi_100515924	ssc-miR-1271-3p	mRNA-miRNA
ncbi_100515924	ssc-miR-136-5p	mRNA-miRNA
ncbi_100515924	ssc-miR-146b	mRNA-miRNA
ncbi_100515924	ssc-miR-192	mRNA-miRNA
ncbi_100518772	ssc-miR-2483	mRNA-miRNA
ncbi_100518772	ssc-miR-6529	mRNA-miRNA
ncbi_100525130	novel-m0066-5p	mRNA-miRNA
ncbi_110260191	miR-380-x	mRNA-miRNA
ncbi_110260191	ssc-miR-129a-5p	mRNA-miRNA
ncbi_110260191	ssc-miR-129b	mRNA-miRNA

## Sheet: TN-TL-node
5.4 The nodes of ceRNA network between TN and TL groups
ssc-miR-6529	ssc-miR-6529	miRNA
MSTRG.12834.1	MSTRG.12834.1	lncRNA
MSTRG.14861.4	MSTRG.14861.4	lncRNA
MSTRG.23795.1	MSTRG.23795.1	lncRNA
MSTRG.47739.2	MSTRG.47739.2	lncRNA
MSTRG.52970.1	MSTRG.52970.1	lncRNA
MSTRG.59939.4	MSTRG.59939.4	lncRNA
MSTRG.60035.12	MSTRG.60035.12	lncRNA
XR_001304469.2	XR_001304469.2	lncRNA
XR_002341592.1	XR_002341592.1	lncRNA
XR_002343431.1	XR_002343431.1	lncRNA
XR_002345368.1	XR_002345368.1	lncRNA
ncbi_100301558	DPPA5	mRNA
ncbi_100518772	AKAP8	mRNA
ncbi_100525130	DYDC2	mRNA
ncbi_100515924	CCDC12	mRNA
ncbi_110260191	LOC110260191	mRNA

## Sheet: LN-LL-edge
5.5 The edges of ceRNA network between LN and LL groups
node1	node2	relation
MSTRG.1.2	miR-3178-z	lncRNA-miRNA
MSTRG.1.2	novel-m0239-3p	lncRNA-miRNA
MSTRG.1.2	novel-m0240-3p	lncRNA-miRNA
MSTRG.1.2	ssc-miR-30c-3p	lncRNA-miRNA
MSTRG.23871.1	miR-101-y	lncRNA-miRNA
MSTRG.23871.1	miR-3178-z	lncRNA-miRNA
MSTRG.23871.1	miR-4577-z	lncRNA-miRNA
MSTRG.23871.1	miR-6990-x	lncRNA-miRNA
MSTRG.23871.1	miR-995-x	lncRNA-miRNA
MSTRG.23871.1	novel-m0239-3p	lncRNA-miRNA
MSTRG.23871.1	novel-m0240-3p	lncRNA-miRNA
MSTRG.23871.1	ssc-miR-29a-5p	lncRNA-miRNA
MSTRG.23871.1	ssc-miR-30c-3p	lncRNA-miRNA
MSTRG.3251.1	miR-3178-z	lncRNA-miRNA
MSTRG.3251.1	novel-m0239-3p	lncRNA-miRNA
MSTRG.3251.1	novel-m0240-3p	lncRNA-miRNA
MSTRG.3251.1	ssc-miR-30c-3p	lncRNA-miRNA
MSTRG.39669.1	miR-3178-z	lncRNA-miRNA
MSTRG.39669.1	novel-m0239-3p	lncRNA-miRNA
MSTRG.39669.1	novel-m0240-3p	lncRNA-miRNA
MSTRG.39669.1	ssc-miR-30c-3p	lncRNA-miRNA
MSTRG.40190.2	miR-3178-z	lncRNA-miRNA
MSTRG.40190.2	novel-m0239-3p	lncRNA-miRNA
MSTRG.40190.2	novel-m0240-3p	lncRNA-miRNA
MSTRG.40190.2	ssc-miR-30c-3p	lncRNA-miRNA
MSTRG.40190.4	ssc-miR-30c-3p	lncRNA-miRNA
MSTRG.5118.23	miR-101-y	lncRNA-miRNA
MSTRG.5118.23	miR-4577-z	lncRNA-miRNA
MSTRG.5118.23	miR-6990-x	lncRNA-miRNA
MSTRG.5118.23	miR-995-x	lncRNA-miRNA
MSTRG.5118.23	novel-m0045-3p	lncRNA-miRNA
MSTRG.5118.23	ssc-miR-144	lncRNA-miRNA
MSTRG.5118.23	ssc-miR-29a-5p	lncRNA-miRNA
XR_002339344.1	miR-101-y	lncRNA-miRNA
XR_002339344.1	miR-4577-z	lncRNA-miRNA
XR_002339344.1	miR-6990-x	lncRNA-miRNA
XR_002339344.1	miR-995-x	lncRNA-miRNA
XR_002339344.1	ssc-miR-29a-5p	lncRNA-miRNA
ncbi_100049692	novel-m0045-3p	mRNA-miRNA
ncbi_100049692	ssc-miR-144	mRNA-miRNA
ncbi_100154254	ssc-miR-30c-3p	mRNA-miRNA
ncbi_414421	novel-m0239-3p	mRNA-miRNA
ncbi_414421	novel-m0240-3p	mRNA-miRNA
ncbi_445460	miR-101-y	mRNA-miRNA
ncbi_445460	miR-4577-z	mRNA-miRNA
ncbi_445460	miR-6990-x	mRNA-miRNA
ncbi_445460	miR-995-x	mRNA-miRNA
ncbi_445460	ssc-miR-29a-5p	mRNA-miRNA
ncbi_606751	miR-3178-z	mRNA-miRNA

## Sheet: LN-LL-node
5.6 The nodes of ceRNA network between TN and TL groups
node	label	type
miR-101-y	miR-101-y	miRNA
miR-3178-z	miR-3178-z	miRNA
miR-4577-z	miR-4577-z	miRNA
miR-6990-x	miR-6990-x	miRNA
miR-995-x	miR-995-x	miRNA
novel-m0045-3p	novel-m0045-3p	miRNA
novel-m0239-3p	novel-m0239-3p	miRNA
novel-m0240-3p	novel-m0240-3p	miRNA
ssc-miR-144	ssc-miR-144	miRNA
ssc-miR-29a-5p	ssc-miR-29a-5p	miRNA
ssc-miR-30c-3p	ssc-miR-30c-3p	miRNA
MSTRG.1.2	MSTRG.1.2	lncRNA
MSTRG.23871.1	MSTRG.23871.1	lncRNA
MSTRG.3251.1	MSTRG.3251.1	lncRNA
MSTRG.39669.1	MSTRG.39669.1	lncRNA
MSTRG.40190.2	MSTRG.40190.2	lncRNA
MSTRG.40190.4	MSTRG.40190.4	lncRNA
MSTRG.5118.23	MSTRG.5118.23	lncRNA
XR_002339344.1	XR_002339344.1	lncRNA
ncbi_414421	PDLIM3	mRNA
ncbi_606751	TNNI2	mRNA
ncbi_100154254	ACTA1	mRNA
ncbi_445460	C1QC	mRNA
ncbi_100049692	SRGN	mRNA
